# Supplementary material for: Oncogenic KRAS alters splicing factor phosphorylation and alternative splicing in lung cancer
Source: BMC Cancer. 2022 Dec 16;22:1315. doi: 10.1186/s12885-022-10311-1 (PMC9756471; doi:10.1186/s12885-022-10311-1)
Supplement: Supplementary file 3 — Additional file 3: Supplementary Table 1. (TSV 13 kb) [file 12885_2022_10311_MOESM3_ESM.tsv]

GeneID	geneSymbol	chr	strand	IJC_SAMPLE_1_A549_G12V	SJC_SAMPLE_1_A549_G12V	IJC_SAMPLE_2_A549_G12V	SJC_SAMPLE_2_A549_G12V	IncFormLen_A549_G12V	SkipFormLen_A549_G12V	PValue_A549_G12V	FDR_A549_G12V	IncLevel1_A549_G12V	IncLevel2_A549_G12V	IncLevelDifference_A549_G12V	event_type_A549_G12V	perturbation_A549_G12V	control_A549_G12V	exonStart_0base	exonEnd	upstreamES	upstreamEE	downstreamES	downstreamEE	totalIncReads1_A549_G12V	totalIncReads2_A549_G12V	totalSkipReads1_A549_G12V	totalSkipReads2_A549_G12V	totalReads1_A549_G12V	totalReads2_A549_G12V	avgIncLevel1_A549_G12V	avgIncLevel2_A549_G12V	direction_A549_G12V	allele_A549_G12V	event_A549_G12V	IJC_SAMPLE_1_AALE_G12V	SJC_SAMPLE_1_AALE_G12V	IJC_SAMPLE_2_AALE_G12V	SJC_SAMPLE_2_AALE_G12V	IncFormLen_AALE_G12V	SkipFormLen_AALE_G12V	PValue_AALE_G12V	FDR_AALE_G12V	IncLevel1_AALE_G12V	IncLevel2_AALE_G12V	IncLevelDifference_AALE_G12V	event_type_AALE_G12V	perturbation_AALE_G12V	control_AALE_G12V	totalIncReads1_AALE_G12V
ENSG00000166582.5	CENPV	chr17	-	20,155,89,198,0,6,2,11	12,99,66,73,2,4,0,3	11,1,8	0,0,0	268	74	3.15E-09	3.58E-06	0.315,0.302,0.271,0.428,0.0,0.293,1.0,0.503	1.0,1.0,1.0	-0.611	SE	KRAS__p.G12V	KRAS__WT	16252453	16252647	16251929	16251999	16253244	16253270	481	20	259	0	740	20	0.3085	1	excluded	G12V	CENPV-chr17-16252453-16252647-16251929-16251999-16253244-16253270-excluded	234,221,238	237,214,230	316,223,491	194,85,228	243	49	6.89E-09	8.33E-07	0.166,0.172,0.173	0.247,0.346,0.303	-0.128	SE	KRAS-G12V	KRAS-WT	693
ENSG00000012061.11	ERCC1	chr19	-	194,104,111,141,228,000,000,000,000	47,108,130,165,42,61,14,27	448,182,336	90,55,81	146	74	2.09E-07	0.000146169	0.677,0.83,0.813,0.79,0.788,0.797,0.926,0.827	0.716,0.626,0.678	0.133	SE	KRAS__p.G12V	KRAS__WT	45917220	45917292	45916691	45917003	45918118	45918218	4961	966	594	226	5555	1192	0.805	0.678	promoted	G12V	ERCC1-chr19-45917220-45917292-45916691-45917003-45918118-45918218-promoted	331,129,653,773	230,234,276	13,616,461,765	188,108,315	121	49	1.69E-14	8.60E-12	0.854,0.837,0.847	0.746,0.708,0.694	0.13	SE	KRAS-G12V	KRAS-WT	10049
ENSG00000151665.8	PIGF	chr2	-	7,21,15,41,14,19,7,9	0,12,15,42,1,7,1,2	6,3,4	10,13,10	197	74	5.33E-06	0.001575489	1.0,0.397,0.273,0.268,0.84,0.505,0.724,0.628	0.184,0.08,0.131	0.448	SE	KRAS__p.G12V	KRAS__WT	46818941	46819064	46808423	46808730	46819613	46819722	133	13	80	33	213	46	0.5665	0.131	promoted	G12V	PIGF-chr2-46818941-46819064-46808423-46808730-46819613-46819722-promoted	110,85,81	76,76,65	70,44,79	109,63,143	172	49	2.00E-06	9.51E-05	0.292,0.242,0.262	0.155,0.166,0.136	0.113	SE	KRAS-G12V	KRAS-WT	276
ENSG00000111144.5	LTA4H	chr12	-	18,63,37,85,14,40,25,44	2,3,3,7,4,1,1,0	30,8,28	0,0,0	218	74	3.67E-05	0.005611357	0.753,0.877,0.807,0.805,0.543,0.931,0.895,1.0	1.0,1.0,1.0	-0.174	SE	KRAS__p.G12V	KRAS__WT	96397615	96397759	96396767	96396842	96400091	96400187	326	66	21	0	347	66	0.842	1	excluded	G12V	LTA4H-chr12-96397615-96397759-96396767-96396842-96400091-96400187-excluded	122,911,201,090	100,116,123	14,797,421,856	41,37,67	193	49	3.55E-15	2.01E-12	0.757,0.71,0.692	0.902,0.836,0.876	-0.152	SE	KRAS-G12V	KRAS-WT	3439
ENSG00000080823.17	MOK	chr14	-	20,138,111,208,7,16,16,10	3,15,11,24,0,2,0,6	21,16,13	0,1,0	145	74	3.82E-05	0.005730659	0.773,0.824,0.837,0.816,1.0,0.803,1.0,0.46	1.0,0.891,1.0	-0.15	SE	KRAS__p.G12V	KRAS__WT	102729882	102729953	102717780	102718332	102749814	102749929	526	50	61	1	587	51	0.82	1	excluded	G12V	MOK-chr14-102729882-102729953-102717780-102718332-102749814-102749929-excluded	93,57,79	19,13,27	43,19,68	0,0,3	120	49	5.19E-10	8.89E-08	0.667,0.642,0.544	1.0,1.0,0.902	-0.35	SE	KRAS-G12V	KRAS-WT	229
ENSG00000080823.17	MOK	chr14	-	6,65,65,93,2,14,6,11	3,15,11,24,0,2,0,6	3,8,2	0,1,0	164	74	0.000103839	0.010971695	0.474,0.662,0.727,0.636,1.0,0.76,1.0,0.453	1.0,0.783,1.0	-0.214	SE	KRAS__p.G12V	KRAS__WT	102732159	102732249	102718253	102718332	102749814	102749929	262	13	61	1	323	14	0.6945	1	excluded	G12V	MOK-chr14-102732159-102732249-102718253-102718332-102749814-102749929-excluded	102,82,89	19,13,27	44,28,51	0,0,3	139	49	3.50E-08	3.37E-06	0.654,0.69,0.537	1.0,1.0,0.857	-0.325	SE	KRAS-G12V	KRAS-WT	273
ENSG00000103495.9	MAZ	chr16	+	1,5,3,7,3,1,0,2	0,8,2,3,3,4,1,2	0,0,0	6,3,5	299	74	0.00020298	0.01691502	1.0,0.134,0.271,0.366,0.198,0.058,0.0,0.198	0.0,0.0,0.0	0.278	SE	KRAS__p.G12V	KRAS__WT	29820860	29821085	29819890	29820062	29821397	29822485	22	0	23	14	45	14	0.198	0	promoted	G12V	MAZ-chr16-29820860-29821085-29819890-29820062-29821397-29822485-promoted	337,822,933,739	588,459,659	213,810,462,777	630,359,955	274	49	1.45E-10	2.87E-08	0.507,0.472,0.504	0.378,0.343,0.342	0.14	SE	KRAS-G12V	KRAS-WT	9410
ENSG00000104218.9	CSPP1	chr8	+	0,9,5,10,1,22,1,1	2,9,17,14,1,4,5,5	0,0,2	7,3,3	192	74	0.000401082	0.028146214	0.0,0.278,0.102,0.216,0.278,0.679,0.072,0.072	0.0,0.0,0.204	0.144	SE	KRAS__p.G12V	KRAS__WT	67987040	67987158	67986477	67986586	67988716	67988816	49	2	57	13	106	15	0.159	0	promoted	G12V	CSPP1-chr8-67987040-67987158-67986477-67986586-67988716-67988816-promoted	17,4,17	39,19,9	9,2,2	31,22,18	167	49	0.003242771	0.038527674	0.113,0.058,0.357	0.078,0.026,0.032	0.131	SE	KRAS-G12V	KRAS-WT	38
ENSG00000182718.12	ANXA2	chr15	-	25,65,56,120,26,49,49,29	14,47,47,75,10,13,25,17	33,19,25	23,40,40	179	74	0.000602343	0.037494021	0.425,0.364,0.33,0.398,0.518,0.609,0.448,0.414	0.372,0.164,0.205	0.191	SE	KRAS__p.G12V	KRAS__WT	60682411	60682516	60678226	60678285	60688349	60688626	419	77	248	103	667	180	0.4195	0.205	promoted	G12V	ANXA2-chr15-60682411-60682516-60678226-60678285-60688349-60688626-promoted	238,244,165	121,143,131	144,58,161	131,60,181	154	49	0.000199173	0.004067101	0.385,0.352,0.286	0.259,0.235,0.221	0.103	SE	KRAS-G12V	KRAS-WT	647
ENSG00000172992.7	DCAKD	chr17	-	0,8,8,21,0,1,0,5	6,14,8,8,4,2,1,3	0,0,3	5,6,8	182	74	0.000783653	0.04565909	0.0,0.189,0.289,0.516,0.0,0.169,0.0,0.404	0.0,0.0,0.132	0.152	SE	KRAS__p.G12V	KRAS__WT	43111302	43111410	43107459	43107547	43111554	43111758	43	3	46	19	89	22	0.179	0	promoted	G12V	DCAKD-chr17-43111302-43111410-43107459-43107547-43111554-43111758-promoted	91,42,102	43,51,87	26,6,48	74,44,89	157	49	8.18E-08	6.90E-06	0.398,0.204,0.268	0.099,0.041,0.144	0.195	SE	KRAS-G12V	KRAS-WT	235
[truncated: 60 more columns]
