# Supplementary material for: Oncogenic KRAS alters splicing factor phosphorylation and alternative splicing in lung cancer
Source: BMC Cancer. 2022 Dec 16;22:1315. doi: 10.1186/s12885-022-10311-1 (PMC9756471; doi:10.1186/s12885-022-10311-1)
Supplement: Supplementary file 6 — Additional file 6: Supplementary Table 2. (TSV 420 kb). [file 12885_2022_10311_MOESM6_ESM.tsv]

GeneID	geneSymbol	chr	strand	IJC_SAMPLE_1_G12V	SJC_SAMPLE_1_G12V	IJC_SAMPLE_2_G12V	SJC_SAMPLE_2_G12V	IncFormLen_G12V	SkipFormLen_G12V	PValue_G12V	FDR_G12V	IncLevel1_G12V	IncLevel2_G12V	IncLevelDifference_G12V	event_type_G12V	perturbation_G12V	control_G12V	exonStart_0base	exonEnd	upstreamES	upstreamEE	downstreamES	downstreamEE	totalIncReads1_G12V	totalIncReads2_G12V	totalSkipReads1_G12V	totalSkipReads2_G12V	totalReads1_G12V	totalReads2_G12V	avgIncLevel1_G12V	avgIncLevel2_G12V	IJC_SAMPLE_1_Q61H	SJC_SAMPLE_1_Q61H	IJC_SAMPLE_2_Q61H	SJC_SAMPLE_2_Q61H	IncFormLen_Q61H	SkipFormLen_Q61H	PValue_Q61H	FDR_Q61H	IncLevel1_Q61H	IncLevel2_Q61H	IncLevelDifference_Q61H	event_type_Q61H	perturbation_Q61H	control_Q61H	totalIncReads1_Q61H	totalIncReads2_Q61H	totalSkipReads1_Q61H	totalSkipReads2_Q61H
ENSG00000004866.14	ST7	chr7	+	90,68,77	53,52,70	111,60,162	25,11,33	118	49	5.04385422317e-12	1.37879701197363e-09	0.414,0.352,0.314	0.648,0.694,0.671	-0.311	SE	KRAS-G12V	KRAS-WT	116774177	116774246	116771938	116772014	116776134	116776289	235	333	175	69	410	402	0.352	0.671	79,67,55	57,41,59	111,60,162	25,11,33	118	49	1.94858573721e-11	4.16204702717295e-09	0.365,0.404,0.279	0.648,0.694,0.671	-0.322	SE	KRAS-Q61H	KRAS-WT	201	333	157	69
ENSG00000005961.13	ITGA2B	chr17	-	13,12,11	2,0,0	7,7,14	7,2,1	151	49	0.000269717801259	0.00522399567432718	0.678,1.0,1.0	0.245,0.532,0.82	0.36	SE	KRAS-G12V	KRAS-WT	42452026	42452128	42451721	42451838	42452365	42452479	36	28	2	10	38	38	1	0.532	5,12,9	2,0,0	7,7,14	7,2,1	151	49	0.00162971191687	0.0203463736639546	0.448,1.0,1.0	0.245,0.532,0.82	0.284	SE	KRAS-Q61H	KRAS-WT	26	28	2	10
ENSG00000006432.11	MAP3K9	chr14	-	17,33,25	31,27,12	2,0,3	16,12,24	91	49	6.69880739768e-09	8.11874178271381e-07	0.228,0.397,0.529	0.063,0.0,0.063	0.343	SE	KRAS-G12V	KRAS-WT	71200473	71200515	71199255	71200059	71201102	71201215	75	5	70	52	145	57	0.397	0.063	7,9,7	34,16,30	2,0,3	16,12,24	91	49	0.00361977840692	0.0385730149534972	0.1,0.232,0.112	0.063,0.0,0.063	0.106	SE	KRAS-Q61H	KRAS-WT	23	5	80	52
ENSG00000006625.13	GGCT	chr7	-	87,89,103	5,2,5	36,29,41	10,8,7	205	49	2.48241398326e-06	0.00011356115179067	0.806,0.914,0.831	0.463,0.464,0.583	0.347	SE	KRAS-G12V	KRAS-WT	30537356	30537512	30536399	30536851	30540151	30540297	279	106	12	25	291	131	0.831	0.464	78,94,70	4,4,3	36,29,41	10,8,7	205	49	5.35648604716e-06	0.000192534047821764	0.823,0.849,0.848	0.463,0.464,0.583	0.337	SE	KRAS-Q61H	KRAS-WT	242	106	11	25
ENSG00000007038.6	PRSS21	chr16	+	230,116,177	0,0,0	64,31,106	7,5,6	76	49	1.51504397916e-09	2.20524161183057e-07	1.0,1.0,1.0	0.855,0.8,0.919	0.142	SE	KRAS-G12V	KRAS-WT	2867430	2867457	2867163	2867333	2867801	2867967	523	201	0	18	523	219	1	0.855	155,137,149	0,0,0	64,31,106	7,5,6	76	49	3.34916328004e-09	3.68934927054756e-07	1.0,1.0,1.0	0.855,0.8,0.919	0.142	SE	KRAS-Q61H	KRAS-WT	441	201	0	18
ENSG00000007392.12	LUC7L	chr16	-	75,33,39	124,134,119	9,2,16	112,49,146	113	49	2.91940915886e-11	6.98653052334016e-09	0.208,0.096,0.124	0.034,0.017,0.045	0.111	SE	KRAS-G12V	KRAS-WT	258599	258663	258076	258187	270647	270746	147	27	377	307	524	334	0.124	0.034	65,40,53	98,66,51	9,2,16	112,49,146	113	49	0	0	0.223,0.208,0.311	0.034,0.017,0.045	0.215	SE	KRAS-Q61H	KRAS-WT	158	27	215	307
ENSG00000007392.12	LUC7L	chr16	-	137,109,105	100,112,105	55,21,49	128,95,147	119	49	2.44249065418e-15	1.42826233931863e-12	0.361,0.286,0.292	0.15,0.083,0.121	0.195	SE	KRAS-G12V	KRAS-WT	278331	278401	277240	277335	279277	279373	351	125	317	370	668	495	0.292	0.121	69,46,77	35,50,73	55,21,49	128,95,147	119	49	6.20337559099e-10	8.53438200847773e-08	0.448,0.275,0.303	0.15,0.083,0.121	0.224	SE	KRAS-Q61H	KRAS-WT	192	125	158	370
ENSG00000007944.10	MYLIP	chr6	+	37,20,23	0,0,0	50,26,84	1,0,6	214	49	0.000892687447957	0.013822369977611	1.0,1.0,1.0	0.92,1.0,0.762	0.106	SE	KRAS-G12V	KRAS-WT	16143929	16144094	16143250	16143448	16145127	16145548	80	160	0	7	80	167	1	0.92	19,17,34	0,0,0	50,26,84	1,0,6	214	49	0.00089632077588	0.0126493305768389	1.0,1.0,1.0	0.92,1.0,0.762	0.106	SE	KRAS-Q61H	KRAS-WT	70	160	0	7
ENSG00000008394.8	MGST1	chr12	+	46,38,26	0,0,0	89,68,127	2,1,10	190	49	1.94400110728e-05	0.000608887948119507	1.0,1.0,1.0	0.92,0.946,0.766	0.123	SE	KRAS-G12V	KRAS-WT	16520258	16520399	16510538	16510633	16529055	16530126	110	284	0	13	110	297	1	0.92	26,11,47	0,0,0	89,68,127	2,1,10	190	49	2.68897132728e-05	0.00073602121343142	1.0,1.0,1.0	0.92,0.946,0.766	0.123	SE	KRAS-Q61H	KRAS-WT	84	284	0	13
ENSG00000010244.12	ZNF207	chr17	+	1992,1938,1904	285,288,273	1031,571,1388	521,297,726	142	49	0	0	0.707,0.699,0.706	0.406,0.399,0.397	0.303	SE	KRAS-G12V	KRAS-WT	30693683	30693776	30692348	30692506	30694790	30695033	5834	2990	846	1544	6680	4534	0.706	0.399	1450,1512,1539	195,170,139	1031,571,1388	521,297,726	142	49	0	0	0.72,0.754,0.793	0.406,0.399,0.397	0.355	SE	KRAS-Q61H	KRAS-WT	4501	2990	504	1544
ENSG00000010803.12	SCMH1	chr1	-	151,159,132	18,22,27	69,63,156	28,20,49	258	49	0.000117086943748	0.00265466814100531	0.614,0.579,0.481	0.319,0.374,0.377	0.201	SE	KRAS-G12V	KRAS-WT	41625396	41625605	41617285	41617356	41626546	41626570	442	288	67	97	509	385	0.579	0.374	190,106,126	19,23,20	69,63,156	28,20,49	258	49	0.00046998415455	0.00753146021825928	0.655,0.467,0.545	0.319,0.374,0.377	0.199	SE	KRAS-Q61H	KRAS-WT	422	288	62	97
ENSG00000010810.13	FYN	chr6	-	57,45,108	6,16,6	23,17,41	0,0,0	90	49	2.03489074702e-07	1.48577956639364e-05	0.838,0.605,0.907	1.0,1.0,1.0	-0.217	SE	KRAS-G12V	KRAS-WT	112167791	112167832	112101768	112101838	112194170	112194240	210	81	28	0	238	81	0.838	1	69,86,57	0,4,16	23,17,41	0,0,0	90	49	2.00851049428e-05	0.000582657841978123	1.0,0.921,0.66	1.0,1.0,1.0	-0.14	SE	KRAS-Q61H	KRAS-WT	212	81	20	0
ENSG00000011258.11	MBTD1	chr17	-	34,14,16	6,0,8	19,13,42	0,0,0	113	49	7.70742598077e-07	4.42614239905073e-05	0.711,1.0,0.464	1.0,1.0,1.0	-0.275	SE	KRAS-G12V	KRAS-WT	49336503	49336567	49302368	49302570	49337195	49337302	64	74	14	0	78	74	0.711	1	17,24,28	1,1,4	19,13,42	0,0,0	113	49	0.0021140855812	0.0250801431411288	0.881,0.912,0.752	1.0,1.0,1.0	-0.152	SE	KRAS-Q61H	KRAS-WT	69	74	6	0
ENSG00000011451.13	WIZ	chr19	-	1075,587,999	16,24,33	535,245,819	10,3,6	448	49	0.00105466456626	0.0157420834862237	0.88,0.728,0.768	0.854,0.899,0.937	-0.105	SE	KRAS-G12V	KRAS-WT	15538920	15539319	15537792	15538344	15540396	15540900	2661	1599	73	19	2734	1618	0.768	0.899	632,738,465	43,41,29	535,245,819	10,3,6	448	49	3.95794508279e-13	1.21653716910536e-10	0.616,0.663,0.637	0.854,0.899,0.937	-0.258	SE	KRAS-Q61H	KRAS-WT	1835	1599	113	19
ENSG00000012061.11	ERCC1	chr19	-	3311,2965,3773	230,234,276	1361,646,1765	188,108,315	121	49	1.68753899743e-14	8.59711628486176e-12	0.854,0.837,0.847	0.746,0.708,0.694	0.13	SE	KRAS-G12V	KRAS-WT	45917220	45917292	45916691	45917003	45918118	45918218	10049	3772	740	611	10789	4383	0.847	0.708	2640,2494,2576	168,164,187	1361,646,1765	188,108,315	121	49	1.11022302463e-16	6.4773289612904e-14	0.864,0.86,0.848	0.746,0.708,0.694	0.141	SE	KRAS-Q61H	KRAS-WT	7710	3772	519	611
ENSG00000013306.11	SLC25A39	chr17	-	25,25,28	0,0,1	33,9,34	6,0,3	119	49	9.52351278959e-05	0.00225900410780091	1.0,1.0,0.92	0.694,1.0,0.824	0.134	SE	KRAS-G12V	KRAS-WT	42401497	42401567	42400845	42400945	42401666	42402138	78	76	1	9	79	85	1	0.824	10,23,17	0,0,0	33,9,34	6,0,3	119	49	1.53336902198e-05	0.000464336868566898	1.0,1.0,1.0	0.694,1.0,0.824	0.161	SE	KRAS-Q61H	KRAS-WT	50	76	0	9
ENSG00000013619.9	MAMLD1	chrX	+	12,10,7	0,0,0	25,16,29	0,0,7	124	49	0.00194676791105	0.0258570831952582	1.0,1.0,1.0	1.0,1.0,0.621	0.126	SE	KRAS-G12V	KRAS-WT	149631037	149631112	149613719	149613878	149638016	149638254	29	70	0	7	29	77	1	1	12,6,9	0,0,0	25,16,29	0,0,7	124	49	0.0019484028118	0.0234784588203324	1.0,1.0,1.0	1.0,1.0,0.621	0.126	SE	KRAS-Q61H	KRAS-WT	27	70	0	7
ENSG00000015153.10	YAF2	chr12	-	6,15,7	8,8,9	0,1,5	16,6,19	149	49	7.03271625824e-06	0.000266889994479608	0.198,0.381,0.204	0.0,0.052,0.08	0.217	SE	KRAS-G12V	KRAS-WT	42592937	42593037	42555414	42555567	42604156	42604256	28	6	25	41	53	47	0.204	0.052	6,1,8	4,0,3	0,1,5	16,6,19	149	49	0.000870883802662	0.0123707683622451	0.33,1.0,0.467	0.0,0.052,0.08	0.555	SE	KRAS-Q61H	KRAS-WT	15	6	7	41
ENSG00000015479.13	MATR3	chr5	+	817,755,671	38,38,37	811,478,1155	103,73,123	173	49	3.27821103596e-11	7.65450894219452e-09	0.859,0.849,0.837	0.69,0.65,0.727	0.159	SE	KRAS-G12V	KRAS-WT	138615623	138615747	138614739	138614818	138618427	138618678	2243	2444	113	299	2356	2743	0.849	0.69	636,543,590	39,42,32	811,478,1155	103,73,123	173	49	1.08702294577e-06	5.22849739030288e-05	0.822,0.785,0.839	0.69,0.65,0.727	0.126	SE	KRAS-Q61H	KRAS-WT	1769	2444	113	299
ENSG00000015479.13	MATR3	chr5	+	155,168,182	26,27,33	234,130,274	19,7,30	120	49	0.000700212966124	0.0113819727659997	0.709,0.718,0.692	0.834,0.883,0.789	-0.129	SE	KRAS-G12V	KRAS-WT	138619219	138619290	138614739	138614818	138642927	138643403	505	638	86	56	591	694	0.709	0.834	144,138,180	22,23,28	234,130,274	19,7,30	120	49	0.00358206440461	0.0382487507430056	0.728,0.71,0.724	0.834,0.883,0.789	-0.115	SE	KRAS-Q61H	KRAS-WT	462	638	73	56
ENSG00000018189.8	RUFY3	chr4	+	125,79,55	0,1,5	33,36,79	10,2,10	149	49	0.000127067465013	0.00284261670649674	1.0,0.963,0.783	0.52,0.855,0.722	0.216	SE	KRAS-G12V	KRAS-WT	71660511	71660611	71655211	71655309	71665857	71665899	259	148	6	22	265	170	0.963	0.722	75,59,76	1,0,0	33,36,79	10,2,10	149	49	4.41718783772e-09	4.69354141070383e-07	0.961,1.0,1.0	0.52,0.855,0.722	0.288	SE	KRAS-Q61H	KRAS-WT	210	148	1	22
ENSG00000021826.10	CPS1	chr2	+	10,13,13	0,0,0	20,20,41	2,3,6	169	49	5.91915798265e-07	3.54764364402197e-05	1.0,1.0,1.0	0.744,0.659,0.665	0.311	SE	KRAS-G12V	KRAS-WT	211384274	211384394	211342405	211342490	211421442	211421583	36	81	0	11	36	92	1	0.665	25,18,22	0,0,0	20,20,41	2,3,6	169	49	2.49970522836e-07	1.5218012216325e-05	1.0,1.0,1.0	0.744,0.659,0.665	0.311	SE	KRAS-Q61H	KRAS-WT	65	81	0	11
ENSG00000021826.10	CPS1	chr2	+	14,4,22	0,0,0	29,22,76	2,3,6	283	49	1.62573792206e-07	1.23004997256633e-05	1.0,1.0,1.0	0.715,0.559,0.687	0.346	SE	KRAS-G12V	KRAS-WT	211384274	211384508	211342405	211342490	211421442	211421583	40	127	0	11	40	138	1	0.687	27,19,32	0,0,0	29,22,76	2,3,6	283	49	9.29593361176e-08	6.68042607083176e-06	1.0,1.0,1.0	0.715,0.559,0.687	0.346	SE	KRAS-Q61H	KRAS-WT	78	127	0	11
ENSG00000022277.8	RTFDC1	chr20	+	55,56,32	7,3,5	25,16,32	1,0,0	139	49	1.44674796392e-05	0.000480441779406065	0.735,0.868,0.693	0.898,1.0,1.0	-0.201	SE	KRAS-G12V	KRAS-WT	55047381	55047471	55046669	55046725	55048356	55048416	143	73	15	1	158	74	0.735	1	37,35,40	1,8,0	25,16,32	1,0,0	139	49	0.00078044974038	0.0113702053505997	0.929,0.607,1.0	0.898,1.0,1.0	-0.121	SE	KRAS-Q61H	KRAS-WT	112	73	9	1
ENSG00000023516.7	AKAP11	chr13	+	145,137,106	0,2,0	64,55,121	2,5,7	184	49	2.16910043171e-06	0.000101861380398884	1.0,0.948,1.0	0.895,0.746,0.822	0.162	SE	KRAS-G12V	KRAS-WT	42871183	42871318	42869830	42869878	42872668	42872933	388	240	2	14	390	254	1	0.822	82,98,76	0,0,0	64,55,121	2,5,7	184	49	3.10109079638e-07	1.82652250845575e-05	1.0,1.0,1.0	0.895,0.746,0.822	0.179	SE	KRAS-Q61H	KRAS-WT	256	240	0	14
ENSG00000025708.8	TYMP	chr22	-	260,226,335	5,0,0	77,28,77	0,5,3	168	49	0.00372220956145	0.0428755440868154	0.938,1.0,1.0	1.0,0.62,0.882	0.145	SE	KRAS-G12V	KRAS-WT	50965593	50965712	50965004	50965167	50966016	50966146	821	182	5	8	826	190	1	0.882	117,98,62	0,0,0	77,28,77	0,5,3	168	49	0.000319602412868	0.00549139027297568	1.0,1.0,1.0	1.0,0.62,0.882	0.166	SE	KRAS-Q61H	KRAS-WT	277	182	0	8
ENSG00000026508.12	CD44	chr11	+	130,122,107	62,48,53	36,43,85	7,8,7	178	49	2.0666873204e-05	0.000638394681832516	0.366,0.412,0.357	0.586,0.597,0.77	-0.273	SE	KRAS-G12V	KRAS-WT	35218292	35218421	35211381	35211612	35222628	35222742	359	164	163	22	522	186	0.366	0.597	135,138,133	79,56,82	36,43,85	7,8,7	178	49	1.55423331927e-06	6.93571115065175e-05	0.32,0.404,0.309	0.586,0.597,0.77	-0.307	SE	KRAS-Q61H	KRAS-WT	406	164	217	22
ENSG00000026652.9	AGPAT4	chr6	-	129,92,90	0,5,5	24,18,32	0,0,0	211	49	0.000156077042806	0.0033618555085122	1.0,0.81,0.807	1.0,1.0,1.0	-0.128	SE	KRAS-G12V	KRAS-WT	161575180	161575342	161574377	161574531	161653067	161653334	311	74	10	0	321	74	0.81	1	103,95,91	3,6,0	24,18,32	0,0,0	211	49	0.000193118635419	0.00366960350354379	0.889,0.786,1.0	1.0,1.0,1.0	-0.108	SE	KRAS-Q61H	KRAS-WT	289	74	9	0
ENSG00000028203.13	VEZT	chr12	+	19,14,19	7,0,5	14,12,16	1,0,0	150	49	4.02437102703e-05	0.00111690828912376	0.47,1.0,0.554	0.821,1.0,1.0	-0.266	SE	KRAS-G12V	KRAS-WT	95635939	95636040	95611840	95612053	95645715	95645847	52	42	12	1	64	43	0.554	1	20,17,2	0,5,7	14,12,16	1,0,0	150	49	4.14226710665e-05	0.00105582860384535	1.0,0.526,0.085	0.821,1.0,1.0	-0.403	SE	KRAS-Q61H	KRAS-WT	39	42	12	1
ENSG00000029153.10	ARNTL2	chr12	+	215,170,146	15,30,33	32,18,51	16,7,26	151	49	2.36709729601e-05	0.000716060242306723	0.823,0.648,0.589	0.394,0.455,0.389	0.274	SE	KRAS-G12V	KRAS-WT	27523061	27523163	27521194	27521345	27529278	27529320	531	101	78	49	609	150	0.648	0.394	158,126,177	22,18,23	32,18,51	16,7,26	151	49	9.49246410364e-08	6.79297610148103e-06	0.7,0.694,0.714	0.394,0.455,0.389	0.29	SE	KRAS-Q61H	KRAS-WT	461	101	63	49
ENSG00000029153.10	ARNTL2	chr12	+	85,93,48	46,37,33	40,20,32	7,2,4	91	49	9.38146047857e-06	0.000334504280383031	0.499,0.575,0.439	0.755,0.843,0.812	-0.299	SE	KRAS-G12V	KRAS-WT	27529278	27529320	27523061	27523163	27533179	27533337	226	92	116	13	342	105	0.499	0.812	76,68,74	33,21,28	40,20,32	7,2,4	91	49	0.000666120410554	0.00999101334658594	0.554,0.636,0.587	0.755,0.843,0.812	-0.211	SE	KRAS-Q61H	KRAS-WT	218	92	82	13
ENSG00000031823.10	RANBP3	chr19	-	24,5,14	14,3,13	8,6,15	0,0,0	100	49	4.93033391891e-11	1.09784822862563e-08	0.457,0.45,0.345	1.0,1.0,1.0	-0.583	SE	KRAS-G12V	KRAS-WT	5957928	5957979	5951403	5951607	5978071	5978104	43	29	30	0	73	29	0.45	1	18,5,16	0,5,3	8,6,15	0,0,0	100	49	3.63002499355e-05	0.000944376031558982	1.0,0.329,0.723	1.0,1.0,1.0	-0.316	SE	KRAS-Q61H	KRAS-WT	39	29	8	0
ENSG00000032389.8	TSSC1	chr2	-	1,8,4	39,41,30	18,9,13	2,11,6	130	49	4.17827193955e-08	3.94076091330882e-06	0.01,0.069,0.048	0.772,0.236,0.45	-0.444	SE	KRAS-G12V	KRAS-WT	3278109	3278190	3217919	3218019	3341787	3341920	13	40	110	19	123	59	0.048	0.45	0,3,1	17,10,16	18,9,13	2,11,6	130	49	2.31340087087e-08	2.02736284942307e-06	0.0,0.102,0.023	0.772,0.236,0.45	-0.444	SE	KRAS-Q61H	KRAS-WT	4	40	43	19
ENSG00000037474.10	NSUN2	chr5	-	10,3,6	0,1,0	17,7,26	3,1,3	191	49	0.000435845634746	0.00775994477091985	1.0,0.435,1.0	0.592,0.642,0.69	0.17	SE	KRAS-G12V	KRAS-WT	6621715	6621857	6620228	6620411	6623326	6623398	19	50	1	7	20	57	1	0.642	10,7,3	0,0,0	17,7,26	3,1,3	191	49	8.81400504105e-06	0.000291839441742806	1.0,1.0,1.0	0.592,0.642,0.69	0.359	SE	KRAS-Q61H	KRAS-WT	20	50	0	7
ENSG00000037897.12	METTL1	chr12	-	76,81,80	107,103,89	32,18,39	126,67,203	175	49	1.45439216226e-14	7.58166742135645e-12	0.166,0.18,0.201	0.066,0.07,0.051	0.12	SE	KRAS-G12V	KRAS-WT	58165262	58165388	58164876	58165040	58165756	58165899	237	89	299	396	536	485	0.18	0.066	106,59,98	125,153,72	32,18,39	126,67,203	175	49	1.37212963214e-09	1.70865391543758e-07	0.192,0.097,0.276	0.066,0.07,0.051	0.126	SE	KRAS-Q61H	KRAS-WT	263	89	350	396
ENSG00000047365.7	ARAP2	chr4	-	50,81,40	14,5,7	15,7,17	6,4,17	118	49	0.000302351646313	0.00573547000271095	0.597,0.871,0.704	0.509,0.421,0.293	0.316	SE	KRAS-G12V	KRAS-WT	36121271	36121340	36118682	36118757	36122800	36122948	171	39	26	27	197	66	0.704	0.421	73,46,31	10,13,8	15,7,17	6,4,17	118	49	0.00187710605819	0.0227629816640785	0.752,0.595,0.617	0.509,0.421,0.293	0.247	SE	KRAS-Q61H	KRAS-WT	150	39	31	27
ENSG00000047578.8	KIAA0556	chr16	+	112,48,92	9,0,8	40,29,65	0,0,1	181	49	1.7544052209e-05	0.000560467875961341	0.771,1.0,0.757	1.0,1.0,0.946	-0.139	SE	KRAS-G12V	KRAS-WT	27659924	27660056	27642385	27642483	27689049	27689317	252	134	17	1	269	135	0.771	1	74,88,60	12,0,0	40,29,65	0,0,1	181	49	0.000855580306178	0.0122106715950795	0.625,1.0,1.0	1.0,1.0,0.946	-0.107	SE	KRAS-Q61H	KRAS-WT	222	134	12	1
ENSG00000047578.8	KIAA0556	chr16	+	61,47,52	9,0,8	26,14,27	0,0,1	178	49	4.20422276257e-05	0.00115396476781447	0.651,1.0,0.641	1.0,1.0,0.881	-0.196	SE	KRAS-G12V	KRAS-WT	27665928	27666057	27642385	27642483	27689049	27689139	160	67	17	1	177	68	0.651	1	43,32,24	12,0,0	26,14,27	0,0,1	178	49	0.00182198466778	0.0222389372588903	0.497,1.0,1.0	1.0,1.0,0.881	-0.128	SE	KRAS-Q61H	KRAS-WT	99	67	12	1
ENSG00000049192.10	ADAMTS6	chr5	-	22,10,15	0,0,0	1,0,3	0,1,8	208	49	2.27703810807e-07	1.63071332964199e-05	1.0,1.0,1.0	1.0,0.0,0.081	0.64	SE	KRAS-G12V	KRAS-WT	64558630	64558789	64556426	64556490	64569166	64569270	47	4	0	9	47	13	1	0.081	20,7,20	1,0,0	1,0,3	0,1,8	208	49	3.79100304038e-07	2.15587636799949e-05	0.825,1.0,1.0	1.0,0.0,0.081	0.581	SE	KRAS-Q61H	KRAS-WT	47	4	1	9
ENSG00000049192.10	ADAMTS6	chr5	-	28,11,15	0,0,0	1,0,3	0,1,8	195	49	3.15734908884e-07	2.13818987086831e-05	1.0,1.0,1.0	1.0,0.0,0.086	0.638	SE	KRAS-G12V	KRAS-WT	64558643	64558789	64556426	64556490	64569166	64569274	54	4	0	9	54	13	1	0.086	23,13,23	1,0,0	1,0,3	0,1,8	195	49	4.75946642209e-07	2.58975802466227e-05	0.852,1.0,1.0	1.0,0.0,0.086	0.589	SE	KRAS-Q61H	KRAS-WT	59	4	1	9
ENSG00000049247.9	UTS2	chr1	-	81,57,53	18,34,19	58,24,74	5,4,5	267	49	0.000115566793552	0.00262995606294123	0.452,0.235,0.339	0.68,0.524,0.731	-0.303	SE	KRAS-G12V	KRAS-WT	7912960	7913178	7910871	7910982	7913366	7913572	191	156	71	14	262	170	0.339	0.68	87,54,77	12,23,28	58,24,74	5,4,5	267	49	0.00353845668702	0.0378794012655675	0.571,0.301,0.335	0.68,0.524,0.731	-0.243	SE	KRAS-Q61H	KRAS-WT	218	156	63	14
ENSG00000050130.13	JKAMP	chr14	+	18,21,15	4,0,0	15,7,20	14,9,15	176	49	2.10759469466e-06	9.93894953939698e-05	0.556,1.0,1.0	0.23,0.178,0.271	0.626	SE	KRAS-G12V	KRAS-WT	59951707	59951834	59951209	59951311	59954391	59954546	54	42	4	38	58	80	1	0.23	16,9,12	9,0,0	15,7,20	14,9,15	176	49	0.00169550001809	0.0210177958174013	0.331,1.0,1.0	0.23,0.178,0.271	0.551	SE	KRAS-Q61H	KRAS-WT	37	42	9	38
ENSG00000050748.13	MAPK9	chr5	-	129,90,101	76,112,77	76,41,119	28,13,33	142	49	1.49410767858e-06	7.58296294803542e-05	0.369,0.217,0.312	0.484,0.521,0.554	-0.22	SE	KRAS-G12V	KRAS-WT	179713974	179714067	179707439	179707608	179718847	179719053	320	236	265	74	585	310	0.312	0.521	38,55,72	39,48,47	76,41,119	28,13,33	142	49	1.09155942807e-06	5.23433482212258e-05	0.252,0.283,0.346	0.484,0.521,0.554	-0.226	SE	KRAS-Q61H	KRAS-WT	165	236	134	74
ENSG00000051382.4	PIK3CB	chr3	-	126,94,125	6,4,6	97,50,97	1,0,0	154	49	8.3822869521e-06	0.000305685276934853	0.87,0.882,0.869	0.969,1.0,1.0	-0.116	SE	KRAS-G12V	KRAS-WT	138515304	138515409	138478014	138478201	138553536	138553675	345	244	16	1	361	245	0.87	1	115,144,113	3,13,5	97,50,97	1,0,0	154	49	1.17627416196e-06	5.54768225636973e-05	0.924,0.779,0.878	0.969,1.0,1.0	-0.129	SE	KRAS-Q61H	KRAS-WT	372	244	21	1
ENSG00000054282.11	SDCCAG8	chr1	+	513,379,385	81,83,95	248,154,275	22,11,31	178	49	7.25900917564e-06	0.000273778233333855	0.635,0.557,0.527	0.756,0.794,0.709	-0.18	SE	KRAS-G12V	KRAS-WT	243456392	243456521	243449573	243449699	243468014	243468079	1277	677	259	64	1536	741	0.557	0.756	274,265,282	50,46,38	248,154,275	22,11,31	178	49	0.0016960396002	0.0210203491755708	0.601,0.613,0.671	0.756,0.794,0.709	-0.125	SE	KRAS-Q61H	KRAS-WT	821	677	134	64
ENSG00000054793.9	ATP9A	chr20	-	193,141,141	0,0,1	48,33,63	0,4,3	144	49	0.00155920590138	0.0215966877961073	1.0,1.0,0.98	1.0,0.737,0.877	0.122	SE	KRAS-G12V	KRAS-WT	50310546	50310641	50307277	50307358	50312631	50312683	475	144	1	7	476	151	1	0.877	151,99,118	0,0,0	48,33,63	0,4,3	144	49	0.00173573992417	0.0213736510889099	1.0,1.0,1.0	1.0,0.737,0.877	0.129	SE	KRAS-Q61H	KRAS-WT	368	144	0	7
ENSG00000055483.15	USP36	chr17	-	245,160,237	8,8,27	236,124,278	13,0,2	227	49	0.0025160001358	0.0317198089861535	0.869,0.812,0.655	0.797,1.0,0.968	-0.143	SE	KRAS-G12V	KRAS-WT	76792398	76792576	76783547	76783740	76794481	76794537	642	638	43	15	685	653	0.812	0.968	186,181,134	20,15,4	236,124,278	13,0,2	227	49	0.000657182597526	0.00987340855272133	0.667,0.723,0.879	0.797,1.0,0.968	-0.165	SE	KRAS-Q61H	KRAS-WT	501	638	39	15
ENSG00000058799.9	YIPF1	chr1	-	478,504,456	33,53,41	479,188,615	79,27,75	269	49	0.00156437982212	0.0216638900119653	0.725,0.634,0.67	0.525,0.559,0.599	0.115	SE	KRAS-G12V	KRAS-WT	54354916	54355136	54354579	54354659	54355385	54355453	1438	1282	127	181	1565	1463	0.67	0.559	428,331,348	31,30,26	479,188,615	79,27,75	269	49	0.000167270921734	0.0032752828367732	0.715,0.668,0.709	0.525,0.559,0.599	0.136	SE	KRAS-Q61H	KRAS-WT	1107	1282	87	181
ENSG00000058804.10	NDC1	chr1	-	633,590,469	18,15,11	469,287,599	37,23,59	170	49	8.48701109391e-11	1.8118286826418e-08	0.91,0.919,0.925	0.785,0.782,0.745	0.147	SE	KRAS-G12V	KRAS-WT	54301172	54301293	54298162	54298264	54303877	54304225	1692	1355	44	119	1736	1474	0.919	0.782	541,567,510	5,8,7	469,287,599	37,23,59	170	49	0	0	0.969,0.953,0.955	0.785,0.782,0.745	0.188	SE	KRAS-Q61H	KRAS-WT	1618	1355	20	119
ENSG00000061938.12	TNK2	chr3	-	17,9,24	10,8,1	10,2,2	15,3,8	145	49	0.0043141988509	0.0480963080448396	0.365,0.275,0.89	0.184,0.184,0.078	0.361	SE	KRAS-G12V	KRAS-WT	195618782	195618878	195615296	195615477	195619281	195619655	50	14	19	26	69	40	0.365	0.184	19,23,11	6,10,7	10,2,2	15,3,8	145	49	0.000225875141699	0.00418722938465843	0.517,0.437,0.347	0.184,0.184,0.078	0.285	SE	KRAS-Q61H	KRAS-WT	53	14	23	26
ENSG00000062194.11	GPBP1	chr5	+	253,249,146	224,211,173	83,53,110	152,96,191	109	49	5.51838950869e-07	3.35832705240612e-05	0.337,0.347,0.275	0.197,0.199,0.206	0.119	SE	KRAS-G12V	KRAS-WT	56532939	56532999	56531792	56531859	56542126	56542311	648	246	608	439	1256	685	0.337	0.199	158,173,170	217,138,164	83,53,110	152,96,191	109	49	0.000107177440135	0.00229624294556489	0.247,0.36,0.318	0.197,0.199,0.206	0.108	SE	KRAS-Q61H	KRAS-WT	501	246	519	439
ENSG00000064651.9	SLC12A2	chr5	+	153,115,120	5,3,1	50,44,117	5,10,2	97	49	0.00281969146902	0.0345471982372246	0.939,0.951,0.984	0.835,0.69,0.967	0.127	SE	KRAS-G12V	KRAS-WT	127512796	127512844	127510232	127510358	127514258	127514381	388	211	9	17	397	228	0.951	0.835	107,133,156	0,2,0	50,44,117	5,10,2	97	49	3.15463177136e-07	1.85355812069019e-05	1.0,0.971,1.0	0.835,0.69,0.967	0.16	SE	KRAS-Q61H	KRAS-WT	396	211	2	17
ENSG00000067064.6	IDI1	chr10	-	1720,1713,948	162,86,84	3540,2276,4177	93,78,172	222	49	4.37869884795e-09	5.59799166213106e-07	0.701,0.815,0.714	0.894,0.866,0.843	-0.124	SE	KRAS-G12V	KRAS-WT	1089938	1090111	1089240	1089333	1094803	1095110	4381	9993	332	343	4713	10336	0.714	0.866	1923,1576,1673	192,135,213	3540,2276,4177	93,78,172	222	49	0	0	0.689,0.72,0.634	0.894,0.866,0.843	-0.187	SE	KRAS-Q61H	KRAS-WT	5172	9993	540	343
ENSG00000067182.3	TNFRSF1A	chr12	-	993,744,887	103,67,89	608,317,865	9,7,36	123	49	2.12052597703e-14	1.02589216098803e-11	0.793,0.816,0.799	0.964,0.947,0.905	-0.136	SE	KRAS-G12V	KRAS-WT	6440018	6440092	6439607	6439877	6442234	6442313	2624	1790	259	52	2883	1842	0.799	0.947	732,774,603	47,113,49	608,317,865	9,7,36	123	49	1.28110522191e-10	2.18760000088209e-08	0.861,0.732,0.831	0.964,0.947,0.905	-0.131	SE	KRAS-Q61H	KRAS-WT	2109	1790	209	52
ENSG00000067225.13	PKM	chr15	-	149,199,173	13,10,20	88,15,75	18,8,37	166	49	1.85669728014e-06	9.03453849475938e-05	0.772,0.855,0.719	0.591,0.356,0.374	0.342	SE	KRAS-G12V	KRAS-WT	72513508	72513625	72511284	72511451	72523240	72523684	521	178	43	63	564	241	0.772	0.374	126,66,80	21,4,3	88,15,75	18,8,37	166	49	0.00014580005525	0.00292637554351308	0.639,0.83,0.887	0.591,0.356,0.374	0.345	SE	KRAS-Q61H	KRAS-WT	272	178	28	63
ENSG00000068097.10	HEATR6	chr17	-	41,28,51	7,0,2	14,7,18	5,9,4	247	49	0.000350844759787	0.00647810476699516	0.537,1.0,0.835	0.357,0.134,0.472	0.47	SE	KRAS-G12V	KRAS-WT	58151322	58151520	58150596	58150640	58153490	58153598	120	39	9	18	129	57	0.835	0.357	33,30,34	0,12,0	14,7,18	5,9,4	247	49	0.00152553572165	0.019329319127258	1.0,0.332,1.0	0.357,0.134,0.472	0.456	SE	KRAS-Q61H	KRAS-WT	97	39	12	18
ENSG00000068120.10	COASY	chr17	+	653,541,757	101,98,150	696,335,856	244,77,250	241	49	4.81339420032e-05	0.00129422758812043	0.568,0.529,0.506	0.367,0.469,0.41	0.119	SE	KRAS-G12V	KRAS-WT	40714313	40714505	40714168	40714237	40714629	40714937	1951	1887	349	571	2300	2458	0.529	0.41	567,666,592	46,68,55	696,335,856	244,77,250	241	49	0	0	0.715,0.666,0.686	0.367,0.469,0.41	0.274	SE	KRAS-Q61H	KRAS-WT	1825	1887	169	571
ENSG00000068120.10	COASY	chr17	+	363,329,453	101,98,150	385,199,563	244,77,250	181	49	0.000340446548849	0.00632780792439157	0.493,0.476,0.45	0.299,0.412,0.379	0.11	SE	KRAS-G12V	KRAS-WT	40714373	40714505	40714168	40714237	40714629	40715340	1145	1147	349	571	1494	1718	0.476	0.379	385,387,329	46,68,55	385,199,563	244,77,250	181	49	3.88578058619e-15	1.67700708723173e-12	0.694,0.606,0.618	0.299,0.412,0.379	0.276	SE	KRAS-Q61H	KRAS-WT	1101	1147	169	571
ENSG00000068366.15	ACSL4	chrX	-	209,239,182	28,35,17	149,130,183	39,35,54	102	49	5.34376554062e-06	0.000212383097700989	0.782,0.766,0.837	0.647,0.641,0.619	0.159	SE	KRAS-G12V	KRAS-WT	108939372	108939425	108926364	108926604	108976367	108976442	630	462	80	128	710	590	0.782	0.641	271,183,273	9,13,14	149,130,183	39,35,54	102	49	0	0	0.935,0.871,0.904	0.647,0.641,0.619	0.268	SE	KRAS-Q61H	KRAS-WT	727	462	36	128
ENSG00000068650.14	ATP11A	chr13	+	43,28,14	11,28,20	59,24,72	11,6,9	136	49	0.000439298796879	0.00780489463506529	0.585,0.265,0.201	0.659,0.59,0.742	-0.313	SE	KRAS-G12V	KRAS-WT	113532530	113532617	113530089	113530255	113536189	113540427	85	155	59	26	144	181	0.265	0.659	31,17,17	17,28,17	59,24,72	11,6,9	136	49	9.29810135553e-08	6.68042607083176e-06	0.397,0.179,0.265	0.659,0.59,0.742	-0.383	SE	KRAS-Q61H	KRAS-WT	65	155	62	26
ENSG00000068650.14	ATP11A	chr13	+	17,10,6	11,28,20	31,18,21	11,6,9	153	49	1.52407265454e-05	0.000500765826150549	0.331,0.103,0.088	0.474,0.49,0.428	-0.29	SE	KRAS-G12V	KRAS-WT	113534859	113534963	113530122	113530255	113536189	113536502	33	70	59	26	92	96	0.103	0.474	6,18,10	17,28,17	31,18,21	11,6,9	153	49	1.69648917914e-07	1.09749264042722e-05	0.102,0.171,0.159	0.474,0.49,0.428	-0.32	SE	KRAS-Q61H	KRAS-WT	34	70	62	26
ENSG00000068745.10	IP6K2	chr3	-	131,89,145	83,52,87	129,60,129	1,0,26	116	49	1.06887831919e-11	2.75397932301034e-09	0.4,0.42,0.413	0.982,1.0,0.677	-0.475	SE	KRAS-G12V	KRAS-WT	48731891	48731958	48730885	48731673	48732126	48732854	365	318	222	27	587	345	0.413	0.982	133,90,122	90,56,70	129,60,129	1,0,26	116	49	6.4244165543e-12	1.55096738347296e-09	0.384,0.404,0.424	0.982,1.0,0.677	-0.482	SE	KRAS-Q61H	KRAS-WT	345	318	216	27
ENSG00000068745.10	IP6K2	chr3	-	413,309,313	33,24,38	118,57,169	43,38,76	172	49	0	0	0.781,0.786,0.701	0.439,0.299,0.388	0.381	SE	KRAS-G12V	KRAS-WT	48732134	48732257	48731891	48731958	48732522	48732851	1035	344	95	157	1130	501	0.781	0.388	323,275,312	38,27,48	118,57,169	43,38,76	172	49	1.2533307725e-12	3.46370052522917e-10	0.708,0.744,0.649	0.439,0.299,0.388	0.325	SE	KRAS-Q61H	KRAS-WT	910	344	113	157
ENSG00000069812.7	HES2	chr1	-	85,55,108	4,0,2	88,36,158	8,7,10	145	49	0.000489579183197	0.0085383345413857	0.878,1.0,0.948	0.788,0.635,0.842	0.187	SE	KRAS-G12V	KRAS-WT	6479666	6479762	6472477	6473342	6479835	6479903	248	282	6	25	254	307	0.948	0.788	74,92,120	4,3,0	88,36,158	8,7,10	145	49	0.000610592429761	0.0092930987920871	0.862,0.912,1.0	0.788,0.635,0.842	0.17	SE	KRAS-Q61H	KRAS-WT	286	282	7	25
ENSG00000070371.11	CLTCL1	chr22	-	20,16,14	28,6,17	3,3,1	21,4,17	190	49	1.27166995532e-05	0.000431105100035483	0.156,0.407,0.175	0.036,0.162,0.015	0.175	SE	KRAS-G12V	KRAS-WT	19171908	19172049	19170988	19171124	19175069	19175240	50	7	51	42	101	49	0.175	0.036	14,13,12	9,8,10	3,3,1	21,4,17	190	49	1.92496206086e-07	1.22517029752312e-05	0.286,0.295,0.236	0.036,0.162,0.015	0.201	SE	KRAS-Q61H	KRAS-WT	39	7	27	42
ENSG00000070610.10	GBA2	chr9	-	43,26,35	65,36,44	34,7,38	65,53,81	100	49	0.00416774197798	0.046797152244652	0.245,0.261,0.28	0.204,0.061,0.187	0.111	SE	KRAS-G12V	KRAS-WT	35743272	35743323	35741316	35741887	35744293	35744388	104	79	145	199	249	278	0.261	0.187	46,30,40	38,28,25	34,7,38	65,53,81	100	49	2.05967475075e-07	1.29521063916924e-05	0.372,0.344,0.439	0.204,0.061,0.187	0.234	SE	KRAS-Q61H	KRAS-WT	116	79	91	199
ENSG00000070778.8	PTPN21	chr14	-	3,0,4	28,32,30	5,2,5	4,4,8	172	49	0.000115647001751	0.0026308910442319	0.03,0.0,0.037	0.263,0.125,0.151	-0.157	SE	KRAS-G12V	KRAS-WT	89013872	89013995	88983435	88983605	89016581	89016874	7	12	90	16	97	28	0.03	0.151	3,4,0	15,37,12	5,2,5	4,4,8	172	49	0.000850538034207	0.0121524720034882	0.054,0.03,0.0	0.263,0.125,0.151	-0.152	SE	KRAS-Q61H	KRAS-WT	7	12	64	16
ENSG00000070814.13	TCOF1	chr5	+	2560,2080,2256	199,146,220	1138,600,1626	205,121,254	163	49	1.22679644221e-13	4.99990183935126e-11	0.795,0.811,0.755	0.625,0.598,0.658	0.16	SE	KRAS-G12V	KRAS-WT	149771106	149771220	149769449	149769586	149771519	149771739	6896	3364	565	580	7461	3944	0.795	0.625	2110,2263,1871	196,171,192	1138,600,1626	205,121,254	163	49	8.82395267965e-11	1.54443682873541e-08	0.764,0.799,0.746	0.625,0.598,0.658	0.143	SE	KRAS-Q61H	KRAS-WT	6244	3364	559	580
ENSG00000070814.13	TCOF1	chr5	+	2042,1670,1825	199,146,220	989,469,1296	205,121,254	301	49	5.49671419492e-13	1.91522041173982e-10	0.626,0.651,0.575	0.44,0.387,0.454	0.19	SE	KRAS-G12V	KRAS-WT	149771106	149771358	149769449	149769586	149771519	149774479	5537	2754	565	580	6102	3334	0.626	0.44	1791,1839,1559	196,171,192	989,469,1296	205,121,254	301	49	3.50999229681e-11	6.93306001949837e-09	0.598,0.636,0.569	0.44,0.387,0.454	0.174	SE	KRAS-Q61H	KRAS-WT	5189	2754	559	580
ENSG00000071054.11	MAP4K4	chr2	+	499,432,492	192,147,237	135,67,175	83,58,153	280	49	9.02100157907e-08	7.48008992833194e-06	0.313,0.34,0.266	0.222,0.168,0.167	0.121	SE	KRAS-G12V	KRAS-WT	102480282	102480513	102477286	102477448	102481391	102481465	1423	377	576	294	1999	671	0.313	0.168	431,402,408	125,151,170	135,67,175	83,58,153	280	49	1.52191192981e-09	1.87662760660133e-07	0.376,0.318,0.296	0.222,0.168,0.167	0.144	SE	KRAS-Q61H	KRAS-WT	1241	377	446	294
ENSG00000071243.11	ING3	chr7	+	121,130,98	20,20,15	93,53,95	0,0,8	146	49	3.57278898511e-06	0.000152255602586624	0.67,0.686,0.687	1.0,1.0,0.799	-0.252	SE	KRAS-G12V	KRAS-WT	120604795	120604892	120595612	120595678	120606679	120606751	349	241	55	8	404	249	0.686	1	111,129,80	18,6,10	93,53,95	0,0,8	146	49	0.00141830436422	0.018230795183497	0.674,0.878,0.729	1.0,1.0,0.799	-0.173	SE	KRAS-Q61H	KRAS-WT	320	241	34	8
ENSG00000072310.12	SREBF1	chr17	-	47,42,61	198,137,165	174,82,139	76,63,156	139	49	1.13686837722e-13	4.66164559529959e-11	0.077,0.098,0.115	0.447,0.315,0.239	-0.237	SE	KRAS-G12V	KRAS-WT	17726831	17726921	17723403	17723835	17740040	17740301	150	395	500	295	650	690	0.098	0.315	36,45,27	106,110,70	174,82,139	76,63,156	139	49	1.22660936963e-09	1.54577312760773e-07	0.107,0.126,0.12	0.447,0.315,0.239	-0.216	SE	KRAS-Q61H	KRAS-WT	108	395	286	295
ENSG00000072803.13	FBXW11	chr5	-	138,112,106	44,38,30	68,58,160	10,8,28	112	49	0.000758966024835	0.0121432758201473	0.578,0.563,0.607	0.748,0.76,0.714	-0.158	SE	KRAS-G12V	KRAS-WT	171341346	171341409	171337575	171337801	171433461	171433877	356	286	112	46	468	332	0.578	0.748	131,105,101	42,29,25	68,58,160	10,8,28	112	49	0.00505432624535	0.0498705131098502	0.577,0.613,0.639	0.748,0.76,0.714	-0.131	SE	KRAS-Q61H	KRAS-WT	337	286	96	46
ENSG00000072803.13	FBXW11	chr5	-	129,62,116	44,38,30	96,70,163	10,8,28	211	49	7.71499134667e-05	0.00190449552445166	0.405,0.275,0.473	0.69,0.67,0.575	-0.261	SE	KRAS-G12V	KRAS-WT	171423893	171424055	171337575	171337801	171433461	171433653	307	329	112	46	419	375	0.405	0.67	78,61,78	42,29,25	96,70,163	10,8,28	211	49	4.99570066315e-07	2.68274598786532e-05	0.301,0.328,0.42	0.69,0.67,0.575	-0.295	SE	KRAS-Q61H	KRAS-WT	217	329	96	46
ENSG00000072803.13	FBXW11	chr5	-	117,54,113	8,3,0	92,62,156	0,1,0	211	49	5.31338352749e-05	0.00140077008273889	0.773,0.807,1.0	1.0,0.935,1.0	-0.118	SE	KRAS-G12V	KRAS-WT	171423893	171424055	171384600	171384702	171433461	171433653	284	310	11	1	295	311	0.807	1	68,58,74	5,8,9	92,62,156	0,1,0	211	49	5.96311888756e-11	1.10836613895326e-08	0.76,0.627,0.656	1.0,0.935,1.0	-0.297	SE	KRAS-Q61H	KRAS-WT	200	310	22	1
ENSG00000072840.8	EVC	chr4	+	18,23,16	26,7,6	24,13,26	0,2,1	93	49	4.63090990221e-07	2.92409385659293e-05	0.267,0.634,0.584	1.0,0.774,0.932	-0.407	SE	KRAS-G12V	KRAS-WT	5819937	5819981	5812679	5815889	5830245	5830772	57	63	39	3	96	66	0.584	0.932	20,15,20	6,10,0	24,13,26	0,2,1	93	49	0.00151004749024	0.0191792163596094	0.637,0.441,1.0	1.0,0.774,0.932	-0.209	SE	KRAS-Q61H	KRAS-WT	55	63	16	3
ENSG00000073792.11	IGF2BP2	chr3	-	798,738,761	56,51,96	263,177,437	56,27,48	178	49	0.00339651456793	0.0399659519071896	0.797,0.799,0.686	0.564,0.643,0.715	0.12	SE	KRAS-G12V	KRAS-WT	185390328	185390457	185376128	185376197	185393083	185393219	2297	877	203	131	2500	1008	0.797	0.643	811,793,735	73,70,63	263,177,437	56,27,48	178	49	0.00180010396008	0.0220284619391417	0.754,0.757,0.763	0.564,0.643,0.715	0.117	SE	KRAS-Q61H	KRAS-WT	2339	877	206	131
ENSG00000073921.13	PICALM	chr11	-	457,418,407	361,222,315	585,373,750	185,102,222	178	49	5.66213742559e-14	2.40988452821931e-11	0.258,0.341,0.262	0.465,0.502,0.482	-0.196	SE	KRAS-G12V	KRAS-WT	85701292	85701421	85694908	85695016	85707868	85707972	1282	1708	898	509	2180	2217	0.262	0.482	329,329,313	229,196,234	585,373,750	185,102,222	178	49	2.68673971959e-14	9.95832174890388e-12	0.283,0.316,0.269	0.465,0.502,0.482	-0.194	SE	KRAS-Q61H	KRAS-WT	971	1708	659	509
ENSG00000073921.13	PICALM	chr11	-	646,611,602	361,222,315	910,528,1166	185,102,222	199	49	2.55351295664e-14	1.20926820982514e-11	0.306,0.404,0.32	0.548,0.56,0.564	-0.214	SE	KRAS-G12V	KRAS-WT	85701292	85701442	85694908	85695016	85707868	85707972	1859	2604	898	509	2757	3113	0.32	0.56	460,495,476	229,196,234	910,528,1166	185,102,222	199	49	7.77156117238e-16	3.88639737675924e-13	0.331,0.383,0.334	0.548,0.56,0.564	-0.208	SE	KRAS-Q61H	KRAS-WT	1431	2604	659	509
ENSG00000074054.13	CLASP1	chr2	-	54,73,45	65,61,55	82,87,186	45,27,70	97	49	5.38501543357e-07	3.28906569356296e-05	0.296,0.377,0.292	0.479,0.619,0.573	-0.235	SE	KRAS-G12V	KRAS-WT	122203024	122203072	122187648	122187753	122204912	122205083	172	355	181	142	353	497	0.296	0.573	78,56,35	88,59,55	82,87,186	45,27,70	97	49	7.25284743375e-09	7.44302796092162e-07	0.309,0.324,0.243	0.479,0.619,0.573	-0.265	SE	KRAS-Q61H	KRAS-WT	169	355	202	142
ENSG00000074621.9	SLC24A1	chr15	+	49,31,28	20,1,1	12,17,35	0,1,0	139	49	7.21157296215e-05	0.00179880061938316	0.463,0.916,0.908	1.0,0.857,1.0	-0.19	SE	KRAS-G12V	KRAS-WT	65944007	65944097	65942719	65943280	65944979	65945146	108	64	22	1	130	65	0.908	1	25,35,26	11,2,6	12,17,35	0,1,0	139	49	1.30618448502e-06	5.99436885659943e-05	0.445,0.861,0.604	1.0,0.857,1.0	-0.316	SE	KRAS-Q61H	KRAS-WT	86	64	19	1
ENSG00000074657.9	ZNF532	chr18	+	143,87,86	0,0,4	51,39,109	12,0,6	131	49	0.000189409048533	0.00391792995592084	1.0,1.0,0.889	0.614,1.0,0.872	0.134	SE	KRAS-G12V	KRAS-WT	56532535	56532617	56530835	56530982	56532701	56532811	316	199	4	18	320	217	1	0.872	90,89,89	0,0,3	51,39,109	12,0,6	131	49	5.85263741606e-05	0.00140432095805766	1.0,1.0,0.917	0.614,1.0,0.872	0.144	SE	KRAS-Q61H	KRAS-WT	268	199	3	18
ENSG00000074755.10	ZZEF1	chr17	-	12,7,14	13,14,10	4,2,11	22,10,30	157	49	0.00129025823232	0.0184687090993663	0.224,0.135,0.304	0.054,0.059,0.103	0.149	SE	KRAS-G12V	KRAS-WT	3974632	3974740	3974072	3974218	3975901	3976050	33	17	37	62	70	79	0.224	0.059	30,28,19	6,26,22	4,2,11	22,10,30	157	49	4.71280256858e-05	0.0011723398730605	0.609,0.252,0.212	0.054,0.059,0.103	0.286	SE	KRAS-Q61H	KRAS-WT	77	17	54	62
ENSG00000075213.6	SEMA3A	chr7	-	357,319,298	3,0,0	145,109,217	3,7,6	207	49	9.49583080612e-07	5.2905230672672e-05	0.966,1.0,1.0	0.92,0.787,0.895	0.121	SE	KRAS-G12V	KRAS-WT	83610636	83610794	83606447	83606512	83614751	83614793	974	471	3	16	977	487	1	0.895	209,218,153	0,0,1	145,109,217	3,7,6	207	49	9.58760993486e-07	4.69033619561746e-05	1.0,1.0,0.973	0.92,0.787,0.895	0.124	SE	KRAS-Q61H	KRAS-WT	580	471	1	16
ENSG00000075292.14	ZNF638	chr2	+	2190,2155,1615	22,10,12	2472,1644,3078	0,2,0	1894	49	9.54791801178e-15	5.22007189055422e-12	0.72,0.848,0.777	1.0,0.955,1.0	-0.203	SE	KRAS-G12V	KRAS-WT	71575556	71577401	71558893	71558995	71582848	71582910	5960	7194	44	2	6004	7196	0.777	1	1604,1624,1587	7,11,3	2472,1644,3078	0,2,0	1894	49	2.20978874088e-08	1.94467581791688e-06	0.856,0.793,0.932	1.0,0.955,1.0	-0.125	SE	KRAS-Q61H	KRAS-WT	4815	7194	21	2
ENSG00000075413.13	MARK3	chr14	+	70,51,43	328,325,340	62,30,59	118,63,185	76	49	3.04658309691e-09	4.05690244589914e-07	0.121,0.092,0.075	0.253,0.235,0.171	-0.124	SE	KRAS-G12V	KRAS-WT	103964838	103964865	103957875	103958371	103969218	103969589	164	151	993	366	1157	517	0.092	0.235	14,7,25	268,216,269	62,30,59	118,63,185	76	49	0	0	0.033,0.02,0.057	0.253,0.235,0.171	-0.183	SE	KRAS-Q61H	KRAS-WT	46	151	753	366
ENSG00000076321.6	KLHL20	chr1	+	57,47,43	24,18,21	42,26,58	37,30,37	181	49	0.00251461558925	0.0317082982430705	0.391,0.414,0.357	0.235,0.19,0.298	0.146	SE	KRAS-G12V	KRAS-WT	173684661	173684793	173684079	173684217	173685141	173685205	147	126	63	104	210	230	0.391	0.235	61,52,68	25,19,30	42,26,58	37,30,37	181	49	0.000727738487377	0.0107363151696616	0.398,0.426,0.38	0.235,0.19,0.298	0.16	SE	KRAS-Q61H	KRAS-WT	181	126	74	104
ENSG00000076685.14	NT5C2	chr10	-	22,27,20	1,4,0	3,4,2	4,4,3	110	49	3.94380774704e-07	2.56736921166698e-05	0.907,0.75,1.0	0.25,0.308,0.229	0.623	SE	KRAS-G12V	KRAS-WT	104871501	104871562	104865462	104865558	104934614	104934739	69	9	5	11	74	20	0.907	0.25	26,8,14	0,0,0	3,4,2	4,4,3	110	49	6.99773572421e-13	2.06040807468445e-10	1.0,1.0,1.0	0.25,0.308,0.229	0.738	SE	KRAS-Q61H	KRAS-WT	48	9	0	11
ENSG00000076685.14	NT5C2	chr10	-	95,106,77	45,44,47	8,4,20	27,18,32	110	49	8.93979335004e-11	1.89644884356511e-08	0.485,0.518,0.422	0.117,0.09,0.218	0.333	SE	KRAS-G12V	KRAS-WT	104871501	104871562	104866345	104866463	104934614	104934739	278	32	136	77	414	109	0.485	0.117	59,31,40	22,37,21	8,4,20	27,18,32	110	49	2.12447169603e-05	0.000608744709262621	0.544,0.272,0.459	0.117,0.09,0.218	0.283	SE	KRAS-Q61H	KRAS-WT	130	32	80	77
ENSG00000077157.16	PPP1R12B	chr1	+	46,43,41	1,0,4	15,15,15	10,5,5	232	49	3.9141967223e-07	2.55056188938477e-05	0.907,1.0,0.684	0.241,0.388,0.388	0.525	SE	KRAS-G12V	KRAS-WT	202414173	202414356	202411653	202411700	202418116	202418225	130	45	5	20	135	65	0.907	0.388	27,20,21	2,2,2	15,15,15	10,5,5	232	49	0.00030371765736	0.00526326996431617	0.74,0.679,0.689	0.241,0.388,0.388	0.364	SE	KRAS-Q61H	KRAS-WT	68	45	6	20
ENSG00000077458.8	FAM76B	chr11	-	78,71,32	82,79,63	24,6,20	44,46,104	107	49	1.51468452947e-06	7.6634475471708e-05	0.303,0.292,0.189	0.2,0.056,0.081	0.149	SE	KRAS-G12V	KRAS-WT	95512241	95512299	95511985	95512121	95512770	95512851	181	50	224	194	405	244	0.292	0.081	21,45,40	32,55,65	24,6,20	44,46,104	107	49	2.56943604302e-05	0.000710038036683941	0.231,0.273,0.22	0.2,0.056,0.081	0.129	SE	KRAS-Q61H	KRAS-WT	106	50	152	194
ENSG00000077458.8	FAM76B	chr11	-	18,22,18	20,14,15	5,5,1	41,16,24	138	49	1.13486442466e-10	2.34819162969572e-08	0.242,0.358,0.299	0.042,0.1,0.015	0.247	SE	KRAS-G12V	KRAS-WT	95522022	95522111	95521662	95521727	95522555	95522932	58	11	49	81	107	92	0.299	0.042	20,20,11	41,46,15	5,5,1	41,16,24	138	49	3.19571415381e-05	0.000848912094568162	0.148,0.134,0.207	0.042,0.1,0.015	0.111	SE	KRAS-Q61H	KRAS-WT	51	11	102	81
ENSG00000077809.8	GTF2I	chr7	+	403,354,257	72,77,56	229,152,351	81,45,130	112	49	6.66179102634e-05	0.00168796330500485	0.71,0.668,0.668	0.553,0.596,0.542	0.118	SE	KRAS-G12V	KRAS-WT	74133197	74133260	74130931	74131270	74143123	74143234	1014	732	205	256	1219	988	0.668	0.553	399,363,339	85,59,75	229,152,351	81,45,130	112	49	2.7455824457e-05	0.00074956304117659	0.673,0.729,0.664	0.553,0.596,0.542	0.125	SE	KRAS-Q61H	KRAS-WT	1101	732	219	256
ENSG00000078124.7	ACER3	chr11	+	38,41,24	2,0,5	19,18,30	0,0,0	173	49	0.000334729834163	0.00624398811593877	0.843,1.0,0.576	1.0,1.0,1.0	-0.194	SE	KRAS-G12V	KRAS-WT	76670120	76670244	76637600	76637711	76687332	76687385	103	67	7	0	110	67	0.843	1	45,40,43	1,3,2	19,18,30	0,0,0	173	49	0.00325110800161	0.0354293177415161	0.927,0.791,0.859	1.0,1.0,1.0	-0.141	SE	KRAS-Q61H	KRAS-WT	128	67	6	0
ENSG00000078304.15	PPP2R5C	chr14	+	12,11,22	14,0,3	8,8,15	0,1,0	143	49	0.000112014950297	0.00257615231279834	0.227,1.0,0.715	1.0,0.733,1.0	-0.264	SE	KRAS-G12V	KRAS-WT	102285328	102285422	102229241	102229307	102323022	102323222	45	31	17	1	62	32	0.715	1	13,2,7	10,0,10	8,8,15	0,1,0	143	49	5.76195347657e-06	0.000204426063377633	0.308,1.0,0.193	1.0,0.733,1.0	-0.411	SE	KRAS-Q61H	KRAS-WT	22	31	20	1
ENSG00000078674.13	PCM1	chr8	+	127,105,85	61,70,60	98,35,113	35,15,35	166	49	0.00210863824335	0.027614332220167	0.381,0.307,0.295	0.453,0.408,0.488	-0.122	SE	KRAS-G12V	KRAS-WT	17797550	17797667	17797199	17797370	17804694	17804872	317	246	191	85	508	331	0.307	0.453	71,46,70	64,42,63	98,35,113	35,15,35	166	49	1.615737657e-07	1.05281933575564e-05	0.247,0.244,0.247	0.453,0.408,0.488	-0.204	SE	KRAS-Q61H	KRAS-WT	187	246	169	85
ENSG00000078674.13	PCM1	chr8	+	329,379,286	9,20,9	154,94,187	0,0,0	214	49	2.77807088445e-09	3.75134403145802e-07	0.893,0.813,0.879	1.0,1.0,1.0	-0.138	SE	KRAS-G12V	KRAS-WT	17838099	17838264	17829837	17830196	17840741	17840798	994	435	38	0	1032	435	0.879	1	252,242,250	0,15,7	154,94,187	0,0,0	214	49	1.12130458907e-06	5.33502905853543e-05	1.0,0.787,0.891	1.0,1.0,1.0	-0.107	SE	KRAS-Q61H	KRAS-WT	744	435	22	0
ENSG00000079277.15	MKNK1	chr1	-	13,14,25	0,0,0	57,22,76	4,0,4	150	49	0.000329588599013	0.0061669016465852	1.0,1.0,1.0	0.823,1.0,0.861	0.105	SE	KRAS-G12V	KRAS-WT	47051545	47051646	47050218	47050475	47059784	47059878	52	155	0	8	52	163	1	0.861	15,4,6	0,0,0	57,22,76	4,0,4	150	49	0.000339766910476	0.00579083392726339	1.0,1.0,1.0	0.823,1.0,0.861	0.105	SE	KRAS-Q61H	KRAS-WT	25	155	0	8
ENSG00000079385.17	CEACAM1	chr19	-	119,63,173	17,8,10	42,16,41	0,0,0	337	49	8.0395688995e-09	9.60278667468342e-07	0.504,0.534,0.716	1.0,1.0,1.0	-0.415	SE	KRAS-G12V	KRAS-WT	43023099	43023387	43016501	43016631	43025418	43025673	355	99	35	0	390	99	0.534	1	94,65,47	12,4,1	42,16,41	0,0,0	337	49	1.3708236013e-07	9.23803156341316e-06	0.532,0.703,0.872	1.0,1.0,1.0	-0.298	SE	KRAS-Q61H	KRAS-WT	206	99	17	0
ENSG00000079974.13	RABL2B	chr22	-	16,19,9	0,0,1	7,12,23	8,2,1	204	49	1.7003422393e-05	0.000546745844816504	1.0,1.0,0.684	0.174,0.59,0.847	0.358	SE	KRAS-G12V	KRAS-WT	51221318	51221473	51220615	51220779	51221928	51222070	44	42	1	11	45	53	1	0.59	17,21,9	0,0,0	7,12,23	8,2,1	204	49	6.69028084044e-08	5.07897103320632e-06	1.0,1.0,1.0	0.174,0.59,0.847	0.463	SE	KRAS-Q61H	KRAS-WT	47	42	0	11
ENSG00000079974.13	RABL2B	chr22	-	88,72,112	0,0,1	85,23,110	8,2,1	297	49	1.1336777514e-05	0.000392364527783818	1.0,1.0,0.949	0.637,0.655,0.948	0.236	SE	KRAS-G12V	KRAS-WT	51221466	51221714	51220615	51220779	51221928	51222091	272	218	1	11	273	229	1	0.655	67,63,81	0,0,0	85,23,110	8,2,1	297	49	1.80491058999e-06	7.79488802435023e-05	1.0,1.0,1.0	0.637,0.655,0.948	0.253	SE	KRAS-Q61H	KRAS-WT	211	218	0	11
ENSG00000080823.17	MOK	chr14	-	93,57,79	19,13,27	43,19,68	0,0,3	120	49	5.18684317719e-10	8.88831639840572e-08	0.667,0.642,0.544	1.0,1.0,0.902	-0.35	SE	KRAS-G12V	KRAS-WT	102729882	102729953	102717780	102718332	102749814	102749929	229	130	59	3	288	133	0.642	1	81,86,67	25,9,10	43,19,68	0,0,3	120	49	4.28400118935e-07	2.37409775673653e-05	0.57,0.796,0.732	1.0,1.0,0.902	-0.268	SE	KRAS-Q61H	KRAS-WT	234	130	44	3
ENSG00000080823.17	MOK	chr14	-	102,82,89	19,13,27	44,28,51	0,0,3	139	49	3.49725921556e-08	3.36934370299088e-06	0.654,0.69,0.537	1.0,1.0,0.857	-0.325	SE	KRAS-G12V	KRAS-WT	102732159	102732249	102718253	102718332	102749814	102749929	273	123	59	3	332	126	0.654	1	59,61,47	25,9,10	44,28,51	0,0,3	139	49	4.65686076367e-08	3.76190765024162e-06	0.454,0.705,0.624	1.0,1.0,0.857	-0.358	SE	KRAS-Q61H	KRAS-WT	167	123	44	3
ENSG00000080823.17	MOK	chr14	-	23,15,23	19,13,27	17,7,17	0,0,3	138	49	1.13320286044e-07	9.031650864664e-06	0.301,0.291,0.232	1.0,1.0,0.668	-0.615	SE	KRAS-G12V	KRAS-WT	102744942	102745031	102718253	102718332	102749814	102749929	61	41	59	3	120	44	0.291	1	6,23,4	25,9,10	17,7,17	0,0,3	138	49	1.33351524712e-07	9.06416350820185e-06	0.079,0.476,0.124	1.0,1.0,0.668	-0.663	SE	KRAS-Q61H	KRAS-WT	33	41	44	3
ENSG00000081177.14	EXD2	chr14	+	99,84,91	2,7,8	61,53,69	0,0,1	133	49	6.55540349648e-06	0.000252480652306867	0.948,0.816,0.807	1.0,1.0,0.962	-0.13	SE	KRAS-G12V	KRAS-WT	69670633	69670717	69658482	69658756	69676140	69676520	274	183	17	1	291	184	0.816	1	60,47,67	10,10,1	61,53,69	0,0,1	133	49	1.5741914039e-07	1.03107900581849e-05	0.689,0.634,0.961	1.0,1.0,0.962	-0.226	SE	KRAS-Q61H	KRAS-WT	174	183	21	1
ENSG00000082258.8	CCNT2	chr2	+	86,65,37	40,34,40	26,23,32	38,37,71	245	49	1.4599746776e-06	7.4377967533763e-05	0.301,0.277,0.156	0.12,0.111,0.083	0.14	SE	KRAS-G12V	KRAS-WT	135703356	135703552	135700181	135700244	135703670	135703784	188	81	114	146	302	227	0.277	0.111	62,78,45	42,55,36	26,23,32	38,37,71	245	49	2.05606084502e-06	8.6599193746464e-05	0.228,0.221,0.2	0.12,0.111,0.083	0.112	SE	KRAS-Q61H	KRAS-WT	185	81	133	146
ENSG00000082269.12	FAM135A	chr6	+	2,0,2	23,15,20	4,6,2	5,8,16	167	49	0.000740420784466	0.0118975093173202	0.025,0.0,0.029	0.19,0.18,0.035	-0.117	SE	KRAS-G12V	KRAS-WT	71128077	71128195	71124993	71125079	71136272	71136474	4	12	58	29	62	41	0.025	0.18	0,3,0	15,8,16	4,6,2	5,8,16	167	49	0.00105374899162	0.0143902739406104	0.0,0.099,0.0	0.19,0.18,0.035	-0.102	SE	KRAS-Q61H	KRAS-WT	3	12	39	29
ENSG00000083093.5	PALB2	chr16	-	37,30,34	66,79,57	42,49,67	49,26,65	183	49	8.1536421026e-05	0.00199468616296327	0.131,0.092,0.138	0.187,0.335,0.216	-0.126	SE	KRAS-G12V	KRAS-WT	23649779	23649913	23649390	23649450	23652430	23652622	101	158	202	140	303	298	0.131	0.216	29,19,9	57,46,78	42,49,67	49,26,65	183	49	1.29808358507e-08	1.22811181224115e-06	0.12,0.1,0.03	0.187,0.335,0.216	-0.163	SE	KRAS-Q61H	KRAS-WT	57	158	181	140
ENSG00000083454.17	P2RX5	chr17	-	65,65,46	0,0,0	52,12,31	0,7,2	100	49	0.000138126889208	0.00304345311879763	1.0,1.0,1.0	1.0,0.457,0.884	0.22	SE	KRAS-G12V	KRAS-WT	3591919	3591970	3591305	3591399	3592785	3592924	176	95	0	9	176	104	1	0.884	47,55,41	0,0,0	52,12,31	0,7,2	100	49	0.000152578466207	0.00303471248601738	1.0,1.0,1.0	1.0,0.457,0.884	0.22	SE	KRAS-Q61H	KRAS-WT	143	95	0	9
ENSG00000083454.17	P2RX5	chr17	-	160,126,163	0,0,0	134,46,105	0,7,2	183	49	0.000288636233865	0.00552202583747359	1.0,1.0,1.0	1.0,0.638,0.934	0.143	SE	KRAS-G12V	KRAS-WT	3591919	3592053	3591305	3591399	3592785	3592921	449	285	0	9	449	294	1	0.934	119,139,147	0,0,0	134,46,105	0,7,2	183	49	0.000291589278481	0.0051092993429054	1.0,1.0,1.0	1.0,0.638,0.934	0.143	SE	KRAS-Q61H	KRAS-WT	405	285	0	9
ENSG00000083457.7	ITGAE	chr17	-	146,158,171	141,179,144	100,54,94	205,108,215	145	49	1.6472362363e-09	2.38218699317131e-07	0.259,0.23,0.286	0.142,0.145,0.129	0.12	SE	KRAS-G12V	KRAS-WT	3626581	3626677	3623600	3623696	3626981	3627038	475	248	464	528	939	776	0.259	0.142	99,57,87	128,53,89	100,54,94	205,108,215	145	49	5.19318285908e-06	0.000187345205229389	0.207,0.267,0.248	0.142,0.145,0.129	0.102	SE	KRAS-Q61H	KRAS-WT	243	248	270	528
ENSG00000083828.11	ZNF586	chr19	+	73,80,61	0,0,0	38,16,62	5,3,19	176	49	3.9857006584e-14	1.78684274783617e-11	1.0,1.0,1.0	0.679,0.598,0.476	0.416	SE	KRAS-G12V	KRAS-WT	58287910	58288037	58281037	58281246	58301641	58301768	214	116	0	27	214	143	1	0.598	73,38,47	5,0,0	38,16,62	5,3,19	176	49	6.27918541629e-06	0.000219076120199575	0.803,1.0,1.0	0.679,0.598,0.476	0.35	SE	KRAS-Q61H	KRAS-WT	158	116	5	27
ENSG00000084676.11	NCOA1	chr2	+	35,32,19	3,1,0	11,9,32	4,4,2	106	49	0.00415323440851	0.046681021940343	0.844,0.937,1.0	0.56,0.51,0.881	0.277	SE	KRAS-G12V	KRAS-WT	24990947	24991004	24985555	24985645	24991092	24991412	86	52	4	10	90	62	0.937	0.56	26,16,18	0,0,1	11,9,32	4,4,2	106	49	9.46656851808e-06	0.000310025198713212	1.0,1.0,0.893	0.56,0.51,0.881	0.314	SE	KRAS-Q61H	KRAS-WT	60	52	1	10
ENSG00000085274.11	MYNN	chr3	+	463,504,275	13,11,4	135,103,222	10,5,22	133	49	4.75998620619e-06	0.000193060791560711	0.929,0.944,0.962	0.833,0.884,0.788	0.11	SE	KRAS-G12V	KRAS-WT	169501264	169501348	169500252	169500431	169502409	169502496	1242	460	28	37	1270	497	0.944	0.833	303,209,263	2,10,0	135,103,222	10,5,22	133	49	3.23470239261e-07	1.88895827394213e-05	0.982,0.885,1.0	0.833,0.884,0.788	0.121	SE	KRAS-Q61H	KRAS-WT	775	460	12	37
ENSG00000085644.9	ZNF213	chr16	+	166,140,221	4,0,6	61,29,88	5,5,9	123	49	1.48879118897e-05	0.000491974157664204	0.943,1.0,0.936	0.829,0.698,0.796	0.185	SE	KRAS-G12V	KRAS-WT	3188745	3188819	3188354	3188542	3188975	3189099	527	178	10	19	537	197	0.943	0.796	124,134,100	2,0,0	61,29,88	5,5,9	123	49	3.69609043371e-09	4.02418852849965e-07	0.961,1.0,1.0	0.829,0.698,0.796	0.213	SE	KRAS-Q61H	KRAS-WT	358	178	2	19
ENSG00000085644.9	ZNF213	chr16	+	78,77,117	0,1,0	33,20,50	6,5,13	123	49	1.3433698598e-14	7.22700743695765e-12	1.0,0.968,1.0	0.687,0.614,0.605	0.354	SE	KRAS-G12V	KRAS-WT	3188745	3188819	3188354	3188542	3190689	3191780	272	103	1	24	273	127	1	0.614	78,91,63	0,3,5	33,20,50	6,5,13	123	49	1.12187168744e-06	5.33502905853543e-05	1.0,0.924,0.834	0.687,0.614,0.605	0.284	SE	KRAS-Q61H	KRAS-WT	232	103	8	24
ENSG00000085644.9	ZNF213	chr16	+	178,158,241	0,1,0	64,40,130	6,5,13	173	49	7.26085858105e-14	3.03273886335323e-11	1.0,0.978,1.0	0.751,0.694,0.739	0.265	SE	KRAS-G12V	KRAS-WT	3188975	3189099	3188418	3188542	3190689	3191533	577	234	1	24	578	258	1	0.739	127,131,90	0,3,5	64,40,130	6,5,13	173	49	8.09457400927e-05	0.0018150857947477	1.0,0.925,0.836	0.751,0.694,0.739	0.192	SE	KRAS-Q61H	KRAS-WT	348	234	8	24
ENSG00000085733.11	CTTN	chr11	+	2102,1508,1598	340,277,242	2111,1212,2683	181,107,277	160	49	9.46877509733e-09	1.10354717325849e-06	0.654,0.625,0.669	0.781,0.776,0.748	-0.119	SE	KRAS-G12V	KRAS-WT	70267575	70267686	70266505	70266616	70269045	70269101	5208	6006	859	565	6067	6571	0.654	0.776	1745,1662,1571	268,248,280	2111,1212,2683	181,107,277	160	49	6.79214348098e-08	5.11929378871471e-06	0.666,0.672,0.632	0.781,0.776,0.748	-0.112	SE	KRAS-Q61H	KRAS-WT	4978	6006	796	565
ENSG00000086666.14	ZFAND6	chr15	+	238,210,182	17,25,11	171,60,187	40,16,29	212	49	0.000103323294642	0.00241172564900749	0.764,0.66,0.793	0.497,0.464,0.598	0.219	SE	KRAS-G12V	KRAS-WT	80390757	80390920	80364905	80364989	80412669	80412747	630	418	53	85	683	503	0.764	0.497	229,203,199	20,6,19	171,60,187	40,16,29	212	49	2.67833676926e-05	0.00073374782535249	0.726,0.887,0.708	0.497,0.464,0.598	0.254	SE	KRAS-Q61H	KRAS-WT	631	418	45	85
ENSG00000087053.14	MTMR2	chr11	-	142,148,132	12,14,13	142,80,204	0,0,4	120	49	5.3194604277e-10	9.0105228055804e-08	0.829,0.812,0.806	1.0,1.0,0.954	-0.169	SE	KRAS-G12V	KRAS-WT	95647405	95647476	95621319	95621425	95656855	95656927	422	426	39	4	461	430	0.812	1	175,139,108	10,1,12	142,80,204	0,0,4	120	49	2.17500208123e-05	0.000620121634109965	0.877,0.983,0.786	1.0,1.0,0.954	-0.103	SE	KRAS-Q61H	KRAS-WT	422	426	23	4
ENSG00000087448.5	KLHL42	chr12	+	153,102,113	117,65,66	53,12,49	46,26,72	152	49	0.000528330026269	0.0090872601028387	0.297,0.336,0.356	0.271,0.13,0.18	0.136	SE	KRAS-G12V	KRAS-WT	27950179	27950282	27944640	27944834	27950647	27951089	368	114	248	144	616	258	0.336	0.18	99,133,114	64,51,54	53,12,49	46,26,72	152	49	3.48164448227e-06	0.000134836151707334	0.333,0.457,0.405	0.271,0.13,0.18	0.205	SE	KRAS-Q61H	KRAS-WT	346	114	169	144
ENSG00000088305.14	DNMT3B	chr20	+	27,17,34	3,8,0	21,24,53	0,0,0	119	49	7.73925369035e-06	0.00028856751819622	0.788,0.467,1.0	1.0,1.0,1.0	-0.248	SE	KRAS-G12V	KRAS-WT	31393143	31393213	31390190	31390276	31394014	31394133	78	98	11	0	89	98	0.788	1	44,47,57	2,5,3	21,24,53	0,0,0	119	49	3.1992783595e-05	0.000849500756140308	0.901,0.795,0.887	1.0,1.0,1.0	-0.139	SE	KRAS-Q61H	KRAS-WT	148	98	10	0
ENSG00000088367.16	EPB41L1	chr20	+	31,19,36	1,0,0	74,27,100	11,0,5	133	49	7.77029751323e-05	0.00191532590752051	0.919,1.0,1.0	0.713,1.0,0.881	0.108	SE	KRAS-G12V	KRAS-WT	34802278	34802362	34800193	34800298	34809785	34809856	86	201	1	16	87	217	1	0.881	19,34,22	0,1,0	74,27,100	11,0,5	133	49	0.000103680031808	0.0022268756518291	1.0,0.926,1.0	0.713,1.0,0.881	0.111	SE	KRAS-Q61H	KRAS-WT	75	201	1	16
ENSG00000088367.16	EPB41L1	chr20	+	25,14,31	1,0,0	74,36,53	11,0,5	130	49	6.20371676268e-05	0.00159047404170775	0.904,1.0,1.0	0.717,1.0,0.8	0.129	SE	KRAS-G12V	KRAS-WT	34802281	34802362	34800193	34800298	34809785	34809866	70	163	1	16	71	179	1	0.8	20,29,18	0,1,0	74,36,53	11,0,5	130	49	6.59442064034e-05	0.00154638795886797	1.0,0.916,1.0	0.717,1.0,0.8	0.133	SE	KRAS-Q61H	KRAS-WT	67	163	1	16
ENSG00000088367.16	EPB41L1	chr20	+	91,74,66	0,0,0	127,65,134	8,10,7	136	49	7.48098893943e-09	9.01566421523027e-07	1.0,1.0,1.0	0.851,0.701,0.873	0.192	SE	KRAS-G12V	KRAS-WT	34806797	34806884	34802278	34802362	34809785	34809856	231	326	0	25	231	351	1	0.851	75,77,76	2,0,0	127,65,134	8,10,7	136	49	7.86518300377e-07	3.96468144854038e-05	0.931,1.0,1.0	0.851,0.701,0.873	0.169	SE	KRAS-Q61H	KRAS-WT	228	326	2	25
ENSG00000088367.16	EPB41L1	chr20	+	136,73,48	0,0,0	144,86,240	8,10,7	133	49	1.08692778777e-07	8.77462580362175e-06	1.0,1.0,1.0	0.869,0.76,0.927	0.148	SE	KRAS-G12V	KRAS-WT	34807682	34807766	34802294	34802362	34809785	34809856	257	470	0	25	257	495	1	0.869	121,134,110	2,0,0	144,86,240	8,10,7	133	49	5.36328415568e-07	2.83983642562518e-05	0.957,1.0,1.0	0.869,0.76,0.927	0.134	SE	KRAS-Q61H	KRAS-WT	365	470	2	25
ENSG00000088387.13	DOCK9	chr13	-	98,75,85	47,29,25	50,29,54	56,27,51	118	49	1.38424226348e-06	7.11124060292128e-05	0.464,0.518,0.585	0.27,0.308,0.305	0.228	SE	KRAS-G12V	KRAS-WT	99478125	99478194	99476651	99476758	99479083	99479141	258	133	101	134	359	267	0.518	0.305	127,76,103	48,27,49	50,29,54	56,27,51	118	49	3.65708953121e-07	2.0958058678087e-05	0.524,0.539,0.466	0.27,0.308,0.305	0.215	SE	KRAS-Q61H	KRAS-WT	306	133	124	134
ENSG00000088387.13	DOCK9	chr13	-	67,55,41	47,29,25	26,17,32	56,27,51	153	49	1.78049131661e-07	1.32601810818174e-05	0.313,0.378,0.344	0.129,0.168,0.167	0.19	SE	KRAS-G12V	KRAS-WT	99478125	99478229	99476651	99476758	99479083	99479141	163	75	101	134	264	209	0.344	0.167	74,40,62	48,27,49	26,17,32	56,27,51	153	49	2.52514697685e-06	0.0001029168893993	0.331,0.322,0.288	0.129,0.168,0.167	0.159	SE	KRAS-Q61H	KRAS-WT	176	75	124	134
ENSG00000088448.10	ANKRD10	chr13	-	109,107,103	32,50,29	113,88,206	109,80,167	143	49	9.46145709557e-08	7.79723781012005e-06	0.539,0.423,0.549	0.262,0.274,0.297	0.226	SE	KRAS-G12V	KRAS-WT	111546455	111546549	111545044	111545610	111558379	111558471	319	407	111	356	430	763	0.539	0.274	99,123,84	27,25,21	113,88,206	109,80,167	143	49	1.55431223448e-15	7.47612319805991e-13	0.557,0.628,0.578	0.262,0.274,0.297	0.31	SE	KRAS-Q61H	KRAS-WT	306	407	73	356
ENSG00000088448.10	ANKRD10	chr13	-	61,57,21	32,50,29	61,25,60	109,80,167	158	49	1.40410602167e-06	7.19679250299104e-05	0.372,0.261,0.183	0.148,0.088,0.1	0.16	SE	KRAS-G12V	KRAS-WT	111546631	111546740	111545374	111545610	111558379	111558471	139	146	111	356	250	502	0.261	0.1	53,54,48	27,25,21	61,25,60	109,80,167	158	49	0	0	0.378,0.401,0.415	0.148,0.088,0.1	0.286	SE	KRAS-Q61H	KRAS-WT	155	146	73	356
ENSG00000088448.10	ANKRD10	chr13	-	164,149,81	32,50,29	81,27,83	109,80,167	181	49	0	0	0.581,0.447,0.431	0.167,0.084,0.119	0.363	SE	KRAS-G12V	KRAS-WT	111552876	111553008	111545303	111545610	111558379	111558471	394	191	111	356	505	547	0.447	0.119	125,123,128	27,25,21	81,27,83	109,80,167	181	49	0	0	0.556,0.571,0.623	0.167,0.084,0.119	0.46	SE	KRAS-Q61H	KRAS-WT	376	191	73	356
ENSG00000088448.10	ANKRD10	chr13	-	202,193,96	32,50,29	110,40,120	109,80,167	214	49	0	0	0.591,0.469,0.431	0.188,0.103,0.141	0.353	SE	KRAS-G12V	KRAS-WT	111552876	111553041	111545543	111545610	111558379	111558471	491	270	111	356	602	626	0.469	0.141	161,150,166	27,25,21	110,40,120	109,80,167	214	49	0	0	0.577,0.579,0.644	0.188,0.103,0.141	0.456	SE	KRAS-Q61H	KRAS-WT	477	270	73	356
ENSG00000089159.11	PXN	chr12	-	60,58,78	28,15,21	24,9,33	16,17,24	134	49	0.000593665864818	0.0099432748222705	0.439,0.586,0.576	0.354,0.162,0.335	0.25	SE	KRAS-G12V	KRAS-WT	120662445	120662530	120661953	120662180	120663955	120664302	196	66	64	57	260	123	0.576	0.335	58,44,41	23,8,13	24,9,33	16,17,24	134	49	0.000567433330875	0.00875036078767346	0.48,0.668,0.536	0.354,0.162,0.335	0.278	SE	KRAS-Q61H	KRAS-WT	143	66	44	57
ENSG00000089356.12	FXYD3	chr19	+	48,42,47	3,3,0	50,32,129	24,5,31	133	49	3.69894066821e-06	0.000156441926487496	0.855,0.838,1.0	0.434,0.702,0.605	0.317	SE	KRAS-G12V	KRAS-WT	35610071	35610155	35609433	35609503	35610266	35610320	137	211	6	60	143	271	0.855	0.605	55,60,68	0,0,2	50,32,129	24,5,31	133	49	7.54174500628e-13	2.18988641864379e-10	1.0,1.0,0.926	0.434,0.702,0.605	0.395	SE	KRAS-Q61H	KRAS-WT	183	211	2	60
ENSG00000089682.12	RBM41	chrX	-	58,53,36	74,43,27	23,14,17	34,40,46	121	49	0.000161254678511	0.00344908806680958	0.241,0.333,0.351	0.215,0.124,0.13	0.152	SE	KRAS-G12V	KRAS-WT	106356626	106356698	106331964	106332069	106358581	106358786	147	54	144	120	291	174	0.333	0.13	36,33,68	39,30,35	23,14,17	34,40,46	121	49	2.88672881724e-05	0.000778984080403822	0.272,0.308,0.44	0.215,0.124,0.13	0.184	SE	KRAS-Q61H	KRAS-WT	137	54	104	120
ENSG00000089685.10	BIRC5	chr17	+	72,103,92	55,45,45	65,35,83	97,44,135	214	49	8.25976398389e-09	9.84830405362856e-07	0.231,0.344,0.319	0.133,0.154,0.123	0.161	SE	KRAS-G12V	KRAS-WT	76218908	76219073	76210760	76210870	76219545	76219635	267	183	145	276	412	459	0.319	0.133	75,59,57	41,38,48	65,35,83	97,44,135	214	49	2.40352524838e-06	9.87906887804461e-05	0.295,0.262,0.214	0.133,0.154,0.123	0.12	SE	KRAS-Q61H	KRAS-WT	191	183	127	276
ENSG00000090006.13	LTBP4	chr19	+	390,268,329	25,11,16	220,143,339	19,28,38	181	49	0.000195790024142	0.00401644513491194	0.809,0.868,0.848	0.758,0.58,0.707	0.16	SE	KRAS-G12V	KRAS-WT	41122794	41122926	41120097	41120352	41125251	41125287	987	702	52	85	1039	787	0.848	0.707	226,262,168	6,11,6	220,143,339	19,28,38	181	49	1.19382250519e-06	5.60945235287263e-05	0.911,0.866,0.883	0.758,0.58,0.707	0.205	SE	KRAS-Q61H	KRAS-WT	656	702	23	85
ENSG00000090006.13	LTBP4	chr19	+	374,242,313	25,11,16	204,130,307	19,28,38	203	49	0.000178286910509	0.00373963189987484	0.783,0.842,0.825	0.722,0.528,0.661	0.18	SE	KRAS-G12V	KRAS-WT	41122794	41122948	41120085	41120352	41125251	41125398	929	641	52	85	981	726	0.825	0.661	210,249,150	6,11,6	204,130,307	19,28,38	203	49	1.57263615852e-06	6.9980087816628e-05	0.894,0.845,0.858	0.722,0.528,0.661	0.229	SE	KRAS-Q61H	KRAS-WT	609	641	23	85
ENSG00000090006.13	LTBP4	chr19	+	263,138,220	25,11,16	97,67,129	19,28,38	174	49	1.49789461279e-07	1.15353477138536e-05	0.748,0.779,0.795	0.59,0.403,0.489	0.28	SE	KRAS-G12V	KRAS-WT	41123005	41123130	41120081	41120352	41125251	41125281	621	293	52	85	673	378	0.779	0.489	120,160,124	6,11,6	97,67,129	19,28,38	174	49	9.86946524506e-10	1.27433402682629e-07	0.849,0.804,0.853	0.59,0.403,0.489	0.341	SE	KRAS-Q61H	KRAS-WT	404	293	23	85
ENSG00000090006.13	LTBP4	chr19	+	373,204,298	23,26,18	133,89,159	21,15,47	174	49	5.5547070968e-05	0.00145345287213428	0.82,0.688,0.823	0.641,0.626,0.488	0.192	SE	KRAS-G12V	KRAS-WT	41123005	41123130	41122794	41122926	41125251	41125281	875	381	67	83	942	464	0.82	0.626	166,201,189	16,13,18	133,89,159	21,15,47	174	49	0.000110728547449	0.00235391557852952	0.745,0.813,0.747	0.641,0.626,0.488	0.183	SE	KRAS-Q61H	KRAS-WT	556	381	47	83
ENSG00000090006.13	LTBP4	chr19	+	216,113,162	4,2,18	157,55,184	30,21,36	121	49	7.23105199052e-08	6.19447838479616e-06	0.956,0.958,0.785	0.679,0.515,0.674	0.277	SE	KRAS-G12V	KRAS-WT	41128854	41128926	41125251	41125398	41129508	41129637	491	396	24	87	515	483	0.956	0.674	160,124,140	11,16,6	157,55,184	30,21,36	121	49	4.34547534616e-05	0.00109698878830746	0.855,0.758,0.904	0.679,0.515,0.674	0.216	SE	KRAS-Q61H	KRAS-WT	424	396	33	87
ENSG00000090006.13	LTBP4	chr19	+	783,435,615	16,1,4	466,192,655	13,10,29	196	49	9.17893807295e-07	5.13524166881588e-05	0.924,0.991,0.975	0.9,0.828,0.85	0.104	SE	KRAS-G12V	KRAS-WT	41129840	41129987	41129508	41129637	41131761	41131911	1833	1313	21	52	1854	1365	0.975	0.85	442,458,491	4,0,3	466,192,655	13,10,29	196	49	4.94131402462e-11	9.40641077617239e-09	0.965,1.0,0.976	0.9,0.828,0.85	0.121	SE	KRAS-Q61H	KRAS-WT	1391	1313	7	52
ENSG00000090273.9	NUDC	chr1	+	31,31,19	0,0,0	35,8,38	0,2,16	157	49	2.40757356107e-06	0.000110967854188673	1.0,1.0,1.0	1.0,0.555,0.426	0.34	SE	KRAS-G12V	KRAS-WT	27237618	27237726	27228772	27228857	27250579	27250657	81	81	0	18	81	99	1	0.555	8,3,11	0,0,0	35,8,38	0,2,16	157	49	4.04701534962e-06	0.000152604690113439	1.0,1.0,1.0	1.0,0.555,0.426	0.34	SE	KRAS-Q61H	KRAS-WT	22	81	0	18
ENSG00000090565.11	RAB11FIP3	chr16	+	235,187,199	37,27,34	178,80,284	8,9,24	184	49	0.00114574626519	0.0167965439005216	0.628,0.648,0.609	0.856,0.703,0.759	-0.144	SE	KRAS-G12V	KRAS-WT	541133	541268	538850	539000	546823	546859	621	542	98	41	719	583	0.628	0.759	136,197,124	33,58,23	178,80,284	8,9,24	184	49	4.91624294385e-07	2.65216154017113e-05	0.523,0.475,0.589	0.856,0.703,0.759	-0.244	SE	KRAS-Q61H	KRAS-WT	457	542	114	41
ENSG00000090905.13	TNRC6A	chr16	+	16,1,16	0,0,0	27,7,21	3,0,8	97	49	5.83680610833e-06	0.000228734091122883	1.0,1.0,1.0	0.82,1.0,0.57	0.203	SE	KRAS-G12V	KRAS-WT	24741573	24741621	24741015	24741167	24788253	24788348	33	55	0	11	33	66	1	0.82	17,12,24	0,0,0	27,7,21	3,0,8	97	49	4.30284193331e-06	0.000160903305767278	1.0,1.0,1.0	0.82,1.0,0.57	0.203	SE	KRAS-Q61H	KRAS-WT	53	55	0	11
ENSG00000090924.10	PLEKHG2	chr19	+	122,65,73	9,4,17	37,20,86	12,3,32	97	49	0.00394781388293	0.0448443648961814	0.873,0.891,0.684	0.609,0.771,0.576	0.164	SE	KRAS-G12V	KRAS-WT	39911588	39911636	39911390	39911492	39911714	39911753	260	143	30	47	290	190	0.873	0.609	122,58,90	4,4,2	37,20,86	12,3,32	97	49	2.38247399587e-09	2.77340739680817e-07	0.939,0.88,0.958	0.609,0.771,0.576	0.274	SE	KRAS-Q61H	KRAS-WT	270	143	10	47
ENSG00000091592.11	NLRP1	chr17	-	166,97,192	34,25,23	25,13,23	24,10,16	94	49	6.52569909221e-09	7.97879430643356e-07	0.718,0.669,0.813	0.352,0.404,0.428	0.339	SE	KRAS-G12V	KRAS-WT	5418792	5418837	5405056	5405192	5421065	5421207	455	61	82	50	537	111	0.718	0.404	94,81,108	38,26,37	25,13,23	24,10,16	94	49	0.000424611384507	0.00694748463718153	0.563,0.619,0.603	0.352,0.404,0.428	0.2	SE	KRAS-Q61H	KRAS-WT	283	61	101	50
ENSG00000091592.11	NLRP1	chr17	-	379,417,391	20,22,36	70,38,79	6,10,20	181	49	0.00123177472507	0.0178174134086432	0.837,0.837,0.746	0.76,0.507,0.517	0.212	SE	KRAS-G12V	KRAS-WT	5424200	5424332	5421065	5421207	5424843	5425106	1187	187	78	36	1265	223	0.837	0.517	302,313,249	22,7,9	70,38,79	6,10,20	181	49	2.30136607144e-05	0.000648520018611066	0.788,0.924,0.882	0.76,0.507,0.517	0.27	SE	KRAS-Q61H	KRAS-WT	864	187	38	36
ENSG00000092068.14	SLC7A8	chr14	-	126,64,113	0,0,0	38,6,55	0,0,8	173	49	0.000281854875025	0.00541539850880176	1.0,1.0,1.0	1.0,1.0,0.661	0.113	SE	KRAS-G12V	KRAS-WT	23608632	23608756	23600669	23600766	23609679	23609833	303	99	0	8	303	107	1	1	171,189,97	0,2,0	38,6,55	0,0,8	173	49	0.000618298961661	0.00939224145956114	1.0,0.964,1.0	1.0,1.0,0.661	0.101	SE	KRAS-Q61H	KRAS-WT	457	99	2	8
ENSG00000092199.13	HNRNPC	chr14	-	57,88,66	168,115,125	70,57,102	27,36,51	137	49	2.16382467499e-13	8.41102415717067e-11	0.108,0.215,0.159	0.481,0.362,0.417	-0.259	SE	KRAS-G12V	KRAS-WT	21704531	21704619	21702111	21702388	21730759	21733675	211	229	408	114	619	343	0.159	0.417	55,28,52	65,51,68	70,57,102	27,36,51	137	49	1.05116856441e-07	7.39220214770916e-06	0.232,0.164,0.215	0.481,0.362,0.417	-0.216	SE	KRAS-Q61H	KRAS-WT	135	229	184	114
ENSG00000092871.12	RFFL	chr17	-	1129,922,1005	23,9,19	571,395,925	14,24,39	460	49	0.000102556161319	0.00239714778596413	0.839,0.916,0.849	0.813,0.637,0.716	0.146	SE	KRAS-G12V	KRAS-WT	33348389	33348800	33344541	33344625	33353392	33353580	3056	1891	51	77	3107	1968	0.849	0.716	864,782,786	13,11,25	571,395,925	14,24,39	460	49	0.00330439905188	0.0358426896641348	0.876,0.883,0.77	0.813,0.637,0.716	0.121	SE	KRAS-Q61H	KRAS-WT	2432	1891	49	77
ENSG00000095794.15	CREM	chr10	+	3,9,20	10,5,0	7,4,6	1,0,0	85	49	8.46401400209e-05	0.00205389534054233	0.147,0.509,1.0	0.801,1.0,1.0	-0.382	SE	KRAS-G12V	KRAS-WT	35490378	35490414	35484792	35485070	35495822	35495979	32	17	15	1	47	18	0.509	1	3,6,4	2,9,1	7,4,6	1,0,0	85	49	1.77233403431e-06	7.67524175270606e-05	0.464,0.278,0.698	0.801,1.0,1.0	-0.454	SE	KRAS-Q61H	KRAS-WT	13	17	12	1
ENSG00000099251.10	HSD17B7P2	chr10	+	19,4,13	8,8,16	16,9,23	0,1,3	151	49	3.64917293416e-06	0.000154628816826375	0.435,0.14,0.209	1.0,0.745,0.713	-0.558	SE	KRAS-G12V	KRAS-WT	38654837	38654939	38654361	38654557	38658880	38658937	36	48	32	4	68	52	0.209	0.745	26,14,21	26,7,12	16,9,23	0,1,3	151	49	5.77948536618e-06	0.000204817420091677	0.245,0.394,0.362	1.0,0.745,0.713	-0.486	SE	KRAS-Q61H	KRAS-WT	61	48	45	4
ENSG00000099917.13	MED15	chr22	+	140,132,93	5,9,19	110,60,143	2,3,4	167	49	0.00355891695851	0.041434641396974	0.891,0.811,0.59	0.942,0.854,0.913	-0.139	SE	KRAS-G12V	KRAS-WT	20873164	20873282	20862343	20862731	20891403	20891470	365	313	33	9	398	322	0.811	0.913	79,61,82	7,16,6	110,60,143	2,3,4	167	49	0.000175133905391	0.00340487114430327	0.768,0.528,0.8	0.942,0.854,0.913	-0.204	SE	KRAS-Q61H	KRAS-WT	222	313	29	9
ENSG00000100038.15	TOP3B	chr22	-	85,59,61	51,35,58	41,17,47	72,48,96	131	49	1.17815902589e-08	1.33604822957883e-06	0.384,0.387,0.282	0.176,0.117,0.155	0.202	SE	KRAS-G12V	KRAS-WT	22325351	22325433	22324581	22324778	22326248	22326323	205	105	144	216	349	321	0.384	0.155	63,48,76	39,40,43	41,17,47	72,48,96	131	49	5.97491056631e-10	8.23805502807862e-08	0.377,0.31,0.398	0.176,0.117,0.155	0.212	SE	KRAS-Q61H	KRAS-WT	187	105	122	216
ENSG00000100099.16	HPS4	chr22	-	30,38,29	74,100,77	41,45,125	29,37,51	103	49	2.24096297075e-11	5.47992861432819e-09	0.162,0.153,0.152	0.402,0.367,0.538	-0.28	SE	KRAS-G12V	KRAS-WT	26862016	26862070	26861420	26861517	26862191	26862228	97	211	251	117	348	328	0.153	0.402	30,21,29	87,76,80	41,45,125	29,37,51	103	49	2.76001443922e-13	8.8728831538394e-11	0.141,0.116,0.147	0.402,0.367,0.538	-0.301	SE	KRAS-Q61H	KRAS-WT	80	211	243	117
ENSG00000100227.13	POLDIP3	chr22	-	335,309,364	54,52,50	366,233,576	17,15,16	187	49	1.01618713444e-12	3.33344079169203e-10	0.619,0.609,0.656	0.849,0.803,0.904	-0.224	SE	KRAS-G12V	KRAS-WT	42997975	42998113	42995703	42995799	42998775	42998972	1008	1175	156	48	1164	1223	0.619	0.849	250,300,364	29,32,29	366,233,576	17,15,16	187	49	1.7473665891e-05	0.000516666207316711	0.693,0.711,0.767	0.849,0.803,0.904	-0.128	SE	KRAS-Q61H	KRAS-WT	914	1175	90	48
ENSG00000100271.12	TTLL1	chr22	-	8,6,6	7,3,12	0,0,0	21,2,4	121	49	1.35099011978e-08	1.50421009354517e-06	0.316,0.447,0.168	0.0,0.0,0.0	0.31	SE	KRAS-G12V	KRAS-WT	43466176	43466248	43465609	43465850	43471479	43471596	20	0	22	27	42	27	0.316	0	2,2,6	4,33,10	0,0,0	21,2,4	121	49	0.000834821896035	0.012001398053654	0.168,0.024,0.195	0.0,0.0,0.0	0.129	SE	KRAS-Q61H	KRAS-WT	10	0	47	27
ENSG00000100296.9	THOC5	chr22	-	545,561,577	127,102,93	300,127,329	98,68,140	165	49	8.8536190046e-08	7.36855590596951e-06	0.56,0.62,0.648	0.476,0.357,0.411	0.195	SE	KRAS-G12V	KRAS-WT	29946716	29946832	29945040	29945147	29949659	29949730	1683	756	322	306	2005	1062	0.62	0.411	470,499,493	140,114,147	300,127,329	98,68,140	165	49	0.00296486870407	0.032901792364116	0.499,0.565,0.499	0.476,0.357,0.411	0.106	SE	KRAS-Q61H	KRAS-WT	1462	756	401	306
ENSG00000100299.13	ARSA	chr22	-	481,313,481	8,0,13	374,203,479	20,7,15	268	49	0.00112621318621	0.016579347227028	0.917,1.0,0.871	0.774,0.841,0.854	0.106	SE	KRAS-G12V	KRAS-WT	51065261	51065480	51065018	51065188	51065593	51065834	1275	1056	21	42	1296	1098	0.917	0.841	463,382,343	3,10,3	374,203,479	20,7,15	268	49	0.000122946711709	0.00255672353293204	0.966,0.875,0.954	0.774,0.841,0.854	0.109	SE	KRAS-Q61H	KRAS-WT	1188	1056	16	42
ENSG00000100483.9	VCPKMT	chr14	-	35,22,9	12,18,14	6,5,14	19,13,21	192	49	0.00251772886635	0.0317356538098291	0.427,0.238,0.141	0.075,0.089,0.145	0.166	SE	KRAS-G12V	KRAS-WT	50580087	50580230	50575349	50576431	50581002	50581122	66	25	44	53	110	78	0.238	0.089	14,14,12	4,2,9	6,5,14	19,13,21	192	49	0.000127209010623	0.0026297374538567	0.472,0.641,0.254	0.075,0.089,0.145	0.353	SE	KRAS-Q61H	KRAS-WT	40	25	15	53
ENSG00000100697.10	DICER1	chr14	-	196,133,123	6,5,14	150,86,207	0,0,3	180	49	7.5330009508e-07	4.33708660050041e-05	0.899,0.879,0.705	1.0,1.0,0.949	-0.155	SE	KRAS-G12V	KRAS-WT	95597845	95597976	95596394	95596529	95598851	95599014	452	443	25	3	477	446	0.879	1	120,129,88	0,15,14	150,86,207	0,0,3	180	49	6.13815321349e-07	3.20169730117554e-05	1.0,0.701,0.631	1.0,1.0,0.949	-0.206	SE	KRAS-Q61H	KRAS-WT	337	443	29	3
ENSG00000100802.10	C14orf93	chr14	-	8,22,10	1,6,3	9,5,12	0,0,1	210	49	1.37090953504e-05	0.000459732970691899	0.651,0.461,0.438	1.0,1.0,0.737	-0.396	SE	KRAS-G12V	KRAS-WT	23469165	23469326	23467981	23468365	23479309	23479352	40	26	10	1	50	27	0.461	1	6,8,4	0,13,4	9,5,12	0,0,1	210	49	1.29805565533e-05	0.000403505115157096	1.0,0.126,0.189	1.0,1.0,0.737	-0.474	SE	KRAS-Q61H	KRAS-WT	18	26	17	1
ENSG00000100802.10	C14orf93	chr14	-	7,25,7	1,6,3	21,8,28	0,0,1	122	49	1.9331154657e-06	9.27758654936439e-05	0.738,0.626,0.484	1.0,1.0,0.918	-0.357	SE	KRAS-G12V	KRAS-WT	23470167	23470240	23467913	23468365	23479309	23479352	39	57	10	1	49	58	0.626	1	9,8,8	0,13,4	21,8,28	0,0,1	122	49	5.02694199767e-06	0.000182248340203214	1.0,0.198,0.445	1.0,1.0,0.918	-0.425	SE	KRAS-Q61H	KRAS-WT	25	57	17	1
ENSG00000100802.10	C14orf93	chr14	-	9,23,10	1,6,3	24,8,35	0,0,1	128	49	9.23996543389e-07	5.16508691215961e-05	0.775,0.595,0.561	1.0,1.0,0.931	-0.333	SE	KRAS-G12V	KRAS-WT	23470167	23470246	23467635	23468365	23479309	23479337	42	67	10	1	52	68	0.595	1	9,15,13	0,13,4	24,8,35	0,0,1	128	49	4.54268851169e-06	0.000167978170846002	1.0,0.306,0.554	1.0,1.0,0.931	-0.357	SE	KRAS-Q61H	KRAS-WT	37	67	17	1
ENSG00000100842.8	EFS	chr14	-	132,107,155	3,0,1	85,53,112	6,2,5	328	49	0.000388613553718	0.00705727670723045	0.868,1.0,0.959	0.679,0.798,0.77	0.193	SE	KRAS-G12V	KRAS-WT	23829763	23830042	23829349	23829490	23834216	23834842	394	250	4	13	398	263	0.959	0.77	95,95,73	0,0,0	85,53,112	6,2,5	328	49	7.58689798763e-08	5.59778035363661e-06	1.0,1.0,1.0	0.679,0.798,0.77	0.251	SE	KRAS-Q61H	KRAS-WT	263	250	0	13
ENSG00000100890.11	KIAA0391	chr14	+	2081,1922,1831	28,22,38	2003,1060,2523	1,3,12	776	49	8.354317238e-12	2.20314812275994e-09	0.824,0.847,0.753	0.992,0.957,0.93	-0.152	SE	KRAS-G12V	KRAS-WT	35592710	35593437	35591964	35592116	35595940	35595988	5834	5586	88	16	5922	5602	0.824	0.957	2184,1707,2051	32,16,31	2003,1060,2523	1,3,12	776	49	3.20510396001e-10	4.71854206822968e-08	0.812,0.871,0.807	0.992,0.957,0.93	-0.13	SE	KRAS-Q61H	KRAS-WT	5942	5586	79	16
ENSG00000101017.9	CD40	chr20	+	279,337,344	19,33,32	139,76,177	4,4,3	143	49	2.96199871761e-05	0.00086414545667297	0.834,0.778,0.786	0.923,0.867,0.953	-0.115	SE	KRAS-G12V	KRAS-WT	44751764	44751858	44751248	44751395	44756776	44756863	960	392	84	11	1044	403	0.786	0.923	431,389,426	42,49,31	139,76,177	4,4,3	143	49	2.63238259235e-06	0.0001067351526023	0.779,0.731,0.825	0.923,0.867,0.953	-0.136	SE	KRAS-Q61H	KRAS-WT	1246	392	122	11
ENSG00000101017.9	CD40	chr20	+	160,182,169	19,33,32	68,52,112	4,4,3	111	49	1.14083963867e-05	0.000394032065647876	0.788,0.709,0.7	0.882,0.852,0.943	-0.16	SE	KRAS-G12V	KRAS-WT	44755278	44755340	44751248	44751395	44756776	44756863	511	232	84	11	595	243	0.709	0.882	211,171,175	42,49,31	68,52,112	4,4,3	111	49	3.69050522364e-08	3.06779332640576e-06	0.689,0.606,0.714	0.882,0.852,0.943	-0.223	SE	KRAS-Q61H	KRAS-WT	557	232	122	11
ENSG00000101040.15	ZMYND8	chr20	-	929,650,649	42,41,40	241,128,325	4,0,0	120	49	2.99393843051e-12	8.75362511463069e-10	0.9,0.866,0.869	0.961,1.0,1.0	-0.109	SE	KRAS-G12V	KRAS-WT	45976599	45976670	45938799	45938948	45985400	45985414	2228	694	123	4	2351	698	0.869	1	830,789,832	30,55,54	241,128,325	4,0,0	120	49	1.31794575253e-12	3.62636514702687e-10	0.919,0.854,0.863	0.961,1.0,1.0	-0.108	SE	KRAS-Q61H	KRAS-WT	2451	694	139	4
ENSG00000101040.15	ZMYND8	chr20	-	18,10,16	42,41,40	12,2,5	4,0,0	120	49	1.86966977069e-05	0.000589726468431475	0.149,0.091,0.14	0.551,1.0,1.0	-0.724	SE	KRAS-G12V	KRAS-WT	45984193	45984264	45938799	45938948	45985400	45985428	44	19	123	4	167	23	0.14	1	10,10,11	30,55,54	12,2,5	4,0,0	120	49	1.10070679238e-06	5.27017743068874e-05	0.12,0.069,0.077	0.551,1.0,1.0	-0.762	SE	KRAS-Q61H	KRAS-WT	31	19	139	4
ENSG00000101104.8	PABPC1L	chr20	+	442,254,284	1,0,5	89,110,192	16,3,12	124	49	3.16538351086e-10	5.7530417555352e-08	0.994,1.0,0.957	0.687,0.935,0.863	0.155	SE	KRAS-G12V	KRAS-WT	43567314	43567389	43566685	43566832	43567766	43567825	980	391	6	31	986	422	0.994	0.863	273,299,262	5,2,3	89,110,192	16,3,12	124	49	6.30746449959e-07	3.28186076068675e-05	0.956,0.983,0.972	0.687,0.935,0.863	0.142	SE	KRAS-Q61H	KRAS-WT	834	391	10	31
ENSG00000101187.11	SLCO4A1	chr20	+	129,80,126	0,0,0	90,63,64	8,3,0	245	49	2.56681215438e-06	0.000116628660098373	1.0,1.0,1.0	0.692,0.808,1.0	0.167	SE	KRAS-G12V	KRAS-WT	61297731	61297927	61296285	61296440	61299096	61299262	335	217	0	11	335	228	1	0.808	183,182,139	0,0,0	90,63,64	8,3,0	245	49	1.09087895794e-06	5.23433482212258e-05	1.0,1.0,1.0	0.692,0.808,1.0	0.167	SE	KRAS-Q61H	KRAS-WT	504	217	0	11
ENSG00000101187.11	SLCO4A1	chr20	+	87,42,110	4,3,1	69,40,125	8,4,12	222	49	0.00360900733946	0.0419162204761082	0.828,0.756,0.96	0.656,0.688,0.697	0.168	SE	KRAS-G12V	KRAS-WT	61299363	61299536	61299096	61299262	61299828	61299893	239	234	8	24	247	258	0.828	0.688	91,153,96	3,8,1	69,40,125	8,4,12	222	49	0.00214832179929	0.0253969524527698	0.87,0.808,0.955	0.656,0.688,0.697	0.197	SE	KRAS-Q61H	KRAS-WT	340	234	12	24
ENSG00000101294.12	HM13	chr20	+	259,262,264	38,71,97	164,74,240	126,73,192	196	49	9.11525355196e-09	1.0753920273836e-06	0.63,0.48,0.405	0.246,0.202,0.238	0.276	SE	KRAS-G12V	KRAS-WT	30155880	30156027	30149436	30149539	30156922	30157370	785	478	206	391	991	869	0.48	0.238	174,163,139	59,42,30	164,74,240	126,73,192	196	49	1.24023014081e-12	3.44259476530564e-10	0.424,0.492,0.537	0.246,0.202,0.238	0.256	SE	KRAS-Q61H	KRAS-WT	476	478	131	391
ENSG00000101294.12	HM13	chr20	+	350,316,337	38,71,97	202,91,309	126,73,192	252	49	2.51322403999e-08	2.58420148344354e-06	0.642,0.464,0.403	0.238,0.195,0.238	0.279	SE	KRAS-G12V	KRAS-WT	30155880	30156083	30149436	30149539	30156922	30157370	1003	602	206	391	1209	993	0.464	0.238	247,250,217	59,42,30	202,91,309	126,73,192	252	49	2.33146835171e-15	1.06453493363223e-12	0.449,0.536,0.584	0.238,0.195,0.238	0.299	SE	KRAS-Q61H	KRAS-WT	714	602	131	391
ENSG00000101363.8	MANBAL	chr20	+	1332,1374,1614	420,354,448	974,444,1007	472,253,494	166	49	5.46830580817e-10	9.21621956596511e-08	0.484,0.534,0.515	0.379,0.341,0.376	0.146	SE	KRAS-G12V	KRAS-WT	35927165	35927282	35918050	35918089	35929610	35929816	4320	2425	1222	1219	5542	3644	0.515	0.376	1110,1117,1271	325,282,387	974,444,1007	472,253,494	166	49	9.60560520014e-10	1.24793646115633e-07	0.502,0.539,0.492	0.379,0.341,0.376	0.146	SE	KRAS-Q61H	KRAS-WT	3498	2425	994	1219
ENSG00000101493.6	ZNF516	chr18	-	101,58,72	10,7,3	46,49,70	0,0,3	117	49	8.75242036775e-05	0.00211337167852813	0.809,0.776,0.91	1.0,1.0,0.907	-0.137	SE	KRAS-G12V	KRAS-WT	74082482	74082550	74069643	74074512	74083421	74083526	231	165	20	3	251	168	0.809	1	52,123,71	8,2,3	46,49,70	0,0,3	117	49	0.00371169731324	0.039266965699673	0.731,0.963,0.908	1.0,1.0,0.907	-0.102	SE	KRAS-Q61H	KRAS-WT	246	165	13	3
ENSG00000101901.6	ALG13	chrX	+	54,93,62	69,65,57	64,29,75	84,49,157	87	49	0.00110481662959	0.0163287041516569	0.306,0.446,0.38	0.3,0.25,0.212	0.123	SE	KRAS-G12V	KRAS-WT	110929364	110929402	110928192	110928331	110931114	110931297	209	168	191	290	400	458	0.38	0.25	40,58,50	36,41,40	64,29,75	84,49,157	87	49	2.26494867238e-05	0.000640262071990416	0.385,0.443,0.413	0.3,0.25,0.212	0.16	SE	KRAS-Q61H	KRAS-WT	148	168	117	290
ENSG00000101972.14	STAG2	chrX	+	123,135,104	97,109,57	106,55,104	36,27,45	114	49	0.00124362058114	0.0179540045555864	0.353,0.347,0.44	0.559,0.467,0.498	-0.128	SE	KRAS-G12V	KRAS-WT	123155216	123155281	123095587	123095706	123156380	123156521	362	265	263	108	625	373	0.353	0.498	90,63,79	109,77,88	106,55,104	36,27,45	114	49	3.19942072835e-10	4.71854206822968e-08	0.262,0.26,0.278	0.559,0.467,0.498	-0.241	SE	KRAS-Q61H	KRAS-WT	232	265	274	108
ENSG00000101972.14	STAG2	chrX	+	86,108,78	14,30,19	87,35,108	4,1,15	114	49	0.000527690293923	0.00908024288522006	0.725,0.607,0.638	0.903,0.938,0.756	-0.209	SE	KRAS-G12V	KRAS-WT	123155216	123155281	123095943	123095956	123156380	123156521	272	230	63	20	335	250	0.638	0.903	75,54,65	19,23,9	87,35,108	4,1,15	114	49	0.000940921476964	0.0131607107662621	0.629,0.502,0.756	0.903,0.938,0.756	-0.237	SE	KRAS-Q61H	KRAS-WT	194	230	51	20
ENSG00000102038.11	SMARCA1	chrX	-	120,124,73	8,8,3	97,55,135	41,26,57	85	49	0	0	0.896,0.899,0.933	0.577,0.549,0.577	0.342	SE	KRAS-G12V	KRAS-WT	128627016	128627052	128625917	128626070	128630726	128630848	317	287	19	124	336	411	0.899	0.577	184,164,152	25,21,23	97,55,135	41,26,57	85	49	3.36524252909e-10	4.93125422692932e-08	0.809,0.818,0.792	0.577,0.549,0.577	0.239	SE	KRAS-Q61H	KRAS-WT	500	287	69	124
ENSG00000102225.11	CDK16	chrX	+	61,38,48	40,36,30	1,8,16	22,6,42	119	49	0.000169077111938	0.00359125980622068	0.386,0.303,0.397	0.018,0.354,0.136	0.193	SE	KRAS-G12V	KRAS-WT	47081671	47081741	47077709	47078063	47082950	47083127	147	25	106	70	253	95	0.386	0.136	30,42,21	25,30,33	1,8,16	22,6,42	119	49	0.00422149642009	0.0434634786650116	0.331,0.366,0.208	0.018,0.354,0.136	0.132	SE	KRAS-Q61H	KRAS-WT	93	25	88	70
ENSG00000102312.16	PORCN	chrX	+	0,1,0	19,13,13	2,0,9	2,5,9	64	49	2.11684288844e-05	0.00065230643189676	0.0,0.056,0.0	0.434,0.0,0.434	-0.271	SE	KRAS-G12V	KRAS-WT	48372514	48372529	48371222	48371240	48372627	48372753	1	11	45	16	46	27	0	0.434	0,0,2	17,8,28	2,0,9	2,5,9	64	49	7.25434309922e-05	0.00166519547789381	0.0,0.0,0.052	0.434,0.0,0.434	-0.272	SE	KRAS-Q61H	KRAS-WT	2	11	53	16
ENSG00000102897.5	LYRM1	chr16	+	209,152,177	36,26,15	49,52,58	20,18,20	281	49	0.000108732509848	0.00251269247070394	0.503,0.505,0.673	0.299,0.335,0.336	0.237	SE	KRAS-G12V	KRAS-WT	20913807	20914039	20911771	20911857	20926877	20927036	538	159	77	58	615	217	0.505	0.335	144,157,128	19,4,17	49,52,58	20,18,20	281	49	2.60849749905e-05	0.000718991371019862	0.569,0.873,0.568	0.299,0.335,0.336	0.347	SE	KRAS-Q61H	KRAS-WT	429	159	40	58
ENSG00000102898.7	NUTF2	chr16	+	246,176,303	11,2,4	182,96,195	12,12,14	228	49	5.17649226481e-05	0.00137264816771166	0.828,0.95,0.942	0.765,0.632,0.75	0.191	SE	KRAS-G12V	KRAS-WT	67881180	67881359	67880837	67880888	67902242	67902314	725	473	17	38	742	511	0.942	0.75	256,231,180	0,13,2	182,96,195	12,12,14	228	49	6.93577261386e-05	0.00160670232499749	1.0,0.792,0.951	0.765,0.632,0.75	0.199	SE	KRAS-Q61H	KRAS-WT	667	473	15	38
ENSG00000103248.13	MTHFSD	chr16	-	123,126,118	52,16,36	36,19,38	49,28,40	126	49	1.70086290607e-08	1.83592179525665e-06	0.479,0.754,0.56	0.222,0.209,0.27	0.364	SE	KRAS-G12V	KRAS-WT	86581640	86581717	86580164	86580255	86582069	86582183	367	93	104	117	471	210	0.56	0.222	117,91,94	28,27,40	36,19,38	49,28,40	126	49	7.30400184779e-11	1.32629728077593e-08	0.619,0.567,0.478	0.222,0.209,0.27	0.321	SE	KRAS-Q61H	KRAS-WT	302	93	95	117
ENSG00000103248.13	MTHFSD	chr16	-	173,165,144	18,7,3	58,19,46	10,7,14	126	49	6.9180563057e-06	0.000263579905036492	0.789,0.902,0.949	0.693,0.514,0.561	0.291	SE	KRAS-G12V	KRAS-WT	86581640	86581717	86580945	86581174	86582069	86582183	482	123	28	31	510	154	0.902	0.561	155,126,121	6,11,15	58,19,46	10,7,14	126	49	0.000372984563205	0.00624548427519188	0.909,0.817,0.758	0.693,0.514,0.561	0.239	SE	KRAS-Q61H	KRAS-WT	402	123	32	31
ENSG00000103495.9	MAZ	chr16	+	3378,2293,3739	588,459,659	2138,1046,2777	630,359,955	274	49	1.44534273439e-10	2.86710804895352e-08	0.507,0.472,0.504	0.378,0.343,0.342	0.14	SE	KRAS-G12V	KRAS-WT	29820860	29821085	29819890	29820062	29821397	29822485	9410	5961	1706	1944	11116	7905	0.504	0.343	2729,2756,2516	504,402,433	2138,1046,2777	630,359,955	274	49	2.0783375021e-13	6.78528735789228e-11	0.492,0.551,0.51	0.378,0.343,0.342	0.163	SE	KRAS-Q61H	KRAS-WT	8001	5961	1339	1944
ENSG00000103540.12	CCP110	chr16	+	42,43,25	25,35,32	72,23,58	8,8,23	192	49	0.000612133779685	0.0101841069476688	0.3,0.239,0.166	0.697,0.423,0.392	-0.269	SE	KRAS-G12V	KRAS-WT	19537040	19537183	19535132	19535410	19539188	19539344	110	153	92	39	202	192	0.239	0.423	8,22,20	23,17,15	72,23,58	8,8,23	192	49	9.69885134181e-05	0.00211223254257476	0.082,0.248,0.254	0.697,0.423,0.392	-0.309	SE	KRAS-Q61H	KRAS-WT	50	153	55	39
ENSG00000103540.12	CCP110	chr16	+	110,103,71	38,35,16	63,29,92	37,18,47	135	49	0.00349704840305	0.0408860706194382	0.512,0.516,0.617	0.382,0.369,0.415	0.16	SE	KRAS-G12V	KRAS-WT	19559836	19559922	19558170	19559336	19562517	19562944	284	184	89	102	373	286	0.516	0.382	70,65,54	9,12,5	63,29,92	37,18,47	135	49	2.0353671748e-08	1.8179337109392e-06	0.738,0.663,0.797	0.382,0.369,0.415	0.344	SE	KRAS-Q61H	KRAS-WT	189	184	26	102
ENSG00000103599.15	IQCH	chr15	+	61,39,48	6,11,19	53,15,41	0,0,0	178	49	3.43539641179e-11	7.96621043116007e-09	0.737,0.494,0.41	1.0,1.0,1.0	-0.453	SE	KRAS-G12V	KRAS-WT	67636400	67636529	67553609	67553732	67649682	67649759	148	109	36	0	184	109	0.494	1	60,23,27	3,2,14	53,15,41	0,0,0	178	49	6.72390692014e-08	5.08001648726644e-06	0.846,0.76,0.347	1.0,1.0,1.0	-0.349	SE	KRAS-Q61H	KRAS-WT	110	109	19	0
ENSG00000104081.9	BMF	chr15	-	8,25,4	0,0,0	38,34,78	1,1,7	210	49	2.41077964909e-05	0.000727637787533013	1.0,1.0,1.0	0.899,0.888,0.722	0.164	SE	KRAS-G12V	KRAS-WT	40396380	40396541	40380090	40384089	40397995	40398292	37	150	0	9	37	159	1	0.888	3,6,4	0,0,0	38,34,78	1,1,7	210	49	2.84090153971e-05	0.000771032878415326	1.0,1.0,1.0	0.899,0.888,0.722	0.164	SE	KRAS-Q61H	KRAS-WT	13	150	0	9
ENSG00000104164.6	BLOC1S6	chr15	+	520,575,377	8,16,0	315,194,499	23,23,13	191	49	2.58310643564e-06	0.00011728977614955	0.943,0.902,1.0	0.778,0.684,0.908	0.158	SE	KRAS-G12V	KRAS-WT	45884332	45884474	45879320	45879723	45895297	45895385	1472	1008	24	59	1496	1067	0.943	0.778	496,520,530	6,0,11	315,194,499	23,23,13	191	49	6.3938584427e-09	6.60841993109262e-07	0.955,1.0,0.925	0.778,0.684,0.908	0.17	SE	KRAS-Q61H	KRAS-WT	1546	1008	17	59
ENSG00000104218.9	CSPP1	chr8	+	17,4,17	39,19,9	9,2,2	31,22,18	167	49	0.00324277116394	0.0385276735797656	0.113,0.058,0.357	0.078,0.026,0.032	0.131	SE	KRAS-G12V	KRAS-WT	67987040	67987158	67986477	67986586	67988716	67988816	38	13	67	71	105	84	0.113	0.032	18,9,8	12,14,17	9,2,2	31,22,18	167	49	7.14092390066e-05	0.00164652871695638	0.306,0.159,0.121	0.078,0.026,0.032	0.15	SE	KRAS-Q61H	KRAS-WT	35	13	43	71
ENSG00000104218.9	CSPP1	chr8	+	117,128,65	1,0,0	89,80,88	0,7,3	188	49	0.00010495096095	0.00244124429989784	0.968,1.0,1.0	1.0,0.749,0.884	0.112	SE	KRAS-G12V	KRAS-WT	68105698	68105837	68102884	68102994	68107616	68107846	310	257	1	10	311	267	1	0.884	65,92,69	0,0,0	89,80,88	0,7,3	188	49	4.43890800207e-05	0.00111432507255152	1.0,1.0,1.0	1.0,0.749,0.884	0.122	SE	KRAS-Q61H	KRAS-WT	226	257	0	10
ENSG00000104408.5	EIF3E	chr8	-	45,80,35	23,5,13	14,2,7	0,0,0	194	49	8.73612612251e-08	7.27978033903879e-06	0.331,0.802,0.405	1.0,1.0,1.0	-0.487	SE	KRAS-G12V	KRAS-WT	109254340	109254485	109252186	109252304	109260841	109260946	160	23	41	0	201	23	0.405	1	28,23,26	18,37,12	14,2,7	0,0,0	194	49	9.60689305884e-11	1.66757667117771e-08	0.282,0.136,0.354	1.0,1.0,1.0	-0.743	SE	KRAS-Q61H	KRAS-WT	77	23	67	0
ENSG00000104408.5	EIF3E	chr8	-	98,173,76	23,5,13	23,4,10	0,0,0	284	49	4.22422561486e-07	2.72878482154169e-05	0.424,0.857,0.502	1.0,1.0,1.0	-0.406	SE	KRAS-G12V	KRAS-WT	109254340	109254575	109252186	109252304	109260841	109260945	347	37	41	0	388	37	0.502	1	68,50,47	18,37,12	23,4,10	0,0,0	284	49	3.96852217754e-10	5.74842718176541e-08	0.395,0.189,0.403	1.0,1.0,1.0	-0.671	SE	KRAS-Q61H	KRAS-WT	165	37	67	0
ENSG00000104447.7	TRPS1	chr8	-	34,8,29	12,2,6	23,13,37	0,0,1	207	49	3.93363408513e-09	5.12645525819258e-07	0.401,0.486,0.534	1.0,1.0,0.898	-0.492	SE	KRAS-G12V	KRAS-WT	116635827	116635985	116631358	116632287	116680771	116681228	71	73	20	1	91	74	0.486	1	42,36,36	5,3,7	23,13,37	0,0,1	207	49	2.11177423914e-06	8.86494968742248e-05	0.665,0.74,0.549	1.0,1.0,0.898	-0.315	SE	KRAS-Q61H	KRAS-WT	114	73	15	1
ENSG00000104450.8	SPAG1	chr8	+	151,105,119	26,19,24	132,50,135	7,6,5	149	49	4.07097076544e-05	0.00112612328697468	0.656,0.645,0.62	0.861,0.733,0.899	-0.191	SE	KRAS-G12V	KRAS-WT	101226046	101226146	101225317	101225656	101232506	101232659	375	317	69	18	444	335	0.645	0.861	113,144,117	13,15,26	132,50,135	7,6,5	149	49	0.0034726664637	0.0373719408843274	0.741,0.759,0.597	0.861,0.733,0.899	-0.132	SE	KRAS-Q61H	KRAS-WT	374	317	54	18
ENSG00000104497.9	SNX16	chr8	-	204,153,131	10,23,9	143,70,179	2,1,0	119	49	1.66905966825e-09	2.40341018224428e-07	0.894,0.733,0.857	0.967,0.966,1.0	-0.15	SE	KRAS-G12V	KRAS-WT	82727559	82727629	82715326	82715463	82736026	82736175	488	392	42	3	530	395	0.857	0.967	101,109,120	9,3,8	143,70,179	2,1,0	119	49	2.3280143604e-06	9.64419361267613e-05	0.822,0.937,0.861	0.967,0.966,1.0	-0.104	SE	KRAS-Q61H	KRAS-WT	330	392	20	3
ENSG00000104529.13	EEF1D	chr8	-	341,270,227	21,22,21	113,84,174	33,15,20	180	49	0.000545054144736	0.00931231099366407	0.816,0.77,0.746	0.482,0.604,0.703	0.181	SE	KRAS-G12V	KRAS-WT	144672777	144672908	144671160	144672251	144679517	144679585	838	371	64	68	902	439	0.77	0.604	179,157,212	21,11,15	113,84,174	33,15,20	180	49	0.00414157138042	0.0428717615706036	0.699,0.795,0.794	0.482,0.604,0.703	0.166	SE	KRAS-Q61H	KRAS-WT	548	371	47	68
ENSG00000104529.13	EEF1D	chr8	-	137,95,89	21,22,21	56,38,68	33,15,20	140	49	0.00322952098794	0.0384109653123455	0.695,0.602,0.597	0.373,0.47,0.543	0.169	SE	KRAS-G12V	KRAS-WT	144672814	144672905	144672063	144672251	144679517	144679581	321	162	64	68	385	230	0.602	0.47	97,74,97	21,11,15	56,38,68	33,15,20	140	49	0.000606290055851	0.00923559068629706	0.618,0.702,0.694	0.373,0.47,0.543	0.209	SE	KRAS-Q61H	KRAS-WT	268	162	47	68
ENSG00000104529.13	EEF1D	chr8	-	184,139,122	21,22,21	76,42,85	33,15,20	143	49	0.000333395387783	0.0062208212103894	0.75,0.684,0.666	0.441,0.49,0.593	0.192	SE	KRAS-G12V	KRAS-WT	144672814	144672908	144671813	144672251	144679517	144679585	445	203	64	68	509	271	0.684	0.49	114,82,122	21,11,15	76,42,85	33,15,20	143	49	0.000800354110727	0.0115985079385714	0.65,0.719,0.736	0.441,0.49,0.593	0.194	SE	KRAS-Q61H	KRAS-WT	318	203	47	68
ENSG00000104863.7	LIN7B	chr19	+	5,14,22	34,37,40	5,11,21	5,6,6	249	49	1.96404847146e-05	0.000613513844446323	0.028,0.069,0.098	0.164,0.265,0.408	-0.214	SE	KRAS-G12V	KRAS-WT	49619081	49619281	49618516	49618588	49619519	49619729	41	37	111	17	152	54	0.069	0.265	9,5,3	21,6,19	5,11,21	5,6,6	249	49	7.60563339958e-05	0.00172820396865321	0.078,0.141,0.03	0.164,0.265,0.408	-0.196	SE	KRAS-Q61H	KRAS-WT	17	37	46	17
ENSG00000104866.6	PPP1R37	chr19	+	356,289,415	10,5,7	202,103,290	13,5,23	147	49	1.08834170526e-05	0.000379049867645819	0.922,0.951,0.952	0.838,0.873,0.808	0.102	SE	KRAS-G12V	KRAS-WT	45641771	45641869	45596217	45596785	45643493	45643539	1060	595	22	41	1082	636	0.951	0.838	276,309,255	2,5,6	202,103,290	13,5,23	147	49	4.72149684683e-07	2.57354252870898e-05	0.979,0.954,0.934	0.838,0.873,0.808	0.116	SE	KRAS-Q61H	KRAS-WT	840	595	13	41
ENSG00000105136.15	ZNF419	chr19	+	12,4,10	2,0,6	6,7,8	1,1,0	104	49	0.00256701979679	0.0321923519225269	0.739,1.0,0.44	0.739,0.767,1.0	-0.109	SE	KRAS-G12V	KRAS-WT	58001498	58001553	57999085	57999351	58002835	58002965	26	21	8	2	34	23	0.739	0.767	0,3,4	1,6,0	6,7,8	1,1,0	104	49	0.00160948851153	0.0201658125097445	0.0,0.191,1.0	0.739,0.767,1.0	-0.438	SE	KRAS-Q61H	KRAS-WT	7	21	7	2
ENSG00000105173.9	CCNE1	chr19	+	89,50,80	8,5,5	41,27,56	0,0,0	96	49	9.88581872918e-07	5.44911190230465e-05	0.85,0.836,0.891	1.0,1.0,1.0	-0.141	SE	KRAS-G12V	KRAS-WT	30303438	30303485	30302804	30303059	30303595	30303683	219	124	18	0	237	124	0.85	1	43,43,58	3,5,2	41,27,56	0,0,0	96	49	6.4192479763e-05	0.00151149781385151	0.88,0.814,0.937	1.0,1.0,1.0	-0.123	SE	KRAS-Q61H	KRAS-WT	144	124	10	0
ENSG00000105193.4	RPS16	chr19	-	37,32,11	0,4,0	24,17,24	10,2,7	125	49	0.000275105786323	0.00530847598647426	1.0,0.758,1.0	0.485,0.769,0.573	0.31	SE	KRAS-G12V	KRAS-WT	39924133	39924209	39923846	39924058	39926246	39926348	80	65	4	19	84	84	1	0.573	30,27,20	3,0,0	24,17,24	10,2,7	125	49	2.19114226276e-05	0.000623313200796874	0.797,1.0,1.0	0.485,0.769,0.573	0.323	SE	KRAS-Q61H	KRAS-WT	77	65	3	19
ENSG00000105193.4	RPS16	chr19	-	3,11,16	0,4,0	1,2,7	10,2,7	101	49	8.20389486977e-06	0.000301303833046108	1.0,0.572,1.0	0.046,0.327,0.327	0.624	SE	KRAS-G12V	KRAS-WT	39924157	39924209	39923899	39924058	39926246	39926345	30	10	4	19	34	29	1	0.327	3,3,6	3,0,0	1,2,7	10,2,7	101	49	0.000657508389407	0.00987594841872111	0.327,1.0,1.0	0.046,0.327,0.327	0.542	SE	KRAS-Q61H	KRAS-WT	12	10	3	19
ENSG00000105221.12	AKT2	chr19	-	199,126,183	0,4,0	155,106,210	11,10,20	126	49	5.71751535006e-11	1.26475577218909e-08	1.0,0.925,1.0	0.846,0.805,0.803	0.157	SE	KRAS-G12V	KRAS-WT	40745951	40746028	40743896	40743998	40747844	40747976	508	471	4	41	512	512	1	0.805	152,236,196	1,5,3	155,106,210	11,10,20	126	49	4.07549537451e-08	3.3568230529134e-06	0.983,0.948,0.962	0.846,0.805,0.803	0.146	SE	KRAS-Q61H	KRAS-WT	584	471	9	41
ENSG00000105287.8	PRKD2	chr19	-	299,244,410	0,8,0	269,117,398	13,8,20	188	49	3.09515502117e-08	3.05984086848864e-06	1.0,0.888,1.0	0.844,0.792,0.838	0.138	SE	KRAS-G12V	KRAS-WT	47217119	47217258	47214163	47214295	47219387	47219477	953	784	8	41	961	825	1	0.838	280,304,234	0,3,0	269,117,398	13,8,20	188	49	7.48801021189e-12	1.75397592361037e-09	1.0,0.964,1.0	0.844,0.792,0.838	0.163	SE	KRAS-Q61H	KRAS-WT	818	784	3	41
ENSG00000105341.14	ATP5SL	chr19	-	1311,1086,1417	114,145,128	1085,518,1365	184,97,225	212	49	1.32657582848e-05	0.000446487711400373	0.727,0.634,0.719	0.577,0.552,0.584	0.122	SE	KRAS-G12V	KRAS-WT	41939176	41939339	41937223	41938313	41939441	41939578	3814	2968	387	506	4201	3474	0.719	0.577	1065,1080,975	83,59,79	1085,518,1365	184,97,225	212	49	2.53130849615e-14	9.5507633737971e-12	0.748,0.809,0.74	0.577,0.552,0.584	0.195	SE	KRAS-Q61H	KRAS-WT	3120	2968	221	506
ENSG00000105483.12	CARD8	chr19	-	29,10,10	16,22,12	4,1,2	15,9,20	182	49	6.71339689651e-06	0.000257680251769183	0.328,0.109,0.183	0.067,0.029,0.026	0.166	SE	KRAS-G12V	KRAS-WT	48736528	48736661	48735709	48735750	48737659	48737800	49	7	50	44	99	51	0.183	0.029	10,17,9	10,20,23	4,1,2	15,9,20	182	49	0.000112936637588	0.00239358813804907	0.212,0.186,0.095	0.067,0.029,0.026	0.124	SE	KRAS-Q61H	KRAS-WT	36	7	53	44
ENSG00000105552.10	BCAT2	chr19	-	120,109,192	38,26,24	78,62,141	6,2,4	530	49	1.08595068906e-05	0.000378770363004242	0.226,0.279,0.425	0.546,0.741,0.765	-0.374	SE	KRAS-G12V	KRAS-WT	49311012	49311493	49310256	49310331	49314065	49314178	421	281	88	12	509	293	0.279	0.741	164,141,150	33,28,15	78,62,141	6,2,4	530	49	0.000211220731057	0.00396446855956082	0.315,0.318,0.48	0.546,0.741,0.765	-0.313	SE	KRAS-Q61H	KRAS-WT	455	281	76	12
ENSG00000105662.11	CRTC1	chr19	+	94,70,119	0,0,2	114,47,108	0,8,5	358	49	0.000192398447307	0.00395785206058545	1.0,1.0,0.891	1.0,0.446,0.747	0.233	SE	KRAS-G12V	KRAS-WT	18879294	18879603	18876213	18876338	18886450	18886631	283	269	2	13	285	282	1	0.747	99,85,72	1,0,0	114,47,108	0,8,5	358	49	2.21505060701e-05	0.000629262122397205	0.931,1.0,1.0	1.0,0.446,0.747	0.246	SE	KRAS-Q61H	KRAS-WT	256	269	1	13
ENSG00000105662.11	CRTC1	chr19	+	75,47,73	8,5,11	49,20,76	18,14,14	154	49	0.00294794633213	0.0356978696451121	0.749,0.749,0.679	0.464,0.312,0.633	0.256	SE	KRAS-G12V	KRAS-WT	18882251	18882356	18879294	18879603	18885709	18885796	195	145	24	46	219	191	0.749	0.464	65,81,54	1,5,5	49,20,76	18,14,14	154	49	3.50463389098e-06	0.000135476675748865	0.954,0.838,0.775	0.464,0.312,0.633	0.386	SE	KRAS-Q61H	KRAS-WT	200	145	11	46
ENSG00000105662.11	CRTC1	chr19	+	60,28,46	0,0,1	38,13,63	12,0,8	154	49	1.2242801779e-06	6.4369952402847e-05	1.0,1.0,0.936	0.502,1.0,0.715	0.24	SE	KRAS-G12V	KRAS-WT	18882251	18882356	18879294	18879603	18886450	18886631	134	114	1	20	135	134	1	0.715	33,65,34	0,0,0	38,13,63	12,0,8	154	49	1.1347498452e-07	7.86585123718944e-06	1.0,1.0,1.0	0.502,1.0,0.715	0.261	SE	KRAS-Q61H	KRAS-WT	132	114	0	20
ENSG00000105662.11	CRTC1	chr19	+	93,81,71	0,0,2	70,49,129	0,8,5	136	49	0.000200968089101	0.00409654473712487	1.0,1.0,0.927	1.0,0.688,0.903	0.112	SE	KRAS-G12V	KRAS-WT	18885709	18885796	18876213	18876338	18886450	18886631	245	248	2	13	247	261	1	0.903	60,126,62	1,0,0	70,49,129	0,8,5	136	49	4.06922196033e-05	0.0010405912163977	0.956,1.0,1.0	1.0,0.688,0.903	0.122	SE	KRAS-Q61H	KRAS-WT	248	248	1	13
ENSG00000105662.11	CRTC1	chr19	+	92,80,67	0,0,1	74,54,128	12,0,8	136	49	1.29857472375e-06	6.75892062291148e-05	1.0,1.0,0.96	0.69,1.0,0.852	0.139	SE	KRAS-G12V	KRAS-WT	18885709	18885796	18879294	18879603	18886450	18886631	239	256	1	20	240	276	1	0.852	61,129,61	0,0,0	74,54,128	12,0,8	136	49	1.70410138556e-07	1.10128644414498e-05	1.0,1.0,1.0	0.69,1.0,0.852	0.153	SE	KRAS-Q61H	KRAS-WT	251	256	0	20
ENSG00000105676.9	ARMC6	chr19	+	364,236,366	150,148,157	171,112,261	228,81,203	157	49	8.39925264706e-06	0.000305794311634866	0.431,0.332,0.421	0.19,0.301,0.286	0.136	SE	KRAS-G12V	KRAS-WT	19144939	19145047	19144386	19144739	19153519	19153686	966	544	455	512	1421	1056	0.421	0.286	180,273,248	106,112,116	171,112,261	228,81,203	157	49	5.54154700494e-06	0.000197943807699132	0.346,0.432,0.4	0.19,0.301,0.286	0.134	SE	KRAS-Q61H	KRAS-WT	701	544	334	512
ENSG00000105865.6	DUS4L	chr7	+	210,227,162	13,13,28	102,59,140	5,0,3	138	49	0.000282934071763	0.00542837875145405	0.852,0.861,0.673	0.879,1.0,0.943	-0.145	SE	KRAS-G12V	KRAS-WT	107205032	107205121	107204402	107204654	107207494	107207631	599	301	54	8	653	309	0.852	0.943	115,145,144	14,14,13	102,59,140	5,0,3	138	49	3.69812287124e-05	0.000957351651628542	0.745,0.786,0.797	0.879,1.0,0.943	-0.165	SE	KRAS-Q61H	KRAS-WT	404	301	41	8
ENSG00000105976.10	MET	chr7	+	16,4,0	23,27,6	8,2,4	0,1,2	125	49	0.000589722698254	0.00988954670560767	0.214,0.055,0.0	1.0,0.439,0.439	-0.536	SE	KRAS-G12V	KRAS-WT	116364825	116364901	116312458	116312631	116371721	116371913	20	14	56	3	76	17	0.055	0.439	13,5,18	31,38,54	8,2,4	0,1,2	125	49	0.000317961932336	0.00546950077982292	0.141,0.049,0.116	1.0,0.439,0.439	-0.524	SE	KRAS-Q61H	KRAS-WT	36	14	123	3
ENSG00000106080.6	FKBP14	chr7	-	81,80,51	34,20,30	27,8,30	47,28,77	141	49	1.6050494267e-12	4.94752730198442e-10	0.453,0.582,0.371	0.166,0.09,0.119	0.344	SE	KRAS-G12V	KRAS-WT	30059828	30059920	30058611	30058739	30062280	30062432	212	65	84	152	296	217	0.453	0.119	86,61,59	87,42,63	27,8,30	47,28,77	141	49	1.74089833527e-06	7.55989001415318e-05	0.256,0.335,0.246	0.166,0.09,0.119	0.154	SE	KRAS-Q61H	KRAS-WT	206	65	192	152
ENSG00000106348.12	IMPDH1	chr7	-	38,17,6	40,10,17	11,3,17	36,17,43	113	49	0.00421379828424	0.0472012039380668	0.292,0.424,0.133	0.117,0.071,0.146	0.172	SE	KRAS-G12V	KRAS-WT	128049342	128049406	128043759	128043808	128049809	128050036	61	31	67	96	128	127	0.292	0.117	8,21,11	11,7,11	11,3,17	36,17,43	113	49	0.000535218116587	0.00835375118309311	0.24,0.565,0.302	0.117,0.071,0.146	0.258	SE	KRAS-Q61H	KRAS-WT	40	31	29	96
ENSG00000106404.9	CLDN15	chr7	-	30,14,0	2,6,2	6,7,25	0,0,0	293	49	1.00281760673e-09	1.54316877802683e-07	0.715,0.281,0.0	1.0,1.0,1.0	-0.668	SE	KRAS-G12V	KRAS-WT	100877153	100877397	100876113	100876195	100877558	100877723	44	38	10	0	54	38	0.281	1	17,28,19	1,15,5	6,7,25	0,0,0	293	49	9.14536002483e-10	1.20051903159279e-07	0.74,0.238,0.389	1.0,1.0,1.0	-0.544	SE	KRAS-Q61H	KRAS-WT	64	38	21	0
ENSG00000106443.10	PHF14	chr7	+	450,488,271	6,8,2	322,180,424	45,36,64	100	49	0	0	0.974,0.968,0.985	0.778,0.71,0.764	0.225	SE	KRAS-G12V	KRAS-WT	11101417	11101468	11091238	11091407	11101590	11101712	1209	926	16	145	1225	1071	0.974	0.764	358,293,339	3,2,3	322,180,424	45,36,64	100	49	0	0	0.983,0.986,0.982	0.778,0.71,0.764	0.233	SE	KRAS-Q61H	KRAS-WT	990	926	8	145
ENSG00000106714.13	CNTNAP3	chr9	-	38,14,36	0,0,1	10,17,7	0,2,4	169	49	0.000360305434787	0.006625501660684	1.0,1.0,0.913	1.0,0.711,0.337	0.288	SE	KRAS-G12V	KRAS-WT	39140515	39140635	39132928	39133132	39165929	39166073	88	34	1	6	89	40	1	0.711	18,20,32	0,0,1	10,17,7	0,2,4	169	49	0.000391697675867	0.0064983861391205	1.0,1.0,0.903	1.0,0.711,0.337	0.285	SE	KRAS-Q61H	KRAS-WT	70	34	1	6
ENSG00000106723.12	SPIN1	chr9	+	1452,1437,1281	81,88,49	1086,673,1400	14,15,30	303	49	3.09048564517e-10	5.67830295575811e-08	0.744,0.725,0.809	0.926,0.879,0.883	-0.137	SE	KRAS-G12V	KRAS-WT	91077410	91077664	91063855	91063904	91083286	91083392	4170	3159	218	59	4388	3218	0.744	0.883	1169,1051,1190	57,67,39	1086,673,1400	14,15,30	303	49	1.21149636545e-07	8.34277442480924e-06	0.768,0.717,0.831	0.926,0.879,0.883	-0.124	SE	KRAS-Q61H	KRAS-WT	3410	3159	163	59
ENSG00000106785.10	TRIM14	chr9	-	229,125,197	0,0,1	160,78,170	10,0,13	142	49	1.47835387265e-08	1.61913457449665e-06	1.0,1.0,0.986	0.847,1.0,0.819	0.107	SE	KRAS-G12V	KRAS-WT	100854190	100854283	100846636	100850287	100862212	100862258	551	408	1	23	552	431	1	0.847	177,133,108	1,0,0	160,78,170	10,0,13	142	49	9.58308548071e-08	6.83065855361467e-06	0.984,1.0,1.0	0.847,1.0,0.819	0.106	SE	KRAS-Q61H	KRAS-WT	418	408	1	23
ENSG00000106976.14	DNM1	chr9	+	0,0,0	23,17,22	34,9,28	62,33,104	61	49	3.61967122942e-11	8.33405255690103e-09	0.0,0.0,0.0	0.306,0.18,0.178	-0.221	SE	KRAS-G12V	KRAS-WT	131002263	131002275	131002006	131002058	131004510	131004546	0	71	62	199	62	270	0	0.18	0,0,0	18,12,14	34,9,28	62,33,104	61	49	1.14154230513e-09	1.45310263931801e-07	0.0,0.0,0.0	0.306,0.18,0.178	-0.221	SE	KRAS-Q61H	KRAS-WT	0	71	44	199
ENSG00000107020.5	PLGRKT	chr9	-	35,40,40	49,65,44	35,16,51	31,9,13	218	49	0.00125864512846	0.0181059771494933	0.138,0.122,0.17	0.202,0.286,0.469	-0.176	SE	KRAS-G12V	KRAS-WT	5381862	5382031	5361757	5361888	5436568	5436694	115	102	158	53	273	155	0.138	0.286	35,12,18	52,46,38	35,16,51	31,9,13	218	49	5.37571479697e-06	0.00019289110561947	0.131,0.055,0.096	0.202,0.286,0.469	-0.225	SE	KRAS-Q61H	KRAS-WT	65	102	136	53
ENSG00000107104.14	KANK1	chr9	+	72,65,63	21,11,38	84,30,115	5,6,5	209	49	0.000523659916888	0.00902474588184709	0.446,0.581,0.28	0.798,0.54,0.844	-0.292	SE	KRAS-G12V	KRAS-WT	540507	540667	504715	504754	676889	677009	200	229	70	16	270	245	0.446	0.798	71,62,42	22,24,26	84,30,115	5,6,5	209	49	5.9926639101e-06	0.000210948465349386	0.431,0.377,0.275	0.798,0.54,0.844	-0.366	SE	KRAS-Q61H	KRAS-WT	175	229	72	16
ENSG00000107186.12	MPDZ	chr9	-	58,58,69	10,0,0	44,35,104	9,4,15	133	49	0.00371541159575	0.0428265827184437	0.681,1.0,1.0	0.643,0.763,0.719	0.185	SE	KRAS-G12V	KRAS-WT	13122085	13122169	13121737	13121931	13123151	13123270	185	183	10	28	195	211	1	0.719	68,60,59	1,2,3	44,35,104	9,4,15	133	49	3.35068349929e-05	0.000881898777319394	0.962,0.917,0.879	0.643,0.763,0.719	0.211	SE	KRAS-Q61H	KRAS-WT	187	183	6	28
ENSG00000107643.11	MAPK8	chr10	+	97,80,75	34,40,38	143,69,151	30,16,48	118	49	0.00440510983202	0.0488345566887321	0.542,0.454,0.45	0.664,0.642,0.566	-0.142	SE	KRAS-G12V	KRAS-WT	49533939	49534008	49516137	49516331	49609654	49609825	252	363	112	94	364	457	0.454	0.642	86,58,71	29,32,38	143,69,151	30,16,48	118	49	0.00481879166122	0.0480549822547846	0.552,0.429,0.437	0.664,0.642,0.566	-0.151	SE	KRAS-Q61H	KRAS-WT	215	363	99	94
ENSG00000108021.15	FAM208B	chr10	+	130,77,90	46,22,37	62,43,112	8,11,12	141	49	0.00104640026	0.015651085027629	0.495,0.549,0.458	0.729,0.576,0.764	-0.189	SE	KRAS-G12V	KRAS-WT	5759621	5759713	5756097	5756170	5762506	5762574	297	217	105	31	402	248	0.495	0.729	51,68,68	29,26,18	62,43,112	8,11,12	141	49	0.00126468965007	0.0166363454803571	0.379,0.476,0.568	0.729,0.576,0.764	-0.215	SE	KRAS-Q61H	KRAS-WT	187	217	73	31
ENSG00000108509.16	CAMTA2	chr17	-	91,55,63	0,0,0	43,10,41	2,0,4	188	49	0.00179371734431	0.0242407777839258	1.0,1.0,1.0	0.849,1.0,0.728	0.141	SE	KRAS-G12V	KRAS-WT	4885383	4885522	4884519	4884654	4886051	4886187	209	94	0	6	209	100	1	0.849	56,105,68	2,0,0	43,10,41	2,0,4	188	49	0.00385151423573	0.0404203717510572	0.879,1.0,1.0	0.849,1.0,0.728	0.101	SE	KRAS-Q61H	KRAS-WT	229	94	2	6
ENSG00000108509.16	CAMTA2	chr17	-	89,55,63	22,6,16	42,10,43	0,3,0	188	49	0.000637590611922	0.0105268980800193	0.513,0.705,0.506	1.0,0.465,1.0	-0.247	SE	KRAS-G12V	KRAS-WT	4885383	4885522	4884972	4885037	4886051	4886187	207	95	44	3	251	98	0.513	1	56,107,72	9,12,9	42,10,43	0,3,0	188	49	0.00397959538339	0.0415637833759993	0.619,0.699,0.676	1.0,0.465,1.0	-0.157	SE	KRAS-Q61H	KRAS-WT	235	95	30	3
ENSG00000108602.13	ALDH3A1	chr17	-	18,6,23	0,0,0	316,123,351	19,12,33	216	49	8.86685544654e-07	4.9730561152083e-05	1.0,1.0,1.0	0.79,0.699,0.707	0.268	SE	KRAS-G12V	KRAS-WT	19648280	19648447	19646544	19646776	19651571	19651654	47	790	0	64	47	854	1	0.707	17,2,8	0,0,1	316,123,351	19,12,33	216	49	0.000193043251142	0.00366927760315458	1.0,1.0,0.645	0.79,0.699,0.707	0.15	SE	KRAS-Q61H	KRAS-WT	27	790	1	64
ENSG00000109270.8	LAMTOR3	chr4	-	310,359,244	18,7,13	215,136,201	23,13,33	95	49	7.24099974758e-07	4.19049492276689e-05	0.899,0.964,0.906	0.828,0.844,0.759	0.113	SE	KRAS-G12V	KRAS-WT	100815111	100815157	100813156	100813191	100815491	100815533	913	552	38	69	951	621	0.906	0.828	255,238,201	8,12,10	215,136,201	23,13,33	95	49	4.0918047437e-06	0.000153925144418231	0.943,0.911,0.912	0.828,0.844,0.759	0.112	SE	KRAS-Q61H	KRAS-WT	694	552	30	69
ENSG00000109320.7	NFKB1	chr4	+	86,118,91	24,0,18	39,30,83	3,2,0	90	49	0.00151355858014	0.0210642123010502	0.661,1.0,0.734	0.876,0.891,1.0	-0.124	SE	KRAS-G12V	KRAS-WT	103455001	103455042	103450992	103451071	103488143	103488292	295	152	42	5	337	157	0.734	0.891	53,64,69	5,5,19	39,30,83	3,2,0	90	49	0.000221810287864	0.0041227924006816	0.852,0.875,0.664	0.876,0.891,1.0	-0.125	SE	KRAS-Q61H	KRAS-WT	186	152	29	5
ENSG00000109323.4	MANBA	chr4	-	10,15,22	34,21,25	20,16,22	5,6,21	222	49	0.000888903021936	0.0137732860636245	0.061,0.136,0.163	0.469,0.371,0.188	-0.223	SE	KRAS-G12V	KRAS-WT	103674979	103675152	103647745	103647840	103681874	103682140	47	58	80	32	127	90	0.136	0.371	16,10,11	22,28,11	20,16,22	5,6,21	222	49	0.00161121521427	0.0201794217155939	0.138,0.073,0.181	0.469,0.371,0.188	-0.212	SE	KRAS-Q61H	KRAS-WT	37	58	61	32
ENSG00000109381.15	ELF2	chr4	-	5,0,0	7,6,4	1,4,5	0,0,3	171	49	0.000943025572483	0.0144368538294312	0.17,0.0,0.0	1.0,1.0,0.323	-0.718	SE	KRAS-G12V	KRAS-WT	140038982	140039104	140037802	140037961	140046317	140046483	5	10	17	3	22	13	0	1	2,0,0	4,4,5	1,4,5	0,0,3	171	49	2.60749967103e-05	0.000718991371019862	0.125,0.0,0.0	1.0,1.0,0.323	-0.733	SE	KRAS-Q61H	KRAS-WT	2	10	13	3
ENSG00000109680.6	TBC1D19	chr4	+	70,103,61	1,0,0	29,25,65	7,4,0	160	49	5.20215866107e-06	0.000208108009209384	0.955,1.0,1.0	0.559,0.657,1.0	0.246	SE	KRAS-G12V	KRAS-WT	26661218	26661329	26641762	26641809	26667954	26668027	234	119	1	11	235	130	1	0.657	132,99,96	0,0,0	29,25,65	7,4,0	160	49	5.70809064016e-07	3.00724741836523e-05	1.0,1.0,1.0	0.559,0.657,1.0	0.261	SE	KRAS-Q61H	KRAS-WT	327	119	0	11
ENSG00000109685.13	WHSC1	chr4	+	22,21,15	127,83,105	39,15,44	56,18,97	147	49	3.16224265662e-08	3.1048233864223e-06	0.055,0.078,0.045	0.188,0.217,0.131	-0.119	SE	KRAS-G12V	KRAS-WT	1893892	1893990	1873160	1873269	1902352	1902493	58	98	315	171	373	269	0.055	0.188	23,13,14	130,123,126	39,15,44	56,18,97	147	49	1.73705494433e-12	4.67742871975356e-10	0.056,0.034,0.036	0.188,0.217,0.131	-0.137	SE	KRAS-Q61H	KRAS-WT	50	98	379	171
ENSG00000110075.10	PPP6R3	chr11	+	219,207,181	51,63,70	281,186,439	53,43,72	176	49	0.00351448452945	0.0410381214016191	0.545,0.478,0.419	0.596,0.546,0.629	-0.11	SE	KRAS-G12V	KRAS-WT	68272612	68272739	68228205	68228295	68286968	68287119	607	906	184	168	791	1074	0.478	0.596	147,112,157	37,82,61	281,186,439	53,43,72	176	49	0.000487443893059	0.00775406203020641	0.525,0.276,0.417	0.596,0.546,0.629	-0.184	SE	KRAS-Q61H	KRAS-WT	416	906	180	168
ENSG00000110075.10	PPP6R3	chr11	+	525,456,427	87,84,88	540,339,744	61,25,113	136	49	0.00191355704678	0.0255167500941532	0.685,0.662,0.636	0.761,0.83,0.703	-0.104	SE	KRAS-G12V	KRAS-WT	68350510	68350597	68343425	68343511	68355394	68355492	1408	1623	259	199	1667	1822	0.662	0.761	330,264,294	73,81,83	540,339,744	61,25,113	136	49	5.97007404624e-08	4.64412797103188e-06	0.62,0.54,0.561	0.761,0.83,0.703	-0.191	SE	KRAS-Q61H	KRAS-WT	888	1623	237	199
ENSG00000110455.9	ACCS	chr11	+	16,1,5	0,0,0	12,6,22	4,2,3	223	49	2.63628896491e-09	3.60330333380697e-07	1.0,1.0,1.0	0.397,0.397,0.617	0.53	SE	KRAS-G12V	KRAS-WT	44094893	44095067	44092805	44092865	44096161	44096231	22	40	0	9	22	49	1	0.397	11,11,12	0,0,2	12,6,22	4,2,3	223	49	0.000643061884551	0.00970522858576252	1.0,1.0,0.569	0.397,0.397,0.617	0.386	SE	KRAS-Q61H	KRAS-WT	34	40	2	9
ENSG00000110455.9	ACCS	chr11	+	15,5,12	0,0,0	5,5,21	4,2,3	120	49	4.09241348587e-08	3.87064036124191e-06	1.0,1.0,1.0	0.338,0.505,0.741	0.472	SE	KRAS-G12V	KRAS-WT	44094996	44095067	44092805	44092865	44096161	44096231	32	31	0	9	32	40	1	0.505	19,13,19	0,0,2	5,5,21	4,2,3	120	49	4.64136295387e-05	0.0011582268503895	1.0,1.0,0.795	0.338,0.505,0.741	0.404	SE	KRAS-Q61H	KRAS-WT	51	31	2	9
ENSG00000110455.9	ACCS	chr11	+	8,5,12	0,0,0	1,5,15	4,2,3	138	49	1.39013800471e-09	2.05005724567398e-07	1.0,1.0,1.0	0.082,0.47,0.64	0.603	SE	KRAS-G12V	KRAS-WT	44094996	44095085	44092805	44092865	44096161	44096231	25	21	0	9	25	30	1	0.47	12,2,13	0,0,2	1,5,15	4,2,3	138	49	8.89161042037e-05	0.00196651587429805	1.0,1.0,0.698	0.082,0.47,0.64	0.502	SE	KRAS-Q61H	KRAS-WT	27	21	2	9
ENSG00000110497.10	AMBRA1	chr11	-	109,99,102	37,20,39	88,46,150	21,5,12	136	49	0.00427516588751	0.0477402989766498	0.515,0.641,0.485	0.602,0.768,0.818	-0.182	SE	KRAS-G12V	KRAS-WT	46534276	46534363	46529740	46529920	46563494	46564531	310	284	96	38	406	322	0.515	0.768	67,79,93	32,18,29	88,46,150	21,5,12	136	49	0.00270469334483	0.0305800695599746	0.43,0.613,0.536	0.602,0.768,0.818	-0.203	SE	KRAS-Q61H	KRAS-WT	239	284	79	38
ENSG00000110719.5	TCIRG1	chr11	+	75,83,55	41,19,39	23,19,20	41,35,79	220	49	1.12592590806e-09	1.69385099640516e-07	0.289,0.493,0.239	0.111,0.108,0.053	0.25	SE	KRAS-G12V	KRAS-WT	67807258	67807429	67806572	67806586	67808734	67808855	213	62	99	155	312	217	0.289	0.108	113,63,55	34,48,41	23,19,20	41,35,79	220	49	2.65517396958e-09	3.01445967249074e-07	0.425,0.226,0.23	0.111,0.108,0.053	0.203	SE	KRAS-Q61H	KRAS-WT	231	62	123	155
ENSG00000110841.9	PPFIBP1	chr12	+	126,119,98	119,96,74	118,52,130	33,18,34	82	49	3.63120644664e-11	8.33405255690103e-09	0.388,0.426,0.442	0.681,0.633,0.696	-0.251	SE	KRAS-G12V	KRAS-WT	27829996	27830029	27829360	27829532	27832421	27832572	343	300	289	85	632	385	0.426	0.681	79,57,90	108,114,141	118,52,130	33,18,34	82	49	0	0	0.304,0.23,0.276	0.681,0.633,0.696	-0.4	SE	KRAS-Q61H	KRAS-WT	226	300	363	85
ENSG00000110881.7	ASIC1	chr12	+	114,59,74	0,0,0	79,49,131	3,0,7	203	49	2.82542935839e-05	0.000831517059359529	1.0,1.0,1.0	0.864,1.0,0.819	0.106	SE	KRAS-G12V	KRAS-WT	50473684	50473838	50472706	50472763	50474280	50474372	247	259	0	10	247	269	1	0.864	126,148,94	0,0,0	79,49,131	3,0,7	203	49	1.59382501427e-05	0.000479364745342018	1.0,1.0,1.0	0.864,1.0,0.819	0.106	SE	KRAS-Q61H	KRAS-WT	368	259	0	10
ENSG00000110888.13	CAPRIN2	chr12	-	726,574,422	8,6,7	205,99,236	9,4,7	265	49	0.00169245370738	0.023104432492932	0.944,0.946,0.918	0.808,0.821,0.862	0.106	SE	KRAS-G12V	KRAS-WT	30906277	30906493	30904004	30904067	30907684	30907822	1722	540	21	20	1743	560	0.944	0.821	358,232,269	2,0,5	205,99,236	9,4,7	265	49	9.67260318042e-05	0.00210816577792551	0.971,1.0,0.909	0.808,0.821,0.862	0.13	SE	KRAS-Q61H	KRAS-WT	859	540	7	20
ENSG00000110911.10	SLC11A2	chr12	-	13,7,4	137,89,71	33,12,12	57,30,107	74	49	8.40064864593e-06	0.000305794311634866	0.059,0.05,0.036	0.277,0.209,0.069	-0.137	SE	KRAS-G12V	KRAS-WT	51399435	51399460	51399093	51399219	51402258	51402407	24	57	297	194	321	251	0.05	0.209	4,8,4	74,138,105	33,12,12	57,30,107	74	49	1.14532344719e-08	1.11025892934526e-06	0.035,0.037,0.025	0.277,0.209,0.069	-0.153	SE	KRAS-Q61H	KRAS-WT	16	57	317	194
ENSG00000111144.5	LTA4H	chr12	-	1229,1120,1090	100,116,123	1479,742,1856	41,37,67	193	49	3.5527136788e-15	2.00764148536356e-12	0.757,0.71,0.692	0.902,0.836,0.876	-0.152	SE	KRAS-G12V	KRAS-WT	96397615	96397759	96396767	96396842	96400091	96400187	3439	4077	339	145	3778	4222	0.71	0.876	1293,1020,1060	103,104,74	1479,742,1856	41,37,67	193	49	1.61256230591e-10	2.66369810153442e-08	0.761,0.713,0.784	0.902,0.836,0.876	-0.119	SE	KRAS-Q61H	KRAS-WT	3373	4077	281	145
ENSG00000111271.10	ACAD10	chr12	+	181,133,162	0,0,0	73,62,122	9,2,4	244	49	1.30704559398e-08	1.46491491763955e-06	1.0,1.0,1.0	0.62,0.862,0.86	0.219	SE	KRAS-G12V	KRAS-WT	112143541	112143736	112139965	112140114	112147329	112147488	476	257	0	15	476	272	1	0.86	150,187,191	4,2,0	73,62,122	9,2,4	244	49	0.000539194129282	0.00840124186104323	0.883,0.949,1.0	0.62,0.862,0.86	0.163	SE	KRAS-Q61H	KRAS-WT	528	257	6	15
ENSG00000111319.8	SCNN1A	chr12	-	329,221,215	7,12,16	201,130,270	2,1,0	251	49	2.87520512954e-08	2.86442843475817e-06	0.902,0.782,0.724	0.952,0.962,1.0	-0.169	SE	KRAS-G12V	KRAS-WT	6465358	6465560	6464942	6465046	6471233	6471407	765	601	35	3	800	604	0.782	0.962	164,192,165	4,17,14	201,130,270	2,1,0	251	49	9.89254345107e-10	1.27470176452336e-07	0.889,0.688,0.697	0.952,0.962,1.0	-0.213	SE	KRAS-Q61H	KRAS-WT	521	601	35	3
ENSG00000111319.8	SCNN1A	chr12	-	335,235,232	15,9,12	213,130,276	4,3,2	251	49	0.000358500111602	0.00660361347141262	0.813,0.836,0.791	0.912,0.894,0.964	-0.11	SE	KRAS-G12V	KRAS-WT	6465358	6465560	6464942	6465046	6484193	6484384	802	619	36	9	838	628	0.813	0.912	164,193,173	8,5,15	213,130,276	4,3,2	251	49	0.000366068756101	0.00615590176789516	0.8,0.883,0.692	0.912,0.894,0.964	-0.132	SE	KRAS-Q61H	KRAS-WT	530	619	28	9
ENSG00000111358.9	GTF2H3	chr12	+	380,306,294	50,55,58	229,158,252	23,2,17	99	49	2.44660026982e-06	0.000112381508432094	0.79,0.734,0.715	0.831,0.975,0.88	-0.149	SE	KRAS-G12V	KRAS-WT	124123840	124123890	124118375	124118419	124130001	124130108	980	639	163	42	1143	681	0.734	0.88	273,214,310	34,44,29	229,158,252	23,2,17	99	49	0.000948244350309	0.0132451510780248	0.799,0.707,0.841	0.831,0.975,0.88	-0.113	SE	KRAS-Q61H	KRAS-WT	797	639	107	42
ENSG00000111371.11	SLC38A1	chr12	-	120,115,92	236,218,151	59,61,144	60,47,78	172	49	1.43143461528e-08	1.57544490300711e-06	0.127,0.131,0.148	0.219,0.27,0.345	-0.143	SE	KRAS-G12V	KRAS-WT	46648596	46648719	46636982	46637097	46662308	46662780	327	264	605	185	932	449	0.131	0.27	109,78,67	164,173,140	59,61,144	60,47,78	172	49	1.17339981065e-08	1.12879270334437e-06	0.159,0.114,0.12	0.219,0.27,0.345	-0.147	SE	KRAS-Q61H	KRAS-WT	254	264	477	185
ENSG00000111371.11	SLC38A1	chr12	-	115,107,83	248,176,179	62,65,145	51,48,98	172	49	4.80981920958e-12	1.32018739749643e-09	0.117,0.148,0.117	0.257,0.278,0.297	-0.15	SE	KRAS-G12V	KRAS-WT	46648596	46648719	46636982	46637097	46662647	46662913	305	272	603	197	908	469	0.117	0.278	108,78,71	163,151,146	62,65,145	51,48,98	172	49	9.34881172476e-10	1.22124403495397e-07	0.159,0.128,0.122	0.257,0.278,0.297	-0.141	SE	KRAS-Q61H	KRAS-WT	257	272	460	197
ENSG00000111450.9	STX2	chr12	-	112,89,68	13,23,7	80,50,103	2,2,4	175	49	3.01464068571e-05	0.000875704285926308	0.707,0.52,0.731	0.918,0.875,0.878	-0.238	SE	KRAS-G12V	KRAS-WT	131280539	131280665	131275378	131276522	131283069	131283180	269	233	43	8	312	241	0.707	0.878	93,66,79	11,2,16	80,50,103	2,2,4	175	49	0.00377707236735	0.0397605078142053	0.703,0.902,0.58	0.918,0.875,0.878	-0.162	SE	KRAS-Q61H	KRAS-WT	238	233	29	8
ENSG00000111554.10	MDM1	chr12	-	5,0,0	20,19,21	16,21,16	6,14,17	79	49	3.01741964748e-11	7.14480348711576e-09	0.134,0.0,0.0	0.623,0.482,0.369	-0.447	SE	KRAS-G12V	KRAS-WT	68710360	68710390	68709857	68710033	68715126	68715226	5	53	60	37	65	90	0	0.482	6,3,4	9,25,28	16,21,16	6,14,17	79	49	4.31264060863e-06	0.000161174071619084	0.293,0.069,0.081	0.623,0.482,0.369	-0.344	SE	KRAS-Q61H	KRAS-WT	13	53	62	37
ENSG00000111665.7	CDCA3	chr12	-	694,563,656	47,40,40	471,215,639	78,33,82	140	49	3.93884745931e-08	3.76162918047318e-06	0.838,0.831,0.852	0.679,0.695,0.732	0.138	SE	KRAS-G12V	KRAS-WT	6958486	6958577	6958317	6958362	6958728	6959022	1913	1325	127	193	2040	1518	0.838	0.695	532,567,524	33,38,51	471,215,639	78,33,82	140	49	4.03023270257e-06	0.000152153962006552	0.849,0.839,0.782	0.679,0.695,0.732	0.121	SE	KRAS-Q61H	KRAS-WT	1623	1325	122	193
ENSG00000111801.11	BTN3A3	chr6	+	15,8,7	0,0,0	19,11,20	4,7,6	70	49	5.40734768073e-08	4.87436875986663e-06	1.0,1.0,1.0	0.769,0.524,0.7	0.336	SE	KRAS-G12V	KRAS-WT	26448844	26448865	26448475	26448676	26448955	26448982	30	50	0	17	30	67	1	0.7	32,5,17	0,0,2	19,11,20	4,7,6	70	49	3.49308518588e-06	0.000135196128723771	1.0,1.0,0.856	0.769,0.524,0.7	0.288	SE	KRAS-Q61H	KRAS-WT	54	50	2	17
ENSG00000111877.13	MCM9	chr6	-	107,78,71	5,1,5	65,25,56	6,3,17	195	49	0.00112328893712	0.0165435416457531	0.843,0.951,0.781	0.731,0.677,0.453	0.238	SE	KRAS-G12V	KRAS-WT	119147309	119147455	119134604	119137457	119147944	119148027	256	146	11	26	267	172	0.843	0.677	85,57,41	3,0,0	65,25,56	6,3,17	195	49	3.35150729724e-07	1.94634538985339e-05	0.877,1.0,1.0	0.731,0.677,0.453	0.339	SE	KRAS-Q61H	KRAS-WT	183	146	3	26
ENSG00000111912.14	NCOA7	chr6	+	19,8,1	33,66,31	3,10,11	9,7,15	167	49	0.00237260081736	0.0302866908058102	0.145,0.034,0.009	0.089,0.295,0.177	-0.124	SE	KRAS-G12V	KRAS-WT	126117825	126117943	126107282	126107359	126136436	126136550	28	24	130	31	158	55	0.034	0.177	5,7,7	37,11,36	3,10,11	9,7,15	167	49	0.00479244824737	0.0478940783611076	0.038,0.157,0.054	0.089,0.295,0.177	-0.104	SE	KRAS-Q61H	KRAS-WT	19	24	84	31
ENSG00000112031.11	MTRF1L	chr6	-	73,35,42	0,0,0	49,30,76	0,4,6	106	49	5.16869600248e-05	0.00137112149932455	1.0,1.0,1.0	1.0,0.776,0.854	0.123	SE	KRAS-G12V	KRAS-WT	153316397	153316454	153315647	153315811	153319684	153319764	150	155	0	10	150	165	1	0.854	32,23,34	0,0,0	49,30,76	0,4,6	106	49	9.24606639301e-05	0.00203136207609331	1.0,1.0,1.0	1.0,0.776,0.854	0.123	SE	KRAS-Q61H	KRAS-WT	89	155	0	10
ENSG00000112078.9	KCTD20	chr6	+	9,15,13	3,0,0	1,2,21	6,3,7	147	49	5.0567514061e-05	0.00134460799448797	0.5,1.0,1.0	0.053,0.182,0.5	0.588	SE	KRAS-G12V	KRAS-WT	36433377	36433475	36419310	36419409	36437828	36438034	37	24	3	16	40	40	1	0.182	5,5,9	0,0,1	1,2,21	6,3,7	147	49	2.3375760938e-07	1.43418373583581e-05	1.0,1.0,0.75	0.053,0.182,0.5	0.672	SE	KRAS-Q61H	KRAS-WT	19	24	1	16
ENSG00000112234.4	FBXL4	chr6	-	368,420,343	0,0,0	194,114,272	11,9,14	395	49	0	0	1.0,1.0,1.0	0.686,0.611,0.707	0.332	SE	KRAS-G12V	KRAS-WT	99365249	99365595	99353301	99353546	99375580	99375698	1131	580	0	34	1131	614	1	0.686	305,292,305	1,0,0	194,114,272	11,9,14	395	49	1.33226762955e-15	6.50745607270895e-13	0.974,1.0,1.0	0.686,0.611,0.707	0.323	SE	KRAS-Q61H	KRAS-WT	902	580	1	34
ENSG00000112234.4	FBXL4	chr6	-	1113,1104,930	0,0,0	336,224,475	11,9,14	633	49	0	0	1.0,1.0,1.0	0.703,0.658,0.724	0.305	SE	KRAS-G12V	KRAS-WT	99374352	99374936	99353301	99353546	99375580	99375698	3147	1035	0	34	3147	1069	1	0.703	764,690,710	1,0,0	336,224,475	11,9,14	633	49	0	0	0.983,1.0,1.0	0.703,0.658,0.724	0.299	SE	KRAS-Q61H	KRAS-WT	2164	1035	1	34
ENSG00000112305.10	SMAP1	chr6	+	31,26,24	141,97,124	47,41,82	97,59,131	130	49	1.73088017252e-08	1.86234398338324e-06	0.077,0.092,0.068	0.154,0.208,0.191	-0.105	SE	KRAS-G12V	KRAS-WT	71501391	71501472	71482631	71483128	71508359	71508440	81	170	362	287	443	457	0.077	0.191	19,20,32	109,101,102	47,41,82	97,59,131	130	49	5.86478173803e-08	4.59626737951829e-06	0.062,0.069,0.106	0.154,0.208,0.191	-0.105	SE	KRAS-Q61H	KRAS-WT	71	170	312	287
ENSG00000112715.16	VEGFA	chr6	+	327,232,317	463,303,321	59,35,93	122,102,217	121	49	2.25380693775e-07	1.6244561108561e-05	0.222,0.237,0.286	0.164,0.122,0.148	0.104	SE	KRAS-G12V	KRAS-WT	43748468	43748540	43746625	43746655	43752277	43752299	876	187	1087	441	1963	628	0.237	0.148	193,225,241	235,298,268	59,35,93	122,102,217	121	49	2.1419268692e-07	1.34024639551432e-05	0.25,0.234,0.267	0.164,0.122,0.148	0.106	SE	KRAS-Q61H	KRAS-WT	659	187	801	441
ENSG00000112759.12	SLC29A1	chr6	+	88,61,69	10,1,0	104,61,107	30,14,24	156	49	1.14838066645e-06	6.13872453710359e-05	0.734,0.95,1.0	0.521,0.578,0.583	0.334	SE	KRAS-G12V	KRAS-WT	44193797	44193904	44187392	44187519	44194999	44195079	218	272	11	68	229	340	0.95	0.578	69,63,62	6,5,6	104,61,107	30,14,24	156	49	8.67379618406e-05	0.00192374479956924	0.783,0.798,0.764	0.521,0.578,0.583	0.221	SE	KRAS-Q61H	KRAS-WT	194	272	17	68
ENSG00000112763.11	BTN2A1	chr6	+	316,298,218	8,0,5	158,117,185	7,7,12	161	49	0.000121868722222	0.00274273961287243	0.923,1.0,0.93	0.873,0.836,0.824	0.107	SE	KRAS-G12V	KRAS-WT	26458834	26458946	26458149	26458370	26459708	26460056	832	460	13	26	845	486	0.93	0.836	182,172,182	1,0,7	158,117,185	7,7,12	161	49	0.0001771842087	0.00343730818663393	0.982,1.0,0.888	0.873,0.836,0.824	0.112	SE	KRAS-Q61H	KRAS-WT	536	460	8	26
ENSG00000112787.8	FBRSL1	chr12	+	56,35,48	0,0,1	44,23,32	4,0,8	85	49	1.52965197252e-05	0.000501778079005134	1.0,1.0,0.965	0.864,1.0,0.698	0.134	SE	KRAS-G12V	KRAS-WT	133104538	133104574	133102319	133102409	133124588	133124618	139	99	1	12	140	111	1	0.864	16,20,13	1,0,0	44,23,32	4,0,8	85	49	0.000207356667457	0.00390249211961337	0.902,1.0,1.0	0.864,1.0,0.698	0.113	SE	KRAS-Q61H	KRAS-WT	49	99	1	12
ENSG00000113108.13	APBB3	chr5	-	254,173,218	0,0,0	151,113,221	5,0,9	241	49	1.41069328197e-06	7.21770179735539e-05	1.0,1.0,1.0	0.86,1.0,0.833	0.102	SE	KRAS-G12V	KRAS-WT	139939897	139940089	139937852	139938406	139940223	139940339	645	485	0	14	645	499	1	0.86	185,147,166	0,0,0	151,113,221	5,0,9	241	49	3.07384583509e-06	0.000121279289961816	1.0,1.0,1.0	0.86,1.0,0.833	0.102	SE	KRAS-Q61H	KRAS-WT	498	485	0	14
ENSG00000113163.11	COL4A3BP	chr5	-	70,30,26	120,94,90	71,31,87	61,12,49	127	49	5.44309042283e-10	9.1967713985942e-08	0.184,0.11,0.1	0.31,0.499,0.407	-0.274	SE	KRAS-G12V	KRAS-WT	74695134	74695212	74685416	74685512	74696029	74696122	126	189	304	122	430	311	0.11	0.407	56,24,38	77,60,87	71,31,87	61,12,49	127	49	5.97657113022e-07	3.1251763229474e-05	0.219,0.134,0.144	0.31,0.499,0.407	-0.24	SE	KRAS-Q61H	KRAS-WT	118	189	224	122
ENSG00000113240.8	CLK4	chr5	-	305,202,100	44,43,21	112,72,115	47,38,51	885	49	3.39249774939e-08	3.29648749879386e-06	0.277,0.206,0.209	0.117,0.095,0.111	0.123	SE	KRAS-G12V	KRAS-WT	178046838	178047674	178045556	178045779	178050256	178050417	607	299	108	136	715	435	0.209	0.111	248,157,193	29,41,50	112,72,115	47,38,51	885	49	3.81633717822e-05	0.000982702924395759	0.321,0.175,0.176	0.117,0.095,0.111	0.116	SE	KRAS-Q61H	KRAS-WT	598	299	120	136
ENSG00000114026.17	OGG1	chr3	+	35,10,29	11,8,0	11,9,30	0,0,0	99	49	1.00473353115e-06	5.52455566387932e-05	0.612,0.382,1.0	1.0,1.0,1.0	-0.335	SE	KRAS-G12V	KRAS-WT	9798450	9798500	9796387	9796569	9807492	9808421	74	50	19	0	93	50	0.612	1	18,42,32	10,10,2	11,9,30	0,0,0	99	49	9.05983477129e-08	6.54656179975898e-06	0.471,0.675,0.888	1.0,1.0,1.0	-0.322	SE	KRAS-Q61H	KRAS-WT	92	50	22	0
ENSG00000114098.13	ARMC8	chr3	+	185,102,165	17,11,9	114,80,159	4,0,7	126	49	0.00166549480062	0.0227780209187092	0.809,0.783,0.877	0.917,1.0,0.898	-0.115	SE	KRAS-G12V	KRAS-WT	137928658	137928735	137906125	137906441	137940767	137940839	452	353	37	11	489	364	0.809	0.917	182,115,121	15,14,8	114,80,159	4,0,7	126	49	0.000752760722792	0.0110434116747669	0.825,0.762,0.855	0.917,1.0,0.898	-0.124	SE	KRAS-Q61H	KRAS-WT	418	353	37	11
ENSG00000114120.7	SLC25A36	chr3	+	85,69,76	71,60,37	44,24,49	71,32,66	136	49	0.000434178092736	0.00773277772112378	0.301,0.293,0.425	0.183,0.213,0.211	0.137	SE	KRAS-G12V	KRAS-WT	140685189	140685276	140681968	140682069	140689768	140689835	230	117	168	169	398	286	0.301	0.211	101,84,80	54,19,50	44,24,49	71,32,66	136	49	5.00099514755e-06	0.000181516534704565	0.403,0.614,0.366	0.183,0.213,0.211	0.259	SE	KRAS-Q61H	KRAS-WT	265	117	123	169
ENSG00000114120.7	SLC25A36	chr3	+	157,135,121	71,60,37	50,31,78	71,32,66	152	49	3.43798559621e-08	3.32653550199042e-06	0.416,0.42,0.513	0.185,0.238,0.276	0.217	SE	KRAS-G12V	KRAS-WT	140685775	140685878	140681968	140682069	140689768	140689835	413	159	168	169	581	328	0.42	0.238	130,115,130	54,19,50	50,31,78	71,32,66	152	49	5.26656894095e-07	2.79567404354894e-05	0.437,0.661,0.456	0.185,0.238,0.276	0.285	SE	KRAS-Q61H	KRAS-WT	375	159	123	169
ENSG00000114120.7	SLC25A36	chr3	+	51,44,32	71,60,37	9,4,8	71,32,66	86	49	3.60822483003e-14	1.62847177949683e-11	0.29,0.295,0.33	0.067,0.066,0.065	0.239	SE	KRAS-G12V	KRAS-WT	140685841	140685878	140681968	140682069	140689768	140689835	127	21	168	169	295	190	0.295	0.066	39,35,33	54,19,50	9,4,8	71,32,66	86	49	1.17510667863e-10	2.01753329211107e-08	0.292,0.512,0.273	0.067,0.066,0.065	0.293	SE	KRAS-Q61H	KRAS-WT	107	21	123	169
ENSG00000114120.7	SLC25A36	chr3	+	47,45,26	19,9,10	9,4,8	12,3,9	86	49	0.000653279678373	0.0107384743416155	0.585,0.74,0.597	0.299,0.432,0.336	0.285	SE	KRAS-G12V	KRAS-WT	140685841	140685878	140685189	140685276	140689768	140689835	118	21	38	24	156	45	0.597	0.336	44,34,38	11,10,16	9,4,8	12,3,9	86	49	0.000448538633454	0.0072618362313973	0.695,0.66,0.575	0.299,0.432,0.336	0.288	SE	KRAS-Q61H	KRAS-WT	116	21	37	24
ENSG00000114209.10	PDCD10	chr3	-	95,120,64	5,6,10	49,24,42	0,0,0	181	49	3.07131426736e-07	2.08833842808046e-05	0.837,0.844,0.634	1.0,1.0,1.0	-0.228	SE	KRAS-G12V	KRAS-WT	167452001	167452133	167443188	167443261	167452219	167452332	279	115	21	0	300	115	0.837	1	75,57,62	0,13,0	49,24,42	0,0,0	181	49	0.000547044562612	0.0084920615644696	1.0,0.543,1.0	1.0,1.0,1.0	-0.152	SE	KRAS-Q61H	KRAS-WT	194	115	13	0
ENSG00000114346.9	ECT2	chr3	+	122,158,80	261,309,221	171,109,300	170,88,257	142	49	2.9531932455e-14	1.36960955986302e-11	0.139,0.15,0.111	0.258,0.299,0.287	-0.148	SE	KRAS-G12V	KRAS-WT	172473272	172473365	172473084	172473164	172474772	172474799	360	580	791	515	1151	1095	0.139	0.287	63,95,59	247,252,257	171,109,300	170,88,257	142	49	0	0	0.081,0.115,0.073	0.258,0.299,0.287	-0.192	SE	KRAS-Q61H	KRAS-WT	217	580	756	515
ENSG00000114544.11	SLC41A3	chr3	-	7,13,10	26,46,29	76,27,39	31,13,26	205	49	4.40758540776e-14	1.93723461382769e-11	0.06,0.063,0.076	0.369,0.332,0.264	-0.255	SE	KRAS-G12V	KRAS-WT	125775200	125775356	125752449	125752521	125786789	125787089	30	142	101	70	131	212	0.063	0.332	9,6,15	25,48,58	76,27,39	31,13,26	205	49	0	0	0.079,0.029,0.058	0.369,0.332,0.264	-0.266	SE	KRAS-Q61H	KRAS-WT	30	142	131	70
ENSG00000114867.15	EIF4G1	chr3	+	181,148,174	15,4,14	133,93,181	18,15,21	143	49	0.00389169976736	0.0443793681966522	0.805,0.927,0.81	0.717,0.68,0.747	0.133	SE	KRAS-G12V	KRAS-WT	184033550	184033644	184032339	184032462	184035108	184035285	503	407	33	54	536	461	0.81	0.717	145,147,122	3,7,5	133,93,181	18,15,21	143	49	1.8182008219e-06	7.84092598001884e-05	0.943,0.878,0.893	0.717,0.68,0.747	0.19	SE	KRAS-Q61H	KRAS-WT	414	407	15	54
ENSG00000114867.15	EIF4G1	chr3	+	221,175,233	3,7,0	194,124,304	10,13,16	136	49	1.33010632584e-05	0.000447452026482053	0.964,0.9,1.0	0.875,0.775,0.873	0.114	SE	KRAS-G12V	KRAS-WT	184033919	184034006	184032282	184032462	184038417	184038510	629	622	10	39	639	661	0.964	0.873	178,232,151	0,0,1	194,124,304	10,13,16	136	49	7.33235694383e-12	1.72392466802511e-09	1.0,1.0,0.982	0.875,0.775,0.873	0.153	SE	KRAS-Q61H	KRAS-WT	561	622	1	39
ENSG00000115042.5	FAHD2A	chr2	+	32,30,39	0,1,0	39,9,43	9,0,2	109	49	6.07118412179e-05	0.0015618550827774	1.0,0.931,1.0	0.661,1.0,0.906	0.121	SE	KRAS-G12V	KRAS-WT	96076274	96076334	96071300	96071551	96078181	96078290	101	91	1	11	102	102	1	0.906	20,31,18	0,0,0	39,9,43	9,0,2	109	49	1.56985751742e-05	0.000472833279983911	1.0,1.0,1.0	0.661,1.0,0.906	0.144	SE	KRAS-Q61H	KRAS-WT	69	91	0	11
ENSG00000115163.10	CENPA	chr2	+	529,455,586	25,24,31	487,221,640	38,24,78	381	49	7.19710669553e-05	0.00179659135395345	0.731,0.709,0.709	0.622,0.542,0.513	0.157	SE	KRAS-G12V	KRAS-WT	27015369	27015701	27014998	27015108	27016012	27016194	1570	1348	80	140	1650	1488	0.709	0.542	530,449,496	22,11,10	487,221,640	38,24,78	381	49	6.65806965117e-10	9.0462128906046e-08	0.756,0.84,0.864	0.622,0.542,0.513	0.261	SE	KRAS-Q61H	KRAS-WT	1475	1348	43	140
ENSG00000115310.13	RTN4	chr2	-	611,476,431	36,43,44	607,401,848	21,15,33	2449	49	8.69600993314e-06	0.000314229220834963	0.253,0.181,0.164	0.366,0.348,0.34	-0.152	SE	KRAS-G12V	KRAS-WT	55252221	55254621	55214626	55214834	55255299	55255356	1518	1856	123	69	1641	1925	0.181	0.348	614,524,424	36,47,42	607,401,848	21,15,33	2449	49	1.1011213956e-05	0.000352549080979451	0.254,0.182,0.168	0.366,0.348,0.34	-0.15	SE	KRAS-Q61H	KRAS-WT	1562	1856	125	69
ENSG00000115380.14	EFEMP1	chr2	-	285,229,220	401,368,369	161,75,190	464,217,622	90	49	1.29006083593e-09	1.90665320953373e-07	0.279,0.253,0.245	0.159,0.158,0.143	0.106	SE	KRAS-G12V	KRAS-WT	56150033	56150074	56149494	56149582	56150845	56150917	734	426	1138	1303	1872	1729	0.253	0.158	215,200,211	318,296,294	161,75,190	464,217,622	90	49	4.77748951511e-11	9.12210952566912e-09	0.269,0.269,0.281	0.159,0.158,0.143	0.12	SE	KRAS-Q61H	KRAS-WT	626	426	908	1303
ENSG00000115459.13	ELMOD3	chr2	+	210,149,160	22,22,5	114,92,170	4,4,3	119	49	0.000348897548715	0.00645452031236493	0.797,0.736,0.929	0.921,0.904,0.959	-0.107	SE	KRAS-G12V	KRAS-WT	85590219	85590289	85589308	85589383	85595808	85595877	519	376	49	11	568	387	0.797	0.921	106,90,93	13,24,6	114,92,170	4,4,3	119	49	9.00947116278e-06	0.000297218208359564	0.771,0.607,0.865	0.921,0.904,0.959	-0.18	SE	KRAS-Q61H	KRAS-WT	289	376	43	11
ENSG00000115459.13	ELMOD3	chr2	+	186,193,200	12,5,14	131,89,193	10,17,33	172	49	0.000533967973322	0.00916949548058849	0.815,0.917,0.803	0.789,0.599,0.625	0.174	SE	KRAS-G12V	KRAS-WT	85598562	85598685	85598208	85598332	85604466	85604597	579	413	31	60	610	473	0.815	0.625	148,127,147	6,5,0	131,89,193	10,17,33	172	49	2.99362309275e-07	1.77282134468212e-05	0.875,0.879,1.0	0.789,0.599,0.625	0.247	SE	KRAS-Q61H	KRAS-WT	422	413	11	60
ENSG00000115602.12	IL1RL1	chr2	+	121,145,79	12,8,9	17,5,8	0,0,0	212	49	3.19306877683e-06	0.000139277829503145	0.7,0.807,0.67	1.0,1.0,1.0	-0.274	SE	KRAS-G12V	KRAS-WT	102957125	102957288	102956557	102956732	102958682	102958754	345	30	29	0	374	30	0.7	1	17,17,9	4,0,6	17,5,8	0,0,0	212	49	1.34216319636e-06	6.13268332143898e-05	0.496,1.0,0.257	1.0,1.0,1.0	-0.416	SE	KRAS-Q61H	KRAS-WT	43	30	10	0
ENSG00000115604.6	IL18R1	chr2	+	53,31,27	0,0,1	14,25,54	3,1,4	293	49	1.371398485e-05	0.000459732970691899	1.0,1.0,0.819	0.438,0.807,0.693	0.294	SE	KRAS-G12V	KRAS-WT	102984284	102984528	102979092	102979178	102988412	102988578	111	93	1	8	112	101	1	0.693	37,26,55	2,0,0	14,25,54	3,1,4	293	49	0.000327033284186	0.00560564941146895	0.756,1.0,1.0	0.438,0.807,0.693	0.273	SE	KRAS-Q61H	KRAS-WT	118	93	2	8
ENSG00000115648.9	MLPH	chr2	+	64,39,73	6,0,1	92,37,135	23,6,24	205	49	2.05537848063e-05	0.000635777537658351	0.718,1.0,0.946	0.489,0.596,0.573	0.335	SE	KRAS-G12V	KRAS-WT	238449444	238449600	238448990	238449176	238451209	238451302	176	264	7	53	183	317	0.946	0.573	47,40,37	3,0,0	92,37,135	23,6,24	205	49	1.99458888517e-07	1.25930907469501e-05	0.789,1.0,1.0	0.489,0.596,0.573	0.377	SE	KRAS-Q61H	KRAS-WT	124	264	3	53
ENSG00000115687.9	PASK	chr2	-	66,30,60	20,24,28	36,13,46	21,38,54	390	49	0.000196764076104	0.00403285395482039	0.293,0.136,0.212	0.177,0.041,0.097	0.109	SE	KRAS-G12V	KRAS-WT	242047881	242048222	242047581	242047715	242051654	242051840	156	95	72	113	228	208	0.212	0.097	62,37,16	25,10,18	36,13,46	21,38,54	390	49	0.00200685249102	0.0240768803235282	0.238,0.317,0.1	0.177,0.041,0.097	0.113	SE	KRAS-Q61H	KRAS-WT	115	95	53	113
ENSG00000115756.8	HPCAL1	chr2	+	17,11,12	24,27,37	5,0,10	49,10,74	146	49	1.0286997175e-05	0.0003618042358929	0.192,0.12,0.098	0.033,0.0,0.043	0.111	SE	KRAS-G12V	KRAS-WT	10546390	10546487	10536960	10537046	10548687	10548860	40	15	88	133	128	148	0.12	0.033	6,4,12	10,6,10	5,0,10	49,10,74	146	49	1.79439950909e-06	7.75559201711455e-05	0.168,0.183,0.287	0.033,0.0,0.043	0.187	SE	KRAS-Q61H	KRAS-WT	22	15	26	133
ENSG00000115760.9	BIRC6	chr2	+	124,93,52	12,0,0	47,35,84	14,9,16	139	49	6.44532643368e-07	3.78871386963006e-05	0.785,1.0,1.0	0.542,0.578,0.649	0.339	SE	KRAS-G12V	KRAS-WT	32660563	32660653	32658711	32658872	32661120	32661252	269	166	12	39	281	205	1	0.578	120,56,98	0,5,0	47,35,84	14,9,16	139	49	2.03904226836e-10	3.23627338361117e-08	1.0,0.798,1.0	0.542,0.578,0.649	0.343	SE	KRAS-Q61H	KRAS-WT	274	166	5	39
ENSG00000116299.12	KIAA1324	chr1	+	10,15,14	0,0,0	75,37,58	4,6,6	146	49	2.74036469106e-06	0.00012359577758532	1.0,1.0,1.0	0.863,0.674,0.764	0.233	SE	KRAS-G12V	KRAS-WT	109740600	109740697	109740095	109740276	109741194	109741296	39	170	0	16	39	186	1	0.764	3,4,3	0,0,0	75,37,58	4,6,6	146	49	9.60632770242e-06	0.000313949537619027	1.0,1.0,1.0	0.863,0.674,0.764	0.233	SE	KRAS-Q61H	KRAS-WT	10	170	0	16
ENSG00000116353.11	MECR	chr1	-	43,44,34	0,0,0	23,11,35	0,5,3	254	49	8.2261355755e-06	0.000301626466219001	1.0,1.0,1.0	1.0,0.298,0.692	0.337	SE	KRAS-G12V	KRAS-WT	29547228	29547433	29543099	29543197	29549651	29549772	121	69	0	8	121	77	1	0.692	21,24,19	0,0,0	23,11,35	0,5,3	254	49	9.93741560618e-06	0.00032340591261658	1.0,1.0,1.0	1.0,0.298,0.692	0.337	SE	KRAS-Q61H	KRAS-WT	64	69	0	8
ENSG00000116353.11	MECR	chr1	-	98,79,67	0,0,0	39,24,80	0,5,3	133	49	0.00040913591995	0.00737420616694657	1.0,1.0,1.0	1.0,0.639,0.908	0.151	SE	KRAS-G12V	KRAS-WT	29547349	29547433	29543099	29543197	29549651	29549772	244	143	0	8	244	151	1	0.908	52,37,45	0,0,0	39,24,80	0,5,3	133	49	0.00042436860568	0.00694531580360956	1.0,1.0,1.0	1.0,0.639,0.908	0.151	SE	KRAS-Q61H	KRAS-WT	134	143	0	8
ENSG00000116731.18	PRDM2	chr1	+	12,7,8	46,51,36	34,11,18	48,22,44	105	49	0.000144018697859	0.00314928185141786	0.109,0.06,0.094	0.248,0.189,0.16	-0.111	SE	KRAS-G12V	KRAS-WT	14095612	14095668	14075855	14075982	14099572	14099621	27	63	133	114	160	177	0.094	0.189	11,1,9	32,46,44	34,11,18	48,22,44	105	49	3.88154711501e-05	0.000998270545782776	0.138,0.01,0.087	0.248,0.189,0.16	-0.121	SE	KRAS-Q61H	KRAS-WT	21	63	122	114
ENSG00000116791.9	CRYZ	chr1	-	838,894,645	33,30,31	702,405,935	124,62,122	151	49	0	0	0.892,0.906,0.871	0.648,0.679,0.713	0.21	SE	KRAS-G12V	KRAS-WT	75172786	75172888	75172582	75172678	75175781	75175931	2377	2042	94	308	2471	2350	0.892	0.679	960,802,825	41,33,44	702,405,935	124,62,122	151	49	0	0	0.884,0.887,0.859	0.648,0.679,0.713	0.197	SE	KRAS-Q61H	KRAS-WT	2587	2042	118	308
ENSG00000116852.10	KIF21B	chr1	-	40,35,45	8,6,16	10,6,9	0,0,0	88	49	2.49287229637e-07	1.76461245593677e-05	0.736,0.765,0.61	1.0,1.0,1.0	-0.296	SE	KRAS-G12V	KRAS-WT	200952183	200952222	200950087	200950224	200953986	200954100	120	25	30	0	150	25	0.736	1	45,25,29	10,20,3	10,6,9	0,0,0	88	49	2.22155057683e-07	1.37640021480883e-05	0.715,0.41,0.843	1.0,1.0,1.0	-0.344	SE	KRAS-Q61H	KRAS-WT	99	25	33	0
ENSG00000116922.10	C1orf109	chr1	-	12,24,22	9,10,10	31,16,29	4,2,6	172	49	0.00195451291953	0.0259394375961385	0.275,0.406,0.385	0.688,0.695,0.579	-0.299	SE	KRAS-G12V	KRAS-WT	38157130	38157253	38156005	38156110	38157701	38157888	58	76	29	12	87	88	0.385	0.688	13,3,14	4,3,11	31,16,29	4,2,6	172	49	0.00298276973107	0.0330508290432854	0.481,0.222,0.266	0.688,0.695,0.579	-0.331	SE	KRAS-Q61H	KRAS-WT	30	76	18	12
ENSG00000117151.8	CTBS	chr1	-	340,353,233	43,23,33	175,114,273	33,20,60	258	49	0.00288036194725	0.035057698611502	0.6,0.745,0.573	0.502,0.52,0.464	0.144	SE	KRAS-G12V	KRAS-WT	85035613	85035822	85031523	85031695	85036264	85036403	926	562	99	113	1025	675	0.6	0.502	313,272,268	27,28,17	175,114,273	33,20,60	258	49	2.70538627067e-06	0.000108993854804934	0.688,0.649,0.75	0.502,0.52,0.464	0.2	SE	KRAS-Q61H	KRAS-WT	853	562	72	113
ENSG00000117266.11	CDK18	chr1	+	45,38,32	0,0,0	27,6,37	0,0,7	528	49	0.00340782177712	0.0400779627572558	1.0,1.0,1.0	1.0,1.0,0.329	0.224	SE	KRAS-G12V	KRAS-WT	205492274	205492753	205473815	205474006	205493359	205493483	115	70	0	7	115	77	1	1	77,95,74	0,0,0	27,6,37	0,0,7	528	49	0.0034013502598	0.0367110448561148	1.0,1.0,1.0	1.0,1.0,0.329	0.224	SE	KRAS-Q61H	KRAS-WT	246	70	0	7
ENSG00000117335.14	CD46	chr1	+	423,355,269	381,387,326	214,115,359	517,315,631	94	49	1.3165024626e-12	4.17598307087086e-10	0.367,0.323,0.301	0.177,0.16,0.229	0.142	SE	KRAS-G12V	KRAS-WT	207941123	207941168	207940357	207940540	207943665	207943707	1047	688	1094	1463	2141	2151	0.323	0.177	224,187,227	262,272,280	214,115,359	517,315,631	94	49	5.29629754165e-07	2.80672588813597e-05	0.308,0.264,0.297	0.177,0.16,0.229	0.101	SE	KRAS-Q61H	KRAS-WT	638	688	814	1463
ENSG00000117335.14	CD46	chr1	+	154,170,113	4,0,0	107,45,190	5,8,8	94	49	5.57975550974e-06	0.000220200597865895	0.953,1.0,1.0	0.918,0.746,0.925	0.121	SE	KRAS-G12V	KRAS-WT	207941123	207941168	207940357	207940540	207956636	207956675	437	342	4	21	441	363	1	0.918	116,88,89	0,1,3	107,45,190	5,8,8	94	49	0.000151979205335	0.0030266149583307	1.0,0.979,0.939	0.918,0.746,0.925	0.11	SE	KRAS-Q61H	KRAS-WT	293	342	4	21
ENSG00000117360.8	PRPF3	chr1	+	88,91,116	145,180,102	40,21,47	148,95,201	145	49	1.17125797949e-09	1.7542001190816e-07	0.17,0.146,0.278	0.084,0.07,0.073	0.122	SE	KRAS-G12V	KRAS-WT	150300015	150300111	150298208	150298339	150300778	150300925	295	108	427	444	722	552	0.17	0.073	58,48,70	85,84,87	40,21,47	148,95,201	145	49	3.18958859324e-10	4.71854206822968e-08	0.187,0.162,0.214	0.084,0.07,0.073	0.112	SE	KRAS-Q61H	KRAS-WT	176	108	256	444
ENSG00000117625.9	RCOR3	chr1	+	105,67,72	49,40,46	52,20,44	55,41,97	396	49	5.21774623508e-10	8.90552743833566e-08	0.21,0.172,0.162	0.105,0.057,0.053	0.11	SE	KRAS-G12V	KRAS-WT	211444869	211445216	211444573	211444651	211447551	211447604	244	116	135	193	379	309	0.172	0.057	87,52,87	59,46,23	52,20,44	55,41,97	396	49	2.26328659381e-06	9.40697152216149e-05	0.154,0.123,0.319	0.105,0.057,0.053	0.127	SE	KRAS-Q61H	KRAS-WT	226	116	128	193
ENSG00000117625.9	RCOR3	chr1	+	93,62,82	58,41,50	37,39,34	63,32,75	182	49	1.23676351849e-05	0.000422175818923335	0.302,0.289,0.306	0.137,0.247,0.109	0.135	SE	KRAS-G12V	KRAS-WT	211485696	211485829	211477352	211477482	211486061	211486161	237	110	149	170	386	280	0.302	0.137	85,113,75	34,40,47	37,39,34	63,32,75	182	49	2.55189031018e-08	2.20894664606137e-06	0.402,0.432,0.301	0.137,0.247,0.109	0.214	SE	KRAS-Q61H	KRAS-WT	273	110	121	170
ENSG00000117868.11	ESYT2	chr7	-	340,329,307	226,256,214	334,238,430	102,50,142	112	49	2.97140090311e-12	8.72566797080516e-10	0.397,0.36,0.386	0.589,0.676,0.57	-0.231	SE	KRAS-G12V	KRAS-WT	158545471	158545534	158542339	158542414	158552176	158552272	976	1002	696	294	1672	1296	0.386	0.589	296,268,324	208,167,213	334,238,430	102,50,142	112	49	2.27413421428e-10	3.54686130796492e-08	0.384,0.412,0.4	0.589,0.676,0.57	-0.213	SE	KRAS-Q61H	KRAS-WT	888	1002	588	294
ENSG00000118412.8	CASP8AP2	chr6	+	85,65,65	3,8,6	68,58,66	0,0,0	132	49	1.18403094218e-07	9.36735632573864e-06	0.913,0.751,0.801	1.0,1.0,1.0	-0.178	SE	KRAS-G12V	KRAS-WT	90556280	90556363	90539612	90539653	90562884	90562953	215	192	17	0	232	192	0.801	1	56,43,61	1,9,1	68,58,66	0,0,0	132	49	2.08282351928e-05	0.00059953727706639	0.954,0.639,0.958	1.0,1.0,1.0	-0.15	SE	KRAS-Q61H	KRAS-WT	160	192	11	0
ENSG00000118495.14	PLAGL1	chr6	-	56,57,45	0,0,0	77,59,107	3,9,0	123	49	5.47071774694e-05	0.00143482588271636	1.0,1.0,1.0	0.911,0.723,1.0	0.122	SE	KRAS-G12V	KRAS-WT	144281605	144281679	144262560	144263800	144285923	144285955	158	243	0	12	158	255	1	0.911	39,66,42	0,0,0	77,59,107	3,9,0	123	49	6.08347485207e-05	0.0014470356754584	1.0,1.0,1.0	0.911,0.723,1.0	0.122	SE	KRAS-Q61H	KRAS-WT	147	243	0	12
ENSG00000118495.14	PLAGL1	chr6	-	40,41,25	0,0,0	43,34,74	3,9,0	137	49	1.58291367903e-05	0.000516478389974432	1.0,1.0,1.0	0.837,0.575,1.0	0.196	SE	KRAS-G12V	KRAS-WT	144281605	144281693	144261438	144263800	144285923	144285955	106	151	0	12	106	163	1	0.837	15,57,36	0,0,0	43,34,74	3,9,0	137	49	1.55301627908e-05	0.000469106211624309	1.0,1.0,1.0	0.837,0.575,1.0	0.196	SE	KRAS-Q61H	KRAS-WT	108	151	0	12
ENSG00000118965.10	WDR35	chr2	-	169,169,170	5,0,0	45,41,98	16,0,5	110	49	3.82064393276e-05	0.00106741521622896	0.938,1.0,1.0	0.556,1.0,0.897	0.162	SE	KRAS-G12V	KRAS-WT	20160314	20160375	20153594	20153739	20166484	20166670	508	184	5	21	513	205	1	0.897	190,192,188	0,5,0	45,41,98	16,0,5	110	49	1.71522218932e-05	0.000509552805983278	1.0,0.945,1.0	0.556,1.0,0.897	0.164	SE	KRAS-Q61H	KRAS-WT	570	184	5	21
ENSG00000119004.10	CYP20A1	chr2	+	247,223,256	5,6,0	131,93,159	12,2,18	216	49	1.61436197742e-05	0.000523943049689009	0.918,0.894,1.0	0.712,0.913,0.667	0.173	SE	KRAS-G12V	KRAS-WT	204111477	204111644	204110568	204110618	204116689	204116832	726	383	11	32	737	415	0.918	0.712	166,166,135	8,1,0	131,93,159	12,2,18	216	49	0.000345458943059	0.00586879698089717	0.825,0.974,1.0	0.712,0.913,0.667	0.169	SE	KRAS-Q61H	KRAS-WT	467	383	9	32
ENSG00000119408.12	NEK6	chr9	+	73,52,42	1,0,0	76,37,90	6,0,5	214	49	4.97122066456e-05	0.00132605980178368	0.944,1.0,1.0	0.744,1.0,0.805	0.132	SE	KRAS-G12V	KRAS-WT	127055127	127055292	127048718	127048769	127064214	127064333	167	203	1	11	168	214	1	0.805	63,60,37	0,0,0	76,37,90	6,0,5	214	49	5.75869858765e-06	0.000204425689018494	1.0,1.0,1.0	0.744,1.0,0.805	0.15	SE	KRAS-Q61H	KRAS-WT	160	203	0	11
ENSG00000119596.13	YLPM1	chr14	+	3650,3074,3133	14,0,3	2762,1528,3818	9,6,27	2167	49	0.000203338736475	0.00413859564519804	0.855,1.0,0.959	0.874,0.852,0.762	0.109	SE	KRAS-G12V	KRAS-WT	75264282	75266400	75248036	75249028	75269258	75269379	9857	8108	17	42	9874	8150	0.959	0.852	3634,3497,3237	8,2,7	2762,1528,3818	9,6,27	2167	49	6.69580047405e-05	0.00156525721321902	0.911,0.975,0.913	0.874,0.852,0.762	0.104	SE	KRAS-Q61H	KRAS-WT	10368	8108	17	42
ENSG00000119630.9	PGF	chr14	-	159,112,210	41,36,53	32,14,42	24,6,41	112	49	3.86486293863e-05	0.00107731375811798	0.629,0.576,0.634	0.368,0.505,0.309	0.219	SE	KRAS-G12V	KRAS-WT	75412915	75412978	75408536	75409436	75413081	75413111	481	88	130	71	611	159	0.629	0.368	138,87,101	42,39,26	32,14,42	24,6,41	112	49	0.0016860277882	0.0209127186878902	0.59,0.494,0.63	0.368,0.505,0.309	0.177	SE	KRAS-Q61H	KRAS-WT	326	88	107	71
ENSG00000119636.11	CCDC176	chr14	+	86,101,48	0,5,0	99,71,69	5,6,5	193	49	0.00442665629524	0.0490168542542408	1.0,0.837,1.0	0.834,0.75,0.778	0.158	SE	KRAS-G12V	KRAS-WT	74500730	74500874	74495886	74495952	74507267	74507348	235	239	5	16	240	255	1	0.778	87,73,104	0,1,4	99,71,69	5,6,5	193	49	0.00204586561355	0.0244240227945785	1.0,0.949,0.868	0.834,0.75,0.778	0.152	SE	KRAS-Q61H	KRAS-WT	264	239	5	16
ENSG00000119684.11	MLH3	chr14	-	51,67,35	0,0,0	23,21,45	7,0,3	154	49	5.84112273194e-06	0.000228769936141391	1.0,1.0,1.0	0.511,1.0,0.827	0.221	SE	KRAS-G12V	KRAS-WT	75506613	75506718	75505042	75505115	75508317	75508403	153	89	0	10	153	99	1	0.827	62,51,50	0,0,2	23,21,45	7,0,3	154	49	0.000227857209765	0.00420787889428272	1.0,1.0,0.888	0.511,1.0,0.827	0.183	SE	KRAS-Q61H	KRAS-WT	163	89	2	10
ENSG00000119685.15	TTLL5	chr14	+	23,17,12	14,1,1	14,5,27	0,0,0	91	49	1.57478596108e-06	7.90955376481392e-05	0.469,0.902,0.866	1.0,1.0,1.0	-0.254	SE	KRAS-G12V	KRAS-WT	76203908	76203950	76201537	76201632	76211832	76211924	52	46	16	0	68	46	0.866	1	14,8,12	2,3,5	14,5,27	0,0,0	91	49	7.20633137608e-08	5.37362059179646e-06	0.79,0.589,0.564	1.0,1.0,1.0	-0.352	SE	KRAS-Q61H	KRAS-WT	34	46	10	0
ENSG00000119787.9	ATL2	chr2	-	17,3,15	6,11,12	22,5,31	2,0,0	160	49	1.71484737521e-09	2.45881325033575e-07	0.465,0.077,0.277	0.771,1.0,1.0	-0.651	SE	KRAS-G12V	KRAS-WT	38581208	38581319	38546026	38546161	38604284	38604404	35	58	29	2	64	60	0.277	1	9,8,12	5,0,7	22,5,31	2,0,0	160	49	0.000157612218483	0.00312202008381447	0.355,1.0,0.344	0.771,1.0,1.0	-0.357	SE	KRAS-Q61H	KRAS-WT	29	58	12	2
ENSG00000119977.16	TCTN3	chr10	-	624,536,635	24,21,29	380,180,545	41,18,46	130	49	1.67357692349e-06	8.25700861144035e-05	0.907,0.906,0.892	0.777,0.79,0.817	0.107	SE	KRAS-G12V	KRAS-WT	97445312	97445393	97444255	97444381	97446251	97446287	1795	1105	74	105	1869	1210	0.906	0.79	534,454,423	14,24,17	380,180,545	41,18,46	130	49	1.20641517398e-06	5.66018020197169e-05	0.935,0.877,0.904	0.777,0.79,0.817	0.111	SE	KRAS-Q61H	KRAS-WT	1411	1105	55	105
ENSG00000120705.8	ETF1	chr5	-	151,168,150	27,17,32	116,37,146	30,17,52	173	49	0.00189707981047	0.0253523302890851	0.613,0.737,0.57	0.523,0.381,0.443	0.191	SE	KRAS-G12V	KRAS-WT	137865243	137865367	137854380	137854556	137878393	137878625	469	299	76	99	545	398	0.613	0.443	105,112,119	7,0,23	116,37,146	30,17,52	173	49	3.09434994916e-05	0.000825116336422224	0.809,1.0,0.594	0.523,0.381,0.443	0.352	SE	KRAS-Q61H	KRAS-WT	336	299	30	99
ENSG00000120725.8	SIL1	chr5	-	23,31,26	14,35,31	5,0,11	8,12,23	158	49	0.00139524137746	0.0196988866071914	0.338,0.215,0.206	0.162,0.0,0.129	0.156	SE	KRAS-G12V	KRAS-WT	138463632	138463741	138463427	138463542	138532129	138532217	80	16	80	43	160	59	0.215	0.129	32,22,20	23,15,12	5,0,11	8,12,23	158	49	2.44247379801e-05	0.000680372564158312	0.301,0.313,0.341	0.162,0.0,0.129	0.221	SE	KRAS-Q61H	KRAS-WT	74	16	50	43
ENSG00000120820.8	GLT8D2	chr12	-	4,2,0	17,25,11	0,8,11	19,6,10	119	49	0.00247107311564	0.0312824272980879	0.088,0.032,0.0	0.0,0.354,0.312	-0.182	SE	KRAS-G12V	KRAS-WT	104443200	104443270	104413407	104413454	104443672	104443915	6	19	53	35	59	54	0.032	0.312	1,0,1	9,4,8	0,8,11	19,6,10	119	49	0.000183209660286	0.00352597455547369	0.044,0.0,0.049	0.0,0.354,0.312	-0.191	SE	KRAS-Q61H	KRAS-WT	2	19	21	35
ENSG00000120913.19	PDLIM2	chr8	+	1590,1376,1658	35,31,46	537,249,709	76,38,55	167	49	0	0	0.93,0.929,0.914	0.675,0.658,0.791	0.216	SE	KRAS-G12V	KRAS-WT	22449063	22449181	22447108	22447254	22451245	22451345	4624	1495	112	169	4736	1664	0.929	0.675	1331,1386,1280	30,24,27	537,249,709	76,38,55	167	49	0	0	0.929,0.944,0.933	0.675,0.658,0.791	0.227	SE	KRAS-Q61H	KRAS-WT	3997	1495	81	169
ENSG00000121310.12	ECHDC2	chr1	-	179,108,109	21,22,24	119,78,107	38,28,94	106	49	0.00018949463547	0.00391849500352125	0.798,0.694,0.677	0.591,0.563,0.345	0.223	SE	KRAS-G12V	KRAS-WT	53370705	53370762	53370317	53370505	53373539	53373626	396	304	67	160	463	464	0.694	0.563	136,87,122	30,21,16	119,78,107	38,28,94	106	49	0.00102445117873	0.0140602632916091	0.677,0.657,0.779	0.591,0.563,0.345	0.205	SE	KRAS-Q61H	KRAS-WT	345	304	67	160
ENSG00000121310.12	ECHDC2	chr1	-	830,667,669	21,22,24	570,350,611	38,28,94	1627	49	5.28041566028e-09	6.57577985012684e-07	0.543,0.477,0.456	0.311,0.273,0.164	0.243	SE	KRAS-G12V	KRAS-WT	53370705	53372283	53370317	53370505	53373539	53373626	2166	1531	67	160	2233	1691	0.477	0.273	823,664,648	30,21,16	570,350,611	38,28,94	1627	49	9.42414701832e-09	9.39581493076492e-07	0.452,0.488,0.549	0.311,0.273,0.164	0.247	SE	KRAS-Q61H	KRAS-WT	2135	1531	67	160
ENSG00000121858.6	TNFSF10	chr3	-	11,15,28	0,0,0	34,27,44	4,1,4	154	49	9.17422112745e-06	0.000328858661064835	1.0,1.0,1.0	0.73,0.896,0.778	0.199	SE	KRAS-G12V	KRAS-WT	172227006	172227111	172223297	172224709	172232650	172232788	54	105	0	9	54	114	1	0.778	4,5,10	0,0,0	34,27,44	4,1,4	154	49	1.81527962062e-05	0.000532746944086009	1.0,1.0,1.0	0.73,0.896,0.778	0.199	SE	KRAS-Q61H	KRAS-WT	19	105	0	9
ENSG00000121864.5	ZNF639	chr3	+	560,489,409	8,14,15	392,235,448	4,1,3	330	49	0.000137510143435	0.00303473709221845	0.912,0.838,0.802	0.936,0.972,0.957	-0.104	SE	KRAS-G12V	KRAS-WT	179042829	179043110	179040863	179041079	179045348	179045419	1458	1075	37	8	1495	1083	0.838	0.957	376,380,424	18,14,20	392,235,448	4,1,3	330	49	5.9903250138e-09	6.21829290147509e-07	0.756,0.801,0.759	0.936,0.972,0.957	-0.183	SE	KRAS-Q61H	KRAS-WT	1180	1075	52	8
ENSG00000121964.10	GTDC1	chr2	-	127,105,101	6,6,0	98,46,103	13,13,16	159	49	3.62203385473e-06	0.000153672498819576	0.867,0.844,1.0	0.699,0.522,0.665	0.275	SE	KRAS-G12V	KRAS-WT	144728219	144728329	144710339	144710410	144764748	144765102	333	247	12	42	345	289	0.867	0.665	107,61,95	2,2,2	98,46,103	13,13,16	159	49	2.81402761093e-08	2.42229343940846e-06	0.943,0.904,0.936	0.699,0.522,0.665	0.299	SE	KRAS-Q61H	KRAS-WT	263	247	6	42
ENSG00000122033.10	MTIF3	chr13	-	6,5,0	5,14,5	15,5,2	0,1,0	116	49	9.00545082949e-10	1.4149288596512e-07	0.336,0.131,0.0	1.0,0.679,1.0	-0.737	SE	KRAS-G12V	KRAS-WT	28023988	28024055	28019224	28019274	28024200	28024280	11	22	24	1	35	23	0.131	1	7,2,4	0,4,4	15,5,2	0,1,0	116	49	3.67980714814e-05	0.000953783004542581	1.0,0.174,0.297	1.0,0.679,1.0	-0.403	SE	KRAS-Q61H	KRAS-WT	13	22	8	1
ENSG00000122033.10	MTIF3	chr13	-	13,5,1	25,29,17	24,8,15	15,2,14	116	49	1.67290820107e-05	0.000539300372949925	0.18,0.068,0.024	0.403,0.628,0.312	-0.357	SE	KRAS-G12V	KRAS-WT	28023988	28024055	28019224	28019293	28024200	28024280	19	47	71	31	90	78	0.068	0.403	2,3,11	11,15,16	24,8,15	15,2,14	116	49	0.000670333101455	0.0100447900373405	0.071,0.078,0.225	0.403,0.628,0.312	-0.323	SE	KRAS-Q61H	KRAS-WT	16	47	42	31
ENSG00000122033.10	MTIF3	chr13	-	17,2,1	53,67,51	24,8,21	35,20,33	116	49	2.05432626466e-08	2.1484802226997e-06	0.119,0.012,0.008	0.225,0.145,0.212	-0.148	SE	KRAS-G12V	KRAS-WT	28023988	28024055	28019224	28019293	28024645	28024701	20	53	171	88	191	141	0.012	0.212	2,3,11	54,55,39	24,8,21	35,20,33	116	49	1.114517445e-08	1.08540562920325e-06	0.015,0.023,0.106	0.225,0.145,0.212	-0.146	SE	KRAS-Q61H	KRAS-WT	16	53	148	88
ENSG00000122126.11	OCRL	chrX	+	23,31,27	163,153,171	32,11,50	84,26,61	73	49	3.03783295741e-07	2.07185753435041e-05	0.087,0.12,0.096	0.204,0.221,0.355	-0.159	SE	KRAS-G12V	KRAS-WT	128718320	128718344	128710293	128710529	128720978	128721095	81	93	487	171	568	264	0.096	0.221	20,15,13	116,141,92	32,11,50	84,26,61	73	49	1.87249175054e-08	1.70008220751478e-06	0.104,0.067,0.087	0.204,0.221,0.355	-0.174	SE	KRAS-Q61H	KRAS-WT	48	93	349	171
ENSG00000122359.13	ANXA11	chr10	-	133,115,128	136,119,176	308,144,364	103,49,187	564	49	2.22044604925e-16	1.49318335473915e-13	0.078,0.077,0.059	0.206,0.203,0.145	-0.113	SE	KRAS-G12V	KRAS-WT	81940696	81941211	81932562	81932625	81965098	81965278	376	816	431	339	807	1155	0.077	0.203	112,114,141	135,138,129	308,144,364	103,49,187	564	49	3.99680288865e-15	1.71318741506011e-12	0.067,0.067,0.087	0.206,0.203,0.145	-0.111	SE	KRAS-Q61H	KRAS-WT	367	816	402	339
ENSG00000122417.11	ODF2L	chr1	-	435,429,252	2,6,2	212,132,326	11,10,19	166	49	1.04131692158e-09	1.5897492451937e-07	0.985,0.955,0.974	0.85,0.796,0.835	0.144	SE	KRAS-G12V	KRAS-WT	86847924	86848041	86841915	86842101	86848613	86848685	1116	670	10	40	1126	710	0.974	0.835	197,227,186	0,0,2	212,132,326	11,10,19	166	49	1.27728938537e-11	2.90548751524057e-09	1.0,1.0,0.965	0.85,0.796,0.835	0.161	SE	KRAS-Q61H	KRAS-WT	610	670	2	40
ENSG00000122490.14	PQLC1	chr18	-	97,77,102	108,61,113	115,86,137	61,38,66	103	49	1.76437269583e-06	8.64786958283382e-05	0.299,0.375,0.3	0.473,0.518,0.497	-0.171	SE	KRAS-G12V	KRAS-WT	77693968	77694022	77662419	77664183	77703328	77703462	276	338	282	165	558	503	0.3	0.497	78,85,78	94,76,74	115,86,137	61,38,66	103	49	1.89749859181e-06	8.10036492343822e-05	0.283,0.347,0.334	0.473,0.518,0.497	-0.175	SE	KRAS-Q61H	KRAS-WT	241	338	244	165
ENSG00000122507.16	BBS9	chr7	+	29,32,17	2,0,1	17,9,18	6,1,5	64	49	0.000105808943872	0.00245525674553498	0.917,1.0,0.929	0.684,0.873,0.734	0.185	SE	KRAS-G12V	KRAS-WT	33392470	33392485	33390830	33390935	33397466	33397607	78	44	3	12	81	56	0.929	0.734	20,23,15	2,0,2	17,9,18	6,1,5	64	49	0.00421060329751	0.04338677248996	0.884,1.0,0.852	0.684,0.873,0.734	0.148	SE	KRAS-Q61H	KRAS-WT	58	44	4	12
ENSG00000122550.13	KLHL7	chr7	+	80,67,55	1,0,0	53,28,87	3,6,6	180	49	3.79773926751e-07	2.49893730594428e-05	0.956,1.0,1.0	0.828,0.56,0.798	0.257	SE	KRAS-G12V	KRAS-WT	23157452	23157583	23145916	23146413	23163395	23163498	202	168	1	15	203	183	1	0.798	67,66,64	0,0,0	53,28,87	3,6,6	180	49	3.60128242782e-08	3.0015450499595e-06	1.0,1.0,1.0	0.828,0.56,0.798	0.271	SE	KRAS-Q61H	KRAS-WT	197	168	0	15
ENSG00000122566.16	HNRNPA2B1	chr7	-	1458,1159,967	401,353,305	740,491,1082	89,48,151	185	49	2.22044604925e-16	1.49318335473915e-13	0.491,0.465,0.456	0.688,0.73,0.655	-0.22	SE	KRAS-G12V	KRAS-WT	26230612	26230748	26229744	26230080	26232114	26232197	3584	2313	1059	288	4643	2601	0.465	0.688	1595,1375,1448	521,503,521	740,491,1082	89,48,151	185	49	0	0	0.448,0.42,0.424	0.688,0.73,0.655	-0.26	SE	KRAS-Q61H	KRAS-WT	4418	2313	1545	288
ENSG00000122884.8	P4HA1	chr10	-	62,53,37	73,60,82	106,58,85	62,35,75	120	49	0.000102416701171	0.00239486117110504	0.258,0.265,0.156	0.411,0.404,0.316	-0.151	SE	KRAS-G12V	KRAS-WT	74804738	74804809	74803644	74803715	74806682	74806859	152	249	215	172	367	421	0.258	0.404	21,46,33	83,64,53	106,58,85	62,35,75	120	49	1.05395690841e-07	7.40354791515207e-06	0.094,0.227,0.203	0.411,0.404,0.316	-0.202	SE	KRAS-Q61H	KRAS-WT	100	249	200	172
ENSG00000123106.6	CCDC91	chr12	+	61,88,32	45,38,48	18,17,21	28,23,51	116	49	0.00274424830288	0.0338663676794047	0.364,0.494,0.22	0.214,0.238,0.148	0.159	SE	KRAS-G12V	KRAS-WT	28378727	28378794	28343378	28343574	28410134	28410178	181	56	131	102	312	158	0.364	0.214	47,27,35	26,29,30	18,17,21	28,23,51	116	49	0.000925778065633	0.0130005072243226	0.433,0.282,0.33	0.214,0.238,0.148	0.148	SE	KRAS-Q61H	KRAS-WT	109	56	85	102
ENSG00000123130.12	ACOT9	chrX	-	614,579,544	129,157,165	289,179,371	29,13,29	76	49	2.65343302885e-14	1.23913479785469e-11	0.754,0.704,0.68	0.865,0.899,0.892	-0.173	SE	KRAS-G12V	KRAS-WT	23752457	23752484	23751288	23751334	23754035	23754133	1737	839	451	71	2188	910	0.704	0.892	493,420,525	170,169,203	289,179,371	29,13,29	76	49	0	0	0.652,0.616,0.625	0.865,0.899,0.892	-0.254	SE	KRAS-Q61H	KRAS-WT	1438	839	542	71
ENSG00000123240.12	OPTN	chr10	+	110,85,49	42,45,43	37,16,58	5,4,14	103	49	0.000821041155726	0.0129621686796828	0.555,0.473,0.352	0.779,0.656,0.663	-0.239	SE	KRAS-G12V	KRAS-WT	13150961	13151015	13150137	13150289	13151111	13151288	244	111	130	23	374	134	0.473	0.663	62,65,59	34,35,24	37,16,58	5,4,14	103	49	0.00106522223167	0.0144998169836955	0.465,0.469,0.539	0.779,0.656,0.663	-0.208	SE	KRAS-Q61H	KRAS-WT	186	111	93	23
ENSG00000123358.15	NR4A1	chr12	+	88,51,134	0,0,0	167,70,210	5,5,1	228	49	7.27628573554e-05	0.0018119929712173	1.0,1.0,1.0	0.878,0.751,0.978	0.131	SE	KRAS-G12V	KRAS-WT	52451135	52451314	52447201	52451043	52452471	52452487	273	447	0	11	273	458	1	0.878	57,53,50	0,0,0	167,70,210	5,5,1	228	49	0.000137208595699	0.00278977528718748	1.0,1.0,1.0	0.878,0.751,0.978	0.131	SE	KRAS-Q61H	KRAS-WT	160	447	0	11
ENSG00000123415.10	SMUG1	chr12	-	235,179,143	2,10,11	187,91,192	18,15,26	133	49	4.14365136172e-05	0.0011401314366677	0.977,0.868,0.827	0.793,0.691,0.731	0.152	SE	KRAS-G12V	KRAS-WT	54581602	54581686	54577437	54577743	54582298	54582741	557	470	23	59	580	529	0.868	0.731	224,202,198	13,5,14	187,91,192	18,15,26	133	49	0.000184170714526	0.00353815961981619	0.864,0.937,0.839	0.793,0.691,0.731	0.142	SE	KRAS-Q61H	KRAS-WT	624	470	32	59
ENSG00000123415.10	SMUG1	chr12	-	230,188,167	2,10,11	199,92,194	18,15,26	136	49	2.10508135984e-05	0.000649061926662817	0.976,0.871,0.845	0.799,0.688,0.729	0.159	SE	KRAS-G12V	KRAS-WT	54581602	54581689	54577439	54577743	54582298	54582380	585	485	23	59	608	544	0.871	0.729	229,207,211	13,5,14	199,92,194	18,15,26	136	49	0.000174766202381	0.00340087041754997	0.864,0.937,0.844	0.799,0.688,0.729	0.143	SE	KRAS-Q61H	KRAS-WT	647	485	32	59
ENSG00000123473.11	STIL	chr1	-	26,28,18	41,33,32	5,4,7	41,25,63	123	49	1.10630216099e-09	1.67557435630844e-07	0.202,0.253,0.183	0.046,0.06,0.042	0.163	SE	KRAS-G12V	KRAS-WT	47778619	47778693	47775947	47776034	47779707	47779819	72	16	106	129	178	145	0.202	0.046	19,13,17	26,48,45	5,4,7	41,25,63	123	49	6.1885620766e-05	0.00146681951836011	0.225,0.097,0.131	0.046,0.06,0.042	0.102	SE	KRAS-Q61H	KRAS-WT	49	16	119	129
ENSG00000123473.11	STIL	chr1	-	31,35,31	41,33,32	8,7,6	41,25,63	258	49	1.89771531822e-11	4.70906501861034e-09	0.126,0.168,0.155	0.036,0.05,0.018	0.115	SE	KRAS-G12V	KRAS-WT	47778619	47778828	47775947	47776034	47779707	47779819	97	21	106	129	203	150	0.155	0.036	32,40,37	26,48,45	8,7,6	41,25,63	258	49	6.45827835655e-12	1.55319129483288e-09	0.189,0.137,0.135	0.036,0.05,0.018	0.119	SE	KRAS-Q61H	KRAS-WT	109	21	119	129
ENSG00000123552.13	USP45	chr6	-	13,8,18	9,0,0	2,3,2	7,1,10	120	49	9.29684685534e-05	0.00221226136051327	0.371,1.0,1.0	0.104,0.551,0.076	0.547	SE	KRAS-G12V	KRAS-WT	99915975	99916046	99912955	99913012	99916412	99916494	39	7	9	18	48	25	1	0.104	6,1,12	0,0,0	2,3,2	7,1,10	120	49	1.05471187339e-13	3.5729782334572e-11	1.0,1.0,1.0	0.104,0.551,0.076	0.756	SE	KRAS-Q61H	KRAS-WT	19	7	0	18
ENSG00000123562.12	MORF4L2	chrX	-	844,864,656	304,287,237	717,435,953	164,68,209	98	49	5.78552713515e-07	3.49559158362473e-05	0.581,0.601,0.581	0.686,0.762,0.695	-0.127	SE	KRAS-G12V	KRAS-WT	102939608	102939657	102933426	102933579	102940098	102940188	2364	2105	828	441	3192	2546	0.581	0.695	589,524,623	273,200,221	717,435,953	164,68,209	98	49	1.19620469086e-09	1.51655649036396e-07	0.519,0.567,0.585	0.686,0.762,0.695	-0.157	SE	KRAS-Q61H	KRAS-WT	1736	2105	694	441
ENSG00000123739.6	PLA2G12A	chr4	-	500,415,370	26,33,9	268,131,358	22,30,33	126	49	0.000821134601922	0.0129621686796828	0.882,0.83,0.941	0.826,0.629,0.808	0.13	SE	KRAS-G12V	KRAS-WT	110639838	110639915	110638703	110638869	110650757	110651233	1285	757	68	85	1353	842	0.882	0.808	469,404,384	2,12,7	268,131,358	22,30,33	126	49	1.06792352739e-12	3.0040116723591e-10	0.989,0.929,0.955	0.826,0.629,0.808	0.203	SE	KRAS-Q61H	KRAS-WT	1257	757	21	85
ENSG00000123983.9	ACSL3	chr2	+	645,630,444	206,163,176	608,355,786	109,75,148	156	49	3.7560826557e-05	0.00105200037629262	0.496,0.548,0.442	0.637,0.598,0.625	-0.125	SE	KRAS-G12V	KRAS-WT	223765391	223765498	223752547	223752606	223773450	223773754	1719	1749	545	332	2264	2081	0.496	0.625	496,488,441	205,176,136	608,355,786	109,75,148	156	49	2.16051456725e-08	1.91199470340481e-06	0.432,0.466,0.505	0.637,0.598,0.625	-0.152	SE	KRAS-Q61H	KRAS-WT	1425	1749	517	332
ENSG00000124160.7	NCOA5	chr20	-	205,162,186	20,20,7	201,118,333	4,0,2	116	49	1.36960220942e-10	2.77414577641165e-08	0.812,0.774,0.918	0.955,1.0,0.986	-0.146	SE	KRAS-G12V	KRAS-WT	44708025	44708092	44698848	44699175	44718455	44718591	553	652	47	6	600	658	0.812	0.986	95,93,112	6,13,8	201,118,333	4,0,2	116	49	3.05944436452e-09	3.41704808875584e-07	0.87,0.751,0.855	0.955,1.0,0.986	-0.155	SE	KRAS-Q61H	KRAS-WT	300	652	27	6
ENSG00000124177.10	CHD6	chr20	-	2,0,1	9,8,15	5,9,7	0,7,7	190	49	3.44149659841e-05	0.000976911446826835	0.054,0.0,0.017	1.0,0.249,0.205	-0.461	SE	KRAS-G12V	KRAS-WT	40192649	40192790	40161688	40162209	40246978	40247014	3	21	32	14	35	35	0.017	0.249	0,0,2	21,13,18	5,9,7	0,7,7	190	49	3.74939895176e-06	0.000143355356766018	0.0,0.0,0.028	1.0,0.249,0.205	-0.475	SE	KRAS-Q61H	KRAS-WT	2	21	52	14
ENSG00000124193.10	SRSF6	chr20	+	3476,2391,2498	542,481,455	1440,942,1714	628,330,754	317	49	0	0	0.498,0.435,0.459	0.262,0.306,0.26	0.188	SE	KRAS-G12V	KRAS-WT	42087792	42088060	42087000	42087149	42088410	42088535	8365	4096	1478	1712	9843	5808	0.459	0.262	2948,2288,3000	316,318,347	1440,942,1714	628,330,754	317	49	0	0	0.591,0.527,0.572	0.262,0.306,0.26	0.287	SE	KRAS-Q61H	KRAS-WT	8236	4096	981	1712
ENSG00000124222.17	STX16	chr20	+	2464,1869,2102	195,160,140	846,544,1178	102,97,146	212	49	2.14347720873e-06	0.000100940064324556	0.745,0.73,0.776	0.657,0.565,0.651	0.126	SE	KRAS-G12V	KRAS-WT	57244346	57244509	57243042	57243183	57245567	57245659	6435	2568	495	345	6930	2913	0.745	0.651	1512,1287,1687	140,93,108	846,544,1178	102,97,146	212	49	2.44795723647e-06	0.000100289847509736	0.714,0.762,0.783	0.657,0.565,0.651	0.129	SE	KRAS-Q61H	KRAS-WT	4486	2568	341	345
ENSG00000124222.17	STX16	chr20	+	1754,1311,1546	195,160,140	566,367,839	102,97,146	201	49	1.30451191083e-06	6.77932862964335e-05	0.687,0.666,0.729	0.575,0.48,0.583	0.148	SE	KRAS-G12V	KRAS-WT	57244357	57244509	57243042	57243183	57245567	57245659	4611	1772	495	345	5106	2117	0.687	0.575	1060,937,1188	140,93,108	566,367,839	102,97,146	201	49	2.87022790368e-06	0.000114536453585102	0.649,0.711,0.728	0.575,0.48,0.583	0.15	SE	KRAS-Q61H	KRAS-WT	3185	1772	341	345
ENSG00000124549.10	BTN2A3P	chr6	+	21,24,50	0,0,0	34,27,57	3,0,5	286	49	7.25109322641e-06	0.000273633146013689	1.0,1.0,1.0	0.66,1.0,0.661	0.226	SE	KRAS-G12V	KRAS-WT	26428098	26428335	26426469	26426751	26428870	26429013	95	118	0	8	95	126	1	0.661	25,6,38	1,0,1	34,27,57	3,0,5	286	49	0.00277965603591	0.031236114761322	0.811,1.0,0.867	0.66,1.0,0.661	0.119	SE	KRAS-Q61H	KRAS-WT	69	118	2	8
ENSG00000124588.15	NQO2	chr6	+	123,158,152	58,69,85	82,49,110	67,41,125	286	49	6.82588003598e-06	0.000261103501012257	0.267,0.282,0.235	0.173,0.17,0.131	0.103	SE	KRAS-G12V	KRAS-WT	3002283	3002520	3000207	3000319	3006701	3006793	433	241	212	233	645	474	0.267	0.17	69,107,82	34,35,45	82,49,110	67,41,125	286	49	1.75220800042e-05	0.000517525559998624	0.258,0.344,0.238	0.173,0.17,0.131	0.122	SE	KRAS-Q61H	KRAS-WT	258	241	114	233
ENSG00000124615.13	MOCS1	chr6	-	89,80,94	4,3,2	179,62,214	24,7,50	321	49	1.99613530416e-06	9.49479858820378e-05	0.773,0.803,0.878	0.532,0.575,0.395	0.317	SE	KRAS-G12V	KRAS-WT	39894922	39895194	39893460	39893589	39902033	39902198	263	455	9	81	272	536	0.803	0.532	90,69,97	8,5,2	179,62,214	24,7,50	321	49	0.00262292318862	0.0298932784129934	0.632,0.678,0.881	0.532,0.575,0.395	0.23	SE	KRAS-Q61H	KRAS-WT	256	455	15	81
ENSG00000124615.13	MOCS1	chr6	-	114,100,113	4,3,2	212,82,283	24,7,50	176	49	3.50565349305e-07	2.33641903317278e-05	0.888,0.903,0.94	0.711,0.765,0.612	0.214	SE	KRAS-G12V	KRAS-WT	39895067	39895194	39893421	39893589	39902033	39902160	327	577	9	81	336	658	0.903	0.711	122,99,120	8,5,2	212,82,283	24,7,50	176	49	0.000135002076905	0.00275468939954147	0.809,0.846,0.944	0.711,0.765,0.612	0.17	SE	KRAS-Q61H	KRAS-WT	341	577	15	81
ENSG00000124782.15	RREB1	chr6	+	116,57,66	3,0,8	52,14,79	8,4,12	214	49	0.00206634489663	0.0272304088653875	0.899,1.0,0.654	0.598,0.445,0.601	0.303	SE	KRAS-G12V	KRAS-WT	7240670	7240835	7229229	7232140	7248743	7250245	239	145	11	24	250	169	0.899	0.598	72,83,47	1,5,2	52,14,79	8,4,12	214	49	0.000246615971291	0.00449111917660286	0.943,0.792,0.843	0.598,0.445,0.601	0.311	SE	KRAS-Q61H	KRAS-WT	202	145	8	24
ENSG00000124788.13	ATXN1	chr6	-	52,53,51	8,4,4	60,49,107	0,0,1	164	49	4.51079645858e-08	4.18396592345006e-06	0.66,0.798,0.792	1.0,1.0,0.97	-0.24	SE	KRAS-G12V	KRAS-WT	16753463	16753578	16658006	16658132	16761528	16761691	156	216	16	1	172	217	0.792	1	35,20,21	4,5,6	60,49,107	0,0,1	164	49	2.59629207022e-10	3.97068843069326e-08	0.723,0.544,0.511	1.0,1.0,0.97	-0.397	SE	KRAS-Q61H	KRAS-WT	76	216	15	1
ENSG00000125089.12	SH3TC1	chr4	+	139,68,114	136,105,171	19,13,15	114,27,65	120	49	1.11214837339e-09	1.68064363292938e-07	0.294,0.209,0.214	0.064,0.164,0.086	0.134	SE	KRAS-G12V	KRAS-WT	8216898	8216969	8216289	8216307	8217837	8217984	321	47	412	206	733	253	0.214	0.086	128,86,86	119,117,81	19,13,15	114,27,65	120	49	8.93729534823e-13	2.5597226358726e-10	0.305,0.231,0.302	0.064,0.164,0.086	0.175	SE	KRAS-Q61H	KRAS-WT	300	47	317	206
ENSG00000125257.9	ABCC4	chr13	-	17,26,8	31,16,13	18,20,63	7,5,15	202	49	5.77703947402e-06	0.000226940484309837	0.117,0.283,0.13	0.384,0.492,0.505	-0.284	SE	KRAS-G12V	KRAS-WT	95918365	95918518	95899896	95900007	95953494	95953589	51	101	60	27	111	128	0.13	0.492	17,15,6	22,17,10	18,20,63	7,5,15	202	49	5.53680376658e-07	2.92679534674669e-05	0.158,0.176,0.127	0.384,0.492,0.505	-0.307	SE	KRAS-Q61H	KRAS-WT	38	101	49	27
ENSG00000125257.9	ABCC4	chr13	-	2,1,2	31,16,13	8,0,9	7,5,15	162	49	0.000122767717572	0.00276020083703253	0.019,0.019,0.044	0.257,0.0,0.154	-0.11	SE	KRAS-G12V	KRAS-WT	95921563	95921676	95899896	95900007	95953494	95953589	5	17	60	27	65	44	0.019	0.154	3,0,0	22,17,10	8,0,9	7,5,15	162	49	1.66543042991e-05	0.000497833024947367	0.04,0.0,0.0	0.257,0.0,0.154	-0.124	SE	KRAS-Q61H	KRAS-WT	3	17	49	27
ENSG00000125814.13	NAPB	chr20	-	20,8,9	13,16,15	30,16,33	8,6,18	166	49	0.00129537369348	0.0185261579679816	0.312,0.129,0.15	0.525,0.44,0.351	-0.242	SE	KRAS-G12V	KRAS-WT	23377708	23377825	23375558	23375636	23383629	23383709	37	79	44	32	81	111	0.15	0.44	5,7,6	13,7,16	30,16,33	8,6,18	166	49	8.28120531804e-06	0.000276522918436513	0.102,0.228,0.1	0.525,0.44,0.351	-0.295	SE	KRAS-Q61H	KRAS-WT	18	79	36	32
ENSG00000125844.11	RRBP1	chr20	-	254,144,198	209,144,176	311,155,384	161,79,208	126	49	6.08456117657e-06	0.000236513575399308	0.321,0.28,0.304	0.429,0.433,0.418	-0.125	SE	KRAS-G12V	KRAS-WT	17660643	17660720	17639240	17641173	17662672	17662705	596	850	529	448	1125	1298	0.304	0.429	123,126,80	154,163,137	311,155,384	161,79,208	126	49	3.66373598126e-15	1.59208278744271e-12	0.237,0.231,0.185	0.429,0.433,0.418	-0.209	SE	KRAS-Q61H	KRAS-WT	329	850	454	448
ENSG00000125850.6	OVOL2	chr20	-	326,221,351	3,4,0	295,179,347	5,9,29	270	49	6.78343843541e-07	3.97357042217784e-05	0.952,0.909,1.0	0.915,0.783,0.685	0.159	SE	KRAS-G12V	KRAS-WT	18037300	18037521	18022177	18022367	18039533	18039694	898	821	7	43	905	864	0.952	0.783	256,272,273	1,1,0	295,179,347	5,9,29	270	49	7.91079424189e-11	1.40807668130364e-08	0.979,0.98,1.0	0.915,0.783,0.685	0.192	SE	KRAS-Q61H	KRAS-WT	801	821	2	43
ENSG00000125952.14	MAX	chr14	-	23,17,20	20,34,35	12,4,18	2,0,1	130	49	1.94890011906e-08	2.07042158461971e-06	0.302,0.159,0.177	0.693,1.0,0.872	-0.642	SE	KRAS-G12V	KRAS-WT	65544280	65544361	65544102	65544146	65544630	65544754	60	34	89	3	149	37	0.177	0.872	14,10,19	3,16,10	12,4,18	2,0,1	130	49	0.000192621754553	0.00366237077682092	0.638,0.191,0.417	0.693,1.0,0.872	-0.44	SE	KRAS-Q61H	KRAS-WT	43	34	29	3
ENSG00000126091.15	ST3GAL3	chr1	+	46,33,59	8,0,1	14,8,26	0,0,0	223	49	9.68132132143e-05	0.00229239371444438	0.558,1.0,0.928	1.0,1.0,1.0	-0.171	SE	KRAS-G12V	KRAS-WT	44323806	44323980	44303890	44303983	44345006	44345179	138	48	9	0	147	48	0.928	1	41,31,42	4,5,0	14,8,26	0,0,0	223	49	7.74869058129e-06	0.000261934009402941	0.693,0.577,1.0	1.0,1.0,1.0	-0.243	SE	KRAS-Q61H	KRAS-WT	114	48	9	0
ENSG00000126214.16	KLC1	chr14	+	47,54,56	83,47,115	47,23,64	13,9,22	100	49	4.50651183037e-10	7.91251699887445e-08	0.217,0.36,0.193	0.639,0.556,0.588	-0.338	SE	KRAS-G12V	KRAS-WT	104151322	104151373	104145645	104145855	104166991	104167064	157	134	245	44	402	178	0.217	0.588	76,52,40	72,84,69	47,23,64	13,9,22	100	49	2.82914136562e-10	4.25673431612841e-08	0.341,0.233,0.221	0.639,0.556,0.588	-0.329	SE	KRAS-Q61H	KRAS-WT	168	134	225	44
ENSG00000126214.16	KLC1	chr14	+	467,300,380	83,47,115	210,112,289	13,9,22	180	49	5.24613969821e-07	3.22474548707064e-05	0.605,0.635,0.474	0.815,0.772,0.781	-0.218	SE	KRAS-G12V	KRAS-WT	104153417	104153548	104145720	104145855	104166991	104167064	1147	611	245	44	1392	655	0.605	0.781	337,286,311	72,84,69	210,112,289	13,9,22	180	49	1.61928248588e-11	3.5926404730739e-09	0.56,0.481,0.551	0.815,0.772,0.781	-0.259	SE	KRAS-Q61H	KRAS-WT	934	611	225	44
ENSG00000126214.16	KLC1	chr14	+	93,47,52	83,47,115	44,37,64	13,9,22	116	49	1.66271929558e-09	2.39941812167099e-07	0.321,0.297,0.16	0.588,0.635,0.551	-0.332	SE	KRAS-G12V	KRAS-WT	104158695	104158762	104145720	104145855	104166991	104167064	192	145	245	44	437	189	0.297	0.588	56,34,39	72,84,69	44,37,64	13,9,22	116	49	4.4408920985e-16	2.35143370694525e-13	0.247,0.146,0.193	0.588,0.635,0.551	-0.396	SE	KRAS-Q61H	KRAS-WT	129	145	225	44
ENSG00000126214.16	KLC1	chr14	+	282,189,231	13,3,7	159,68,190	7,14,14	131	49	0.00249595597356	0.0315321343892522	0.89,0.959,0.925	0.895,0.645,0.835	0.133	SE	KRAS-G12V	KRAS-WT	104159889	104159971	104158695	104158762	104166991	104167064	702	417	23	35	725	452	0.925	0.835	163,206,151	3,8,7	159,68,190	7,14,14	131	49	0.00499690806531	0.0494588716926144	0.953,0.906,0.89	0.895,0.645,0.835	0.125	SE	KRAS-Q61H	KRAS-WT	520	417	18	35
ENSG00000126653.11	NSRP1	chr17	+	358,332,251	13,39,22	264,153,368	6,0,4	143	49	1.2422830542e-09	1.84008388867373e-07	0.904,0.745,0.796	0.938,1.0,0.969	-0.154	SE	KRAS-G12V	KRAS-WT	28445097	28445191	28443798	28443881	28499559	28499616	941	785	74	10	1015	795	0.796	0.969	210,158,207	38,32,20	264,153,368	6,0,4	143	49	0	0	0.654,0.629,0.78	0.938,1.0,0.969	-0.281	SE	KRAS-Q61H	KRAS-WT	575	785	90	10
ENSG00000126903.11	SLC10A3	chrX	-	7,9,5	8,3,4	0,2,3	12,8,8	135	49	5.58049980944e-05	0.00145736648809869	0.241,0.521,0.312	0.0,0.083,0.12	0.29	SE	KRAS-G12V	KRAS-WT	153718280	153718366	153715649	153717421	153718932	153718967	21	5	15	28	36	33	0.312	0.083	0,10,8	2,0,1	0,2,3	12,8,8	135	49	0.00160870726513	0.020160032771647	0.0,1.0,0.744	0.0,0.083,0.12	0.514	SE	KRAS-Q61H	KRAS-WT	18	5	3	28
ENSG00000126903.11	SLC10A3	chrX	-	207,160,177	8,3,4	115,64,162	12,8,8	101	49	0.000655469644409	0.0107665772294998	0.926,0.963,0.955	0.823,0.795,0.908	0.106	SE	KRAS-G12V	KRAS-WT	153718645	153718697	153715681	153717421	153718932	153718953	544	341	15	28	559	369	0.955	0.823	157,117,77	2,0,1	115,64,162	12,8,8	101	49	4.46305713497e-08	3.63329754618165e-06	0.974,1.0,0.974	0.823,0.795,0.908	0.141	SE	KRAS-Q61H	KRAS-WT	351	341	3	28
ENSG00000127483.13	HP1BP3	chr1	-	1335,1025,1041	83,96,103	1591,982,2015	50,22,111	245	49	1.07334543697e-07	8.68583160047191e-06	0.763,0.681,0.669	0.864,0.899,0.784	-0.145	SE	KRAS-G12V	KRAS-WT	21106837	21107033	21106304	21106404	21113687	21113765	3401	4588	282	183	3683	4771	0.681	0.864	1102,1201,1216	69,97,105	1591,982,2015	50,22,111	245	49	5.57713596749e-07	2.94381968759845e-05	0.762,0.712,0.698	0.864,0.899,0.784	-0.125	SE	KRAS-Q61H	KRAS-WT	3519	4588	271	183
ENSG00000127483.13	HP1BP3	chr1	-	1079,793,818	83,96,103	1234,756,1537	50,22,111	240	49	2.58832192568e-06	0.000117416765267608	0.726,0.628,0.619	0.834,0.875,0.739	-0.158	SE	KRAS-G12V	KRAS-WT	21106842	21107033	21106304	21106404	21113687	21113816	2690	3527	282	183	2972	3710	0.628	0.834	848,925,939	69,97,105	1234,756,1537	50,22,111	240	49	2.43884420492e-06	0.000100046597234381	0.715,0.661,0.646	0.834,0.875,0.739	-0.142	SE	KRAS-Q61H	KRAS-WT	2712	3527	271	183
ENSG00000127527.9	EPS15L1	chr19	-	177,170,226	81,37,64	198,76,205	26,10,25	255	49	2.40935039049e-05	0.000727532939871042	0.296,0.469,0.404	0.594,0.594,0.612	-0.21	SE	KRAS-G12V	KRAS-WT	16472589	16472795	16466049	16466662	16495939	16496022	573	479	182	61	755	540	0.404	0.594	195,206,173	51,37,50	198,76,205	26,10,25	255	49	0.00109533919832	0.0148392437940536	0.424,0.517,0.399	0.594,0.594,0.612	-0.153	SE	KRAS-Q61H	KRAS-WT	574	479	138	61
ENSG00000127527.9	EPS15L1	chr19	-	109,92,122	81,37,64	74,52,101	26,10,25	182	49	0.00128273901182	0.0183884780063653	0.266,0.401,0.339	0.434,0.583,0.521	-0.177	SE	KRAS-G12V	KRAS-WT	16487932	16488065	16466049	16466662	16495939	16496022	323	227	182	61	505	288	0.339	0.521	52,104,81	51,37,50	74,52,101	26,10,25	182	49	0.00219448034748	0.0258215138552222	0.215,0.431,0.304	0.434,0.583,0.521	-0.196	SE	KRAS-Q61H	KRAS-WT	237	227	138	61
ENSG00000127603.19	MACF1	chr1	+	77,81,57	93,76,73	71,55,117	11,17,15	67	49	0	0	0.377,0.438,0.363	0.825,0.703,0.851	-0.4	SE	KRAS-G12V	KRAS-WT	39930766	39930784	39929283	39929358	39934286	39934404	215	243	242	43	457	286	0.377	0.825	75,83,77	66,61,53	71,55,117	11,17,15	67	49	7.47414352631e-11	1.34941485270141e-08	0.454,0.499,0.515	0.825,0.703,0.851	-0.304	SE	KRAS-Q61H	KRAS-WT	235	243	180	43
ENSG00000127603.19	MACF1	chr1	+	140,81,110	193,92,156	181,88,229	52,34,78	160	49	0	0	0.182,0.212,0.178	0.516,0.442,0.473	-0.286	SE	KRAS-G12V	KRAS-WT	39946591	39946702	39945469	39945681	39950272	39950402	331	498	441	164	772	662	0.182	0.473	155,176,127	175,127,98	181,88,229	52,34,78	160	49	1.85765847149e-11	4.02566662708902e-09	0.213,0.298,0.284	0.516,0.442,0.473	-0.212	SE	KRAS-Q61H	KRAS-WT	458	498	400	164
ENSG00000127980.11	PEX1	chr7	-	163,220,126	11,5,10	87,70,150	2,0,0	132	49	2.43397084942e-06	0.000111954334959608	0.846,0.942,0.824	0.942,1.0,1.0	-0.11	SE	KRAS-G12V	KRAS-WT	92138642	92138725	92136307	92136440	92140257	92140361	509	307	26	2	535	309	0.846	1	145,127,106	6,3,13	87,70,150	2,0,0	132	49	2.71258310736e-06	0.00010921396907013	0.9,0.94,0.752	0.942,1.0,1.0	-0.117	SE	KRAS-Q61H	KRAS-WT	378	307	22	2
ENSG00000128656.9	CHN1	chr2	-	52,12,28	0,0,0	125,102,270	4,0,7	338	49	0.000100168143748	0.00235195780817799	1.0,1.0,1.0	0.819,1.0,0.848	0.111	SE	KRAS-G12V	KRAS-WT	175742567	175742856	175711607	175711685	175779785	175779899	92	497	0	11	92	508	1	0.848	15,14,36	0,0,0	125,102,270	4,0,7	338	49	0.000114563679427	0.0024239951110461	1.0,1.0,1.0	0.819,1.0,0.848	0.111	SE	KRAS-Q61H	KRAS-WT	65	497	0	11
ENSG00000128944.9	KNSTRN	chr15	+	33,20,20	29,23,48	7,3,11	38,12,39	112	49	0.000112099025773	0.00257625302347257	0.332,0.276,0.154	0.075,0.099,0.11	0.159	SE	KRAS-G12V	KRAS-WT	40676657	40676720	40675428	40675523	40678605	40678695	73	21	100	89	173	110	0.276	0.099	50,30,36	18,35,33	7,3,11	38,12,39	112	49	1.56253457062e-07	1.02557607598715e-05	0.549,0.273,0.323	0.075,0.099,0.11	0.287	SE	KRAS-Q61H	KRAS-WT	116	21	86	89
ENSG00000129038.11	LOXL1	chr15	+	163,149,183	0,0,0	295,137,449	4,5,21	187	49	2.61238285448e-08	2.64172796714611e-06	1.0,1.0,1.0	0.951,0.878,0.849	0.107	SE	KRAS-G12V	KRAS-WT	74238757	74238895	74235194	74235303	74239407	74239564	495	881	0	30	495	911	1	0.878	152,196,130	0,0,0	295,137,449	4,5,21	187	49	3.3132620203e-08	2.80226362280675e-06	1.0,1.0,1.0	0.951,0.878,0.849	0.107	SE	KRAS-Q61H	KRAS-WT	478	881	0	30
ENSG00000129187.10	DCTD	chr4	-	296,267,284	194,222,236	265,139,281	94,56,179	170	49	0.000581503391334	0.00977853427282758	0.305,0.257,0.258	0.448,0.417,0.312	-0.119	SE	KRAS-G12V	KRAS-WT	183837571	183837692	183836613	183836728	183838440	183838542	847	685	652	329	1499	1014	0.258	0.417	277,235,222	196,151,187	265,139,281	94,56,179	170	49	0.00241376767547	0.027927194497129	0.289,0.31,0.255	0.448,0.417,0.312	-0.108	SE	KRAS-Q61H	KRAS-WT	734	685	534	329
ENSG00000129295.4	LRRC6	chr8	-	64,38,79	1,5,0	14,3,19	0,0,0	273	49	0.00449652783406	0.0496434094987741	0.92,0.577,1.0	1.0,1.0,1.0	-0.168	SE	KRAS-G12V	KRAS-WT	133644985	133645209	133637517	133637700	133650180	133650353	181	36	6	0	187	36	0.92	1	104,48,51	3,4,3	14,3,19	0,0,0	273	49	7.22712763079e-06	0.000247355411198304	0.862,0.683,0.753	1.0,1.0,1.0	-0.234	SE	KRAS-Q61H	KRAS-WT	203	36	10	0
ENSG00000129455.11	KLK8	chr19	-	178,204,141	6,3,0	583,290,751	48,16,57	312	49	1.11371983791e-06	6.00595973856726e-05	0.823,0.914,1.0	0.656,0.74,0.674	0.222	SE	KRAS-G12V	KRAS-WT	51503251	51503514	51501006	51501140	51504353	51504382	523	1624	9	121	532	1745	0.914	0.674	106,85,78	0,0,5	583,290,751	48,16,57	312	49	0.000263065964291	0.00472379208035791	1.0,1.0,0.71	0.656,0.74,0.674	0.213	SE	KRAS-Q61H	KRAS-WT	269	1624	5	121
ENSG00000130338.8	TULP4	chr6	+	1194,673,786	0,0,0	647,441,929	5,2,0	2550	49	0.000628223068082	0.0104182778444662	1.0,1.0,1.0	0.713,0.809,1.0	0.159	SE	KRAS-G12V	KRAS-WT	158922709	158925210	158919700	158919844	158927609	158932860	2653	2017	0	7	2653	2024	1	0.809	916,786,774	0,1,1	647,441,929	5,2,0	2550	49	0.00430572795527	0.0441719176915602	1.0,0.938,0.937	0.713,0.809,1.0	0.118	SE	KRAS-Q61H	KRAS-WT	2476	2017	2	7
ENSG00000130349.5	C6orf203	chr6	+	40,44,17	5,0,11	44,22,46	0,1,0	132	49	2.46393740483e-05	0.000741021460923985	0.748,1.0,0.365	1.0,0.891,1.0	-0.259	SE	KRAS-G12V	KRAS-WT	107351228	107351311	107349406	107350001	107360952	107361434	101	112	16	1	117	113	0.748	1	9,7,26	5,4,0	44,22,46	0,1,0	132	49	1.16972810748e-05	0.000371869667266977	0.401,0.394,1.0	1.0,0.891,1.0	-0.365	SE	KRAS-Q61H	KRAS-WT	42	112	9	1
ENSG00000130511.11	SSBP4	chr19	+	290,241,358	143,93,123	156,81,232	136,86,147	115	49	1.36519906091e-06	7.01877226674425e-05	0.464,0.525,0.554	0.328,0.286,0.402	0.176	SE	KRAS-G12V	KRAS-WT	18542162	18542228	18541650	18541740	18542456	18542516	889	469	359	369	1248	838	0.525	0.328	260,203,193	98,105,77	156,81,232	136,86,147	115	49	1.0666393876e-05	0.000343779784208061	0.531,0.452,0.516	0.328,0.286,0.402	0.161	SE	KRAS-Q61H	KRAS-WT	656	469	280	369
ENSG00000130517.9	PGPEP1	chr19	+	34,47,56	2,0,6	55,27,90	0,0,1	282	49	6.7437315274e-05	0.0017035902104548	0.747,1.0,0.619	1.0,1.0,0.94	-0.191	SE	KRAS-G12V	KRAS-WT	18468192	18468425	18466704	18466821	18474200	18474808	137	172	8	1	145	173	0.747	1	57,46,50	7,2,0	55,27,90	0,0,1	282	49	7.20331299502e-05	0.00165589475306899	0.586,0.8,1.0	1.0,1.0,0.94	-0.185	SE	KRAS-Q61H	KRAS-WT	153	172	9	1
ENSG00000130731.11	C16orf13	chr16	-	771,796,1071	136,149,177	536,247,791	231,121,320	117	49	0	0	0.704,0.691,0.717	0.493,0.461,0.509	0.216	SE	KRAS-G12V	KRAS-WT	684888	684956	684718	684797	685280	685340	2638	1574	462	672	3100	2246	0.704	0.493	730,636,720	124,87,75	536,247,791	231,121,320	117	49	0	0	0.711,0.754,0.801	0.493,0.461,0.509	0.268	SE	KRAS-Q61H	KRAS-WT	2086	1574	286	672
ENSG00000130731.11	C16orf13	chr16	-	564,563,748	25,32,36	358,174,548	102,26,98	117	49	1.7763568394e-15	1.07616818359578e-12	0.904,0.881,0.897	0.595,0.737,0.701	0.216	SE	KRAS-G12V	KRAS-WT	684888	684956	684718	684797	685611	685774	1875	1080	93	226	1968	1306	0.897	0.701	546,450,487	47,26,28	358,174,548	102,26,98	117	49	4.08951539299e-10	5.8831133541621e-08	0.83,0.879,0.879	0.595,0.737,0.701	0.185	SE	KRAS-Q61H	KRAS-WT	1483	1080	101	226
ENSG00000130731.11	C16orf13	chr16	-	1019,937,1220	136,149,177	662,319,967	231,121,320	224	49	2.22044604925e-16	1.49318335473915e-13	0.621,0.579,0.601	0.385,0.366,0.398	0.217	SE	KRAS-G12V	KRAS-WT	684888	685063	684718	684797	685280	685340	3176	1948	462	672	3638	2620	0.601	0.385	896,865,813	124,87,75	662,319,967	231,121,320	224	49	0	0	0.612,0.685,0.703	0.385,0.366,0.398	0.284	SE	KRAS-Q61H	KRAS-WT	2574	1948	286	672
ENSG00000130731.11	C16orf13	chr16	-	959,872,1118	25,32,36	625,306,899	102,26,98	224	49	5.28466159722e-14	2.2780617847965e-11	0.894,0.856,0.872	0.573,0.72,0.667	0.221	SE	KRAS-G12V	KRAS-WT	684888	685063	684718	684797	685611	685774	2949	1830	93	226	3042	2056	0.872	0.667	861,809,781	47,26,28	625,306,899	102,26,98	224	49	1.13162179627e-09	1.44339047333953e-07	0.8,0.872,0.859	0.573,0.72,0.667	0.19	SE	KRAS-Q61H	KRAS-WT	2451	1830	101	226
ENSG00000130856.11	ZNF236	chr18	+	0,0,1	20,17,7	9,3,6	8,18,19	131	49	4.42200376383e-06	0.000181986834214367	0.0,0.0,0.051	0.296,0.059,0.106	-0.137	SE	KRAS-G12V	KRAS-WT	74647935	74648017	74639882	74640062	74649111	74649299	1	18	44	45	45	63	0	0.106	0,0,7	17,34,29	9,3,6	8,18,19	131	49	0.000804647734846	0.0116419870890118	0.0,0.0,0.083	0.296,0.059,0.106	-0.126	SE	KRAS-Q61H	KRAS-WT	7	18	80	45
ENSG00000131051.16	RBM39	chr20	-	2311,2133,1655	610,552,342	742,493,890	457,267,646	122	49	0	0	0.603,0.608,0.66	0.395,0.426,0.356	0.231	SE	KRAS-G12V	KRAS-WT	34328446	34328519	34326889	34326939	34328745	34328809	6099	2125	1504	1370	7603	3495	0.608	0.395	1655,1367,1523	419,422,427	742,493,890	457,267,646	122	49	0	0	0.613,0.565,0.589	0.395,0.426,0.356	0.197	SE	KRAS-Q61H	KRAS-WT	4545	2125	1268	1370
ENSG00000131061.9	ZNF341	chr20	+	31,38,40	0,0,0	40,18,29	5,1,0	160	49	0.00288746871767	0.0351064199705577	1.0,1.0,1.0	0.71,0.846,1.0	0.148	SE	KRAS-G12V	KRAS-WT	32328707	32328818	32319462	32319858	32332908	32333105	109	87	0	6	109	93	1	0.846	43,24,25	0,0,0	40,18,29	5,1,0	160	49	0.00290632297865	0.0323890008639435	1.0,1.0,1.0	0.71,0.846,1.0	0.148	SE	KRAS-Q61H	KRAS-WT	92	87	0	6
ENSG00000131115.11	ZNF227	chr19	+	109,89,117	30,12,37	86,56,112	7,4,3	111	49	1.11069384656e-06	5.99444856337242e-05	0.616,0.766,0.583	0.844,0.861,0.943	-0.228	SE	KRAS-G12V	KRAS-WT	44721943	44722005	44717221	44717397	44732598	44732725	315	254	79	14	394	268	0.616	0.861	128,120,136	13,22,19	86,56,112	7,4,3	111	49	0.00102919063183	0.0141191599633373	0.813,0.707,0.76	0.844,0.861,0.943	-0.123	SE	KRAS-Q61H	KRAS-WT	384	254	54	14
ENSG00000131374.10	TBC1D5	chr3	-	32,6,13	48,29,42	0,0,0	31,20,9	167	49	7.49024064994e-10	1.21372581442534e-07	0.164,0.057,0.083	0.0,0.0,0.0	0.101	SE	KRAS-G12V	KRAS-WT	17664139	17664257	17549965	17550097	17665340	17665405	51	0	119	60	170	60	0.083	0	10,23,15	42,30,27	0,0,0	31,20,9	167	49	1.29916855052e-10	2.21244892887203e-08	0.065,0.184,0.14	0.0,0.0,0.0	0.13	SE	KRAS-Q61H	KRAS-WT	48	0	99	60
ENSG00000131375.5	CAPN7	chr3	+	20,18,7	95,101,68	34,24,38	35,27,57	97	49	9.20707954322e-13	3.08034068678067e-10	0.096,0.083,0.049	0.329,0.31,0.252	-0.221	SE	KRAS-G12V	KRAS-WT	15273617	15273665	15271948	15272042	15274025	15274172	45	96	264	119	309	215	0.083	0.31	6,14,20	102,66,102	34,24,38	35,27,57	97	49	2.13162820728e-14	8.18987154516542e-12	0.029,0.097,0.09	0.329,0.31,0.252	-0.225	SE	KRAS-Q61H	KRAS-WT	40	96	270	119
ENSG00000131459.8	GFPT2	chr5	-	233,197,218	6,4,2	61,37,103	9,3,9	211	49	4.81309301059e-06	0.000194744925200449	0.9,0.92,0.962	0.611,0.741,0.727	0.234	SE	KRAS-G12V	KRAS-WT	179729422	179729584	179727689	179728608	179731771	179731939	648	201	12	21	660	222	0.92	0.727	159,149,127	0,0,0	61,37,103	9,3,9	211	49	6.20281603858e-13	1.84358225750437e-10	1.0,1.0,1.0	0.611,0.741,0.727	0.307	SE	KRAS-Q61H	KRAS-WT	435	201	0	21
ENSG00000131473.12	ACLY	chr17	-	950,760,872	86,33,81	1104,577,1311	163,111,208	79	49	1.52613810478e-10	3.0096249012358e-08	0.873,0.935,0.87	0.808,0.763,0.796	0.104	SE	KRAS-G12V	KRAS-WT	40052872	40052902	40049285	40049427	40054001	40054092	2582	2992	200	482	2782	3474	0.873	0.796	1055,997,1103	39,89,72	1104,577,1311	163,111,208	79	49	7.77156117238e-16	3.88639737675924e-13	0.944,0.874,0.905	0.808,0.763,0.796	0.119	SE	KRAS-Q61H	KRAS-WT	3155	2992	200	482
ENSG00000131620.13	ANO1	chr11	+	64,22,35	4,12,8	3,2,4	11,3,1	115	49	0.00279795506919	0.0343472224420993	0.872,0.439,0.651	0.104,0.221,0.63	0.336	SE	KRAS-G12V	KRAS-WT	69957231	69957297	69954458	69954510	69957812	69957868	121	9	24	15	145	24	0.651	0.221	42,38,27	0,1,5	3,2,4	11,3,1	115	49	1.17149718704e-06	5.52929121763224e-05	1.0,0.942,0.697	0.104,0.221,0.63	0.561	SE	KRAS-Q61H	KRAS-WT	107	9	6	15
ENSG00000131626.11	PPFIA1	chr11	+	70,64,37	0,0,0	75,15,56	2,0,5	166	49	0.00130619941372	0.0186452965345848	1.0,1.0,1.0	0.917,1.0,0.768	0.105	SE	KRAS-G12V	KRAS-WT	70196028	70196145	70194294	70194526	70197099	70197129	171	146	0	7	171	153	1	0.917	64,26,44	0,0,0	75,15,56	2,0,5	166	49	0.00133198175704	0.0173154880361235	1.0,1.0,1.0	0.917,1.0,0.768	0.105	SE	KRAS-Q61H	KRAS-WT	134	146	0	7
ENSG00000131732.7	ZCCHC9	chr5	+	2692,2957,2323	63,55,49	1322,828,1661	71,25,76	450	49	1.34981537514e-06	6.95548092635523e-05	0.823,0.854,0.838	0.67,0.783,0.704	0.119	SE	KRAS-G12V	KRAS-WT	80600559	80600960	80597442	80597489	80604379	80604530	7972	3811	167	172	8139	3983	0.838	0.704	1769,1632,1810	41,37,17	1322,828,1661	71,25,76	450	49	3.38496721652e-07	1.96035647346439e-05	0.825,0.828,0.921	0.67,0.783,0.704	0.139	SE	KRAS-Q61H	KRAS-WT	5211	3811	95	172
ENSG00000132005.4	RFX1	chr19	-	147,107,182	6,3,0	81,46,150	9,9,14	420	49	1.08844304493e-05	0.000379049867645819	0.741,0.806,1.0	0.512,0.374,0.556	0.368	SE	KRAS-G12V	KRAS-WT	14104336	14104707	14094297	14094407	14116914	14117079	436	277	9	32	445	309	0.806	0.512	176,223,138	8,0,5	81,46,150	9,9,14	420	49	4.41661002464e-05	0.00111094050959108	0.72,1.0,0.763	0.512,0.374,0.556	0.347	SE	KRAS-Q61H	KRAS-WT	537	277	13	32
ENSG00000132170.15	PPARG	chr3	+	107,104,87	16,19,7	28,13,34	1,1,1	123	49	0.000455949978912	0.00806027030281158	0.727,0.686,0.832	0.918,0.838,0.931	-0.147	SE	KRAS-G12V	KRAS-WT	12353878	12353952	12329358	12329519	12421202	12421430	298	75	42	3	340	78	0.727	0.918	99,74,77	14,15,20	28,13,34	1,1,1	123	49	2.8541274651e-05	0.000773513602637205	0.738,0.663,0.605	0.918,0.838,0.931	-0.227	SE	KRAS-Q61H	KRAS-WT	250	75	49	3
ENSG00000132330.12	SCLY	chr2	+	13,15,6	2,6,0	11,7,11	0,1,0	114	49	0.000111454914755	0.0025659050505065	0.736,0.518,1.0	1.0,0.751,1.0	-0.166	SE	KRAS-G12V	KRAS-WT	238982423	238982488	238972997	238973110	238990349	238990477	34	29	8	1	42	30	0.736	1	2,2,3	3,8,2	11,7,11	0,1,0	114	49	2.53003951123e-10	3.88823877079518e-08	0.223,0.097,0.392	1.0,0.751,1.0	-0.68	SE	KRAS-Q61H	KRAS-WT	7	29	13	1
ENSG00000132405.14	TBC1D14	chr4	+	240,229,200	27,20,6	198,108,222	5,2,5	144	49	6.22754710774e-05	0.00159475955961231	0.752,0.796,0.919	0.931,0.948,0.938	-0.117	SE	KRAS-G12V	KRAS-WT	7008358	7008453	7002871	7002978	7012379	7012504	669	528	53	12	722	540	0.796	0.938	199,202,272	34,18,20	198,108,222	5,2,5	144	49	1.01900883953e-07	7.17404994176372e-06	0.666,0.792,0.822	0.931,0.948,0.938	-0.179	SE	KRAS-Q61H	KRAS-WT	673	528	72	12
ENSG00000132581.5	SDF2	chr17	-	89,69,42	0,3,0	73,31,46	18,4,4	141	49	7.02938912633e-08	6.05256505221912e-06	1.0,0.889,1.0	0.585,0.729,0.8	0.258	SE	KRAS-G12V	KRAS-WT	26978503	26978595	26975760	26976155	26982304	26982501	200	150	3	26	203	176	1	0.729	35,55,49	1,4,0	73,31,46	18,4,4	141	49	0.000273654526227	0.0048667715770712	0.924,0.827,1.0	0.585,0.729,0.8	0.212	SE	KRAS-Q61H	KRAS-WT	139	150	5	26
ENSG00000132600.12	PRMT7	chr16	+	2,0,0	25,16,28	9,8,23	42,22,42	97	49	1.22095513699e-08	1.38224865483445e-06	0.039,0.0,0.0	0.098,0.155,0.217	-0.144	SE	KRAS-G12V	KRAS-WT	68381533	68381581	68380023	68380183	68386150	68386312	2	40	69	106	71	146	0	0.155	0,0,0	21,35,31	9,8,23	42,22,42	97	49	1.58567603492e-11	3.55563868186154e-09	0.0,0.0,0.0	0.098,0.155,0.217	-0.157	SE	KRAS-Q61H	KRAS-WT	0	40	87	106
ENSG00000132694.14	ARHGEF11	chr1	-	22,16,12	0,2,0	22,5,6	6,5,1	186	49	1.52507682418e-05	0.000500765826150549	1.0,0.678,1.0	0.491,0.209,0.613	0.455	SE	KRAS-G12V	KRAS-WT	156908940	156909077	156908209	156908305	156909339	156909532	50	33	2	12	52	45	1	0.491	4,28,10	0,1,0	22,5,6	6,5,1	186	49	3.6174574225e-07	2.07591978316689e-05	1.0,0.881,1.0	0.491,0.209,0.613	0.523	SE	KRAS-Q61H	KRAS-WT	42	33	1	12
ENSG00000132716.14	DCAF8	chr1	-	165,152,153	20,37,18	254,133,300	9,10,35	123	49	0.00353491015817	0.041233669281259	0.767,0.621,0.772	0.918,0.841,0.773	-0.124	SE	KRAS-G12V	KRAS-WT	160231074	160231148	160213749	160213824	160232065	160232266	470	687	75	54	545	741	0.767	0.841	131,98,159	27,20,37	254,133,300	9,10,35	123	49	1.90827503266e-06	8.14085374461114e-05	0.659,0.661,0.631	0.918,0.841,0.773	-0.194	SE	KRAS-Q61H	KRAS-WT	388	687	84	54
ENSG00000133030.15	MPRIP	chr17	+	335,246,292	572,489,588	406,234,622	388,269,620	112	49	9.14798903295e-10	1.42731976449835e-07	0.204,0.18,0.178	0.314,0.276,0.305	-0.111	SE	KRAS-G12V	KRAS-WT	17083920	17083983	17083316	17083402	17088136	17088874	873	1262	1649	1277	2522	2539	0.18	0.305	203,230,240	528,462,499	406,234,622	388,269,620	112	49	4.84057238737e-14	1.71350823667519e-11	0.144,0.179,0.174	0.314,0.276,0.305	-0.133	SE	KRAS-Q61H	KRAS-WT	673	1262	1489	1277
ENSG00000133104.8	SPG20	chr13	-	59,36,36	0,1,0	44,15,65	11,0,6	121	49	2.88320052866e-06	0.000128828296312823	1.0,0.936,1.0	0.618,1.0,0.814	0.168	SE	KRAS-G12V	KRAS-WT	36910423	36910495	36909157	36909969	36919661	36919771	131	124	1	17	132	141	1	0.814	69,62,58	1,0,4	44,15,65	11,0,6	121	49	0.00221799299689	0.0260641064405145	0.965,1.0,0.854	0.618,1.0,0.814	0.129	SE	KRAS-Q61H	KRAS-WT	189	124	5	17
ENSG00000133321.6	RARRES3	chr11	+	75,72,81	0,0,0	177,71,214	4,7,3	158	49	4.87109761196e-05	0.00130556676409515	1.0,1.0,1.0	0.932,0.759,0.957	0.117	SE	KRAS-G12V	KRAS-WT	63306987	63307096	63304287	63304349	63312092	63312361	228	462	0	14	228	476	1	0.932	28,24,46	0,0,0	177,71,214	4,7,3	158	49	0.00017714862304	0.00343730818663393	1.0,1.0,1.0	0.932,0.759,0.957	0.117	SE	KRAS-Q61H	KRAS-WT	98	462	0	14
ENSG00000133612.14	AGAP3	chr7	+	626,473,543	15,23,34	273,118,362	27,27,44	187	49	1.12901975591e-06	6.05931297092416e-05	0.916,0.843,0.807	0.726,0.534,0.683	0.208	SE	KRAS-G12V	KRAS-WT	150837065	150837203	150831511	150831655	150838984	150839139	1642	753	72	98	1714	851	0.843	0.683	548,566,451	34,17,23	273,118,362	27,27,44	187	49	3.14871041118e-06	0.00012369092456886	0.809,0.897,0.837	0.726,0.534,0.683	0.2	SE	KRAS-Q61H	KRAS-WT	1565	753	74	98
ENSG00000133678.9	TMEM254	chr10	+	32,19,27	18,23,45	21,7,21	50,26,53	144	49	0.00128556168466	0.0184210881330345	0.377,0.219,0.17	0.125,0.084,0.119	0.146	SE	KRAS-G12V	KRAS-WT	81841395	81841490	81839028	81839063	81841596	81841700	78	49	86	129	164	178	0.219	0.119	41,23,19	11,17,23	21,7,21	50,26,53	144	49	5.22803261055e-05	0.00127286837245269	0.559,0.315,0.219	0.125,0.084,0.119	0.255	SE	KRAS-Q61H	KRAS-WT	83	49	51	129
ENSG00000133794.13	ARNTL	chr11	+	35,27,24	1,0,0	22,7,44	2,3,13	104	49	1.79326093419e-07	1.33250185681188e-05	0.943,1.0,1.0	0.838,0.524,0.615	0.322	SE	KRAS-G12V	KRAS-WT	13347959	13348014	13331533	13331606	13375847	13375995	86	73	1	18	87	91	1	0.615	4,18,28	0,3,0	22,7,44	2,3,13	104	49	0.0014955910577	0.019033971429141	1.0,0.739,1.0	0.838,0.524,0.615	0.254	SE	KRAS-Q61H	KRAS-WT	50	73	3	18
ENSG00000133794.13	ARNTL	chr11	+	153,203,156	112,80,100	90,27,95	90,59,96	120	49	0.000162946961089	0.00347422139897019	0.358,0.509,0.389	0.29,0.157,0.288	0.174	SE	KRAS-G12V	KRAS-WT	13376772	13376843	13375847	13375995	13378285	13378324	512	212	292	245	804	457	0.389	0.288	100,83,111	58,59,66	90,27,95	90,59,96	120	49	0.000249866870723	0.00453590075605192	0.413,0.365,0.407	0.29,0.157,0.288	0.15	SE	KRAS-Q61H	KRAS-WT	294	212	183	245
ENSG00000133794.13	ARNTL	chr11	+	60,74,63	112,80,100	36,9,44	90,59,96	113	49	0.000450024646461	0.0079743893018611	0.189,0.286,0.215	0.148,0.062,0.166	0.105	SE	KRAS-G12V	KRAS-WT	13376779	13376843	13375847	13375995	13378285	13378324	197	89	292	245	489	334	0.215	0.148	48,35,49	58,59,66	36,9,44	90,59,96	113	49	0.000236337692305	0.00433905535901458	0.264,0.205,0.244	0.148,0.062,0.166	0.112	SE	KRAS-Q61H	KRAS-WT	132	89	183	245
ENSG00000133943.16	C14orf159	chr14	+	39,23,46	23,18,18	5,4,10	0,0,0	127	49	4.47795789338e-09	5.70320519803267e-07	0.395,0.33,0.496	1.0,1.0,1.0	-0.593	SE	KRAS-G12V	KRAS-WT	91614124	91614202	91580713	91580872	91623982	91624034	108	19	59	0	167	19	0.395	1	17,26,32	13,10,5	5,4,10	0,0,0	127	49	5.27483954293e-08	4.18072502641534e-06	0.335,0.501,0.712	1.0,1.0,1.0	-0.484	SE	KRAS-Q61H	KRAS-WT	75	19	28	0
ENSG00000133943.16	C14orf159	chr14	+	58,41,59	8,0,10	5,4,22	0,0,1	127	49	0.000185125495921	0.00385221918315745	0.737,1.0,0.695	1.0,1.0,0.895	-0.154	SE	KRAS-G12V	KRAS-WT	91614124	91614202	91611564	91611657	91623982	91624034	158	31	18	1	176	32	0.737	1	42,46,57	8,3,0	5,4,22	0,0,1	127	49	0.000874915253576	0.0124163085873477	0.669,0.855,1.0	1.0,1.0,0.895	-0.124	SE	KRAS-Q61H	KRAS-WT	145	31	11	1
ENSG00000134013.11	LOXL2	chr8	-	112,79,70	0,3,0	142,58,125	12,3,14	161	49	4.44965846058e-07	2.83358127366121e-05	1.0,0.889,1.0	0.783,0.855,0.731	0.173	SE	KRAS-G12V	KRAS-WT	23156348	23156460	23154701	23155635	23159539	23159676	261	325	3	29	264	354	1	0.783	78,52,48	0,0,0	142,58,125	12,3,14	161	49	2.74688893853e-09	3.09074057172813e-07	1.0,1.0,1.0	0.783,0.855,0.731	0.21	SE	KRAS-Q61H	KRAS-WT	178	325	0	29
ENSG00000134030.9	CTIF	chr18	+	37,35,31	43,35,36	8,12,19	43,20,47	123	49	0.000121595243692	0.0027393351264844	0.255,0.285,0.255	0.069,0.193,0.139	0.131	SE	KRAS-G12V	KRAS-WT	46066128	46066202	46065528	46065683	46145908	46146116	103	39	114	110	217	149	0.255	0.139	35,62,31	29,40,83	8,12,19	43,20,47	123	49	0.00223396374859	0.026212673333083	0.325,0.382,0.13	0.069,0.193,0.139	0.145	SE	KRAS-Q61H	KRAS-WT	128	39	152	110
ENSG00000134138.15	MEIS2	chr15	-	61,67,84	0,0,0	80,57,80	1,2,4	282	49	0.000501098340834	0.00870507882357634	1.0,1.0,1.0	0.933,0.832,0.777	0.153	SE	KRAS-G12V	KRAS-WT	37390167	37390400	37387764	37387815	37393092	37393480	212	217	0	7	212	224	1	0.832	24,46,34	0,0,0	80,57,80	1,2,4	282	49	0.00057254234736	0.0088075911394418	1.0,1.0,1.0	0.933,0.832,0.777	0.153	SE	KRAS-Q61H	KRAS-WT	104	217	0	7
ENSG00000134369.11	NAV1	chr1	+	136,79,75	2,0,0	85,27,124	4,6,1	220	49	0.000114546062848	0.00261824578121667	0.938,1.0,1.0	0.826,0.501,0.965	0.215	SE	KRAS-G12V	KRAS-WT	201757595	201757766	201755556	201755705	201758867	201758920	290	236	2	11	292	247	1	0.826	99,113,72	0,3,0	85,27,124	4,6,1	220	49	0.0010164467182	0.0139808573922248	1.0,0.893,1.0	0.826,0.501,0.965	0.2	SE	KRAS-Q61H	KRAS-WT	284	236	3	11
ENSG00000134444.9	KIAA1468	chr18	+	68,82,68	1,0,0	105,63,128	11,7,2	132	49	1.12621412385e-06	6.04908316186429e-05	0.962,1.0,1.0	0.78,0.77,0.96	0.151	SE	KRAS-G12V	KRAS-WT	59947006	59947089	59942606	59942706	59947878	59947942	218	296	1	20	219	316	1	0.78	50,67,67	0,0,1	105,63,128	11,7,2	132	49	2.60828988208e-06	0.000105894552493467	1.0,1.0,0.961	0.78,0.77,0.96	0.15	SE	KRAS-Q61H	KRAS-WT	184	296	1	20
ENSG00000134444.9	KIAA1468	chr18	+	72,74,83	1,0,0	87,40,132	11,7,2	132	49	4.27731728259e-07	2.74892053624149e-05	0.964,1.0,1.0	0.746,0.68,0.961	0.192	SE	KRAS-G12V	KRAS-WT	59947592	59947675	59942606	59942706	59947878	59947942	229	259	1	20	230	279	1	0.746	103,105,98	0,0,1	87,40,132	11,7,2	132	49	8.62210846053e-08	6.26619439559395e-06	1.0,1.0,0.973	0.746,0.68,0.961	0.195	SE	KRAS-Q61H	KRAS-WT	306	259	1	20
ENSG00000134744.9	ZCCHC11	chr1	-	174,157,132	14,7,0	133,90,205	13,15,17	163	49	0.00318627477199	0.037977210136833	0.789,0.871,1.0	0.755,0.643,0.784	0.159	SE	KRAS-G12V	KRAS-WT	52924007	52924121	52912261	52912339	52926805	52926895	463	428	21	45	484	473	0.871	0.755	196,188,192	2,12,10	133,90,205	13,15,17	163	49	0.000966758057823	0.0134441459332216	0.967,0.825,0.852	0.755,0.643,0.784	0.154	SE	KRAS-Q61H	KRAS-WT	576	428	24	45
ENSG00000134775.11	FHOD3	chr18	+	135,123,91	97,104,101	168,100,243	43,33,86	100	49	2.09959827302e-11	5.15298120678014e-09	0.405,0.367,0.306	0.657,0.598,0.581	-0.253	SE	KRAS-G12V	KRAS-WT	34267090	34267141	34261398	34261533	34273171	34273386	349	511	302	162	651	673	0.367	0.598	82,98,128	99,110,100	168,100,243	43,33,86	100	49	3.75255382323e-14	1.35113380800984e-11	0.289,0.304,0.385	0.657,0.598,0.581	-0.286	SE	KRAS-Q61H	KRAS-WT	308	511	309	162
ENSG00000134815.14	DHX34	chr19	+	116,90,99	77,97,89	35,34,52	88,42,136	124	49	8.64227055364e-07	4.86229307689121e-05	0.373,0.268,0.305	0.136,0.242,0.131	0.146	SE	KRAS-G12V	KRAS-WT	47880171	47880246	47879699	47879817	47880356	47880463	305	121	263	266	568	387	0.305	0.136	111,117,88	60,50,33	35,34,52	88,42,136	124	49	1.11022302463e-16	6.4773289612904e-14	0.422,0.48,0.513	0.136,0.242,0.131	0.302	SE	KRAS-Q61H	KRAS-WT	316	121	143	266
ENSG00000135093.8	USP30	chr12	+	91,55,79	6,5,9	57,29,63	0,0,0	159	49	2.70012737724e-08	2.71413252223107e-06	0.824,0.772,0.73	1.0,1.0,1.0	-0.225	SE	KRAS-G12V	KRAS-WT	109494486	109494596	109490390	109490566	109505328	109505432	225	149	20	0	245	149	0.772	1	58,62,78	3,6,0	57,29,63	0,0,0	159	49	8.99296899735e-05	0.00198336358600988	0.856,0.761,1.0	1.0,1.0,1.0	-0.128	SE	KRAS-Q61H	KRAS-WT	198	149	9	0
ENSG00000135362.9	PRR5L	chr11	+	31,21,29	6,0,5	20,18,9	0,0,0	215	49	7.47778532872e-07	4.30898568980663e-05	0.541,1.0,0.569	1.0,1.0,1.0	-0.297	SE	KRAS-G12V	KRAS-WT	36415395	36415561	36397930	36398254	36422546	36422814	81	47	11	0	92	47	0.569	1	42,17,19	5,0,5	20,18,9	0,0,0	215	49	1.73504631495e-06	7.55008759012427e-05	0.657,1.0,0.464	1.0,1.0,1.0	-0.293	SE	KRAS-Q61H	KRAS-WT	78	47	10	0
ENSG00000135423.8	GLS2	chr12	-	49,41,29	3,2,3	60,30,41	14,4,10	145	49	0.00207427411703	0.0273078918457158	0.847,0.874,0.766	0.592,0.717,0.581	0.199	SE	KRAS-G12V	KRAS-WT	56872835	56872931	56871966	56872046	56873563	56873685	119	131	8	28	127	159	0.847	0.592	36,17,41	0,0,2	60,30,41	14,4,10	145	49	1.2687925921e-07	8.68985013350228e-06	1.0,1.0,0.874	0.592,0.717,0.581	0.328	SE	KRAS-Q61H	KRAS-WT	94	131	2	28
ENSG00000135446.12	CDK4	chr12	-	27,17,11	4,3,14	16,3,6	0,0,1	171	49	1.0280230433e-05	0.000361755445278886	0.659,0.619,0.184	1.0,1.0,0.632	-0.39	SE	KRAS-G12V	KRAS-WT	58144224	58144346	58143236	58143287	58144705	58144873	55	25	21	1	76	26	0.619	1	17,9,5	3,9,3	16,3,6	0,0,1	171	49	2.50081302111e-06	0.000102123284808905	0.619,0.223,0.323	1.0,1.0,0.632	-0.489	SE	KRAS-Q61H	KRAS-WT	31	25	15	1
ENSG00000135454.9	B4GALNT1	chr12	-	6,26,12	0,0,0	15,16,51	5,0,4	104	49	4.02962788424e-05	0.00111698428001437	1.0,1.0,1.0	0.586,1.0,0.857	0.186	SE	KRAS-G12V	KRAS-WT	58024982	58025037	58024762	58024869	58025697	58025916	44	82	0	9	44	91	1	0.857	28,3,16	0,0,0	15,16,51	5,0,4	104	49	3.87128746641e-05	0.000996038477984868	1.0,1.0,1.0	0.586,1.0,0.857	0.186	SE	KRAS-Q61H	KRAS-WT	47	82	0	9
ENSG00000135454.9	B4GALNT1	chr12	-	48,57,41	0,0,0	55,55,139	5,0,4	214	49	8.06208798352e-05	0.00197576979091753	1.0,1.0,1.0	0.716,1.0,0.888	0.132	SE	KRAS-G12V	KRAS-WT	58024982	58025147	58024762	58024869	58025697	58025916	146	249	0	9	146	258	1	0.888	49,17,51	0,0,0	55,55,139	5,0,4	214	49	9.45962002887e-05	0.00207033920812469	1.0,1.0,1.0	0.716,1.0,0.888	0.132	SE	KRAS-Q61H	KRAS-WT	117	249	0	9
ENSG00000135486.13	HNRNPA1	chr12	+	2076,1752,2118	134,156,168	2618,1245,2530	54,34,75	205	49	0	0	0.787,0.729,0.751	0.921,0.897,0.89	-0.147	SE	KRAS-G12V	KRAS-WT	54676862	54677018	54676356	54676449	54677595	54677751	5946	6393	458	163	6404	6556	0.751	0.897	1514,1485,1566	219,161,152	2618,1245,2530	54,34,75	205	49	0	0	0.623,0.688,0.711	0.921,0.897,0.89	-0.229	SE	KRAS-Q61H	KRAS-WT	4565	6393	532	163
ENSG00000135541.16	AHI1	chr6	-	239,160,105	0,0,0	193,131,224	4,3,6	279	49	7.05162762538e-06	0.000267305976845507	1.0,1.0,1.0	0.894,0.885,0.868	0.118	SE	KRAS-G12V	KRAS-WT	135754164	135754394	135752345	135752452	135759512	135759636	504	548	0	13	504	561	1	0.885	206,125,187	0,0,0	193,131,224	4,3,6	279	49	6.59727436336e-06	0.000229032648834884	1.0,1.0,1.0	0.894,0.885,0.868	0.118	SE	KRAS-Q61H	KRAS-WT	518	548	0	13
ENSG00000135622.8	SEMA4F	chr2	+	226,86,153	3,0,0	107,70,160	9,1,11	201	49	5.8934757885e-07	3.5354020191727e-05	0.948,1.0,1.0	0.743,0.945,0.78	0.16	SE	KRAS-G12V	KRAS-WT	74883660	74883812	74881354	74881648	74884691	74884738	465	337	3	21	468	358	1	0.78	137,171,133	0,0,0	107,70,160	9,1,11	201	49	1.70161496005e-09	2.06587203531311e-07	1.0,1.0,1.0	0.743,0.945,0.78	0.177	SE	KRAS-Q61H	KRAS-WT	441	337	0	21
ENSG00000136048.9	DRAM1	chr12	+	61,53,46	3,13,4	67,34,76	0,0,0	108	49	1.38643527769e-08	1.53850846730725e-06	0.902,0.649,0.839	1.0,1.0,1.0	-0.203	SE	KRAS-G12V	KRAS-WT	102307951	102308010	102295068	102295211	102313886	102313979	160	177	20	0	180	177	0.839	1	80,50,42	10,2,11	67,34,76	0,0,0	108	49	4.02933575394e-09	4.33997343343178e-07	0.784,0.919,0.634	1.0,1.0,1.0	-0.221	SE	KRAS-Q61H	KRAS-WT	172	177	23	0
ENSG00000136068.10	FLNB	chr3	+	615,444,619	919,662,776	207,129,289	149,84,186	142	49	1.19890763983e-11	3.0538993202897e-09	0.188,0.188,0.216	0.324,0.346,0.349	-0.142	SE	KRAS-G12V	KRAS-WT	58117653	58117746	58116467	58116635	58118534	58118658	1678	625	2357	419	4035	1044	0.188	0.346	380,356,412	794,780,710	207,129,289	149,84,186	142	49	0	0	0.142,0.136,0.167	0.324,0.346,0.349	-0.191	SE	KRAS-Q61H	KRAS-WT	1148	625	2284	419
ENSG00000136244.7	IL6	chr7	+	200,196,173	0,0,0	89,27,97	3,5,2	240	49	1.2417912576e-06	6.50870901791327e-05	1.0,1.0,1.0	0.858,0.524,0.908	0.237	SE	KRAS-G12V	KRAS-WT	22767062	22767253	22766765	22766900	22768311	22768425	569	213	0	10	569	223	1	0.858	149,113,109	0,0,0	89,27,97	3,5,2	240	49	2.49500976712e-06	0.000102018536941097	1.0,1.0,1.0	0.858,0.524,0.908	0.237	SE	KRAS-Q61H	KRAS-WT	371	213	0	10
ENSG00000136244.7	IL6	chr7	+	117,125,108	0,0,0	70,16,69	3,5,2	171	49	2.2995706872e-06	0.000106647744829061	1.0,1.0,1.0	0.87,0.478,0.908	0.248	SE	KRAS-G12V	KRAS-WT	22767131	22767253	22766842	22766900	22768311	22768425	350	155	0	10	350	165	1	0.87	91,71,70	0,0,0	70,16,69	3,5,2	171	49	4.21019943664e-06	0.000157907539584932	1.0,1.0,1.0	0.87,0.478,0.908	0.248	SE	KRAS-Q61H	KRAS-WT	232	155	0	10
ENSG00000136247.10	ZDHHC4	chr7	+	771,581,824	182,168,188	539,244,675	229,135,228	180	49	2.22165140255e-05	0.00067816337661044	0.536,0.485,0.544	0.391,0.33,0.446	0.133	SE	KRAS-G12V	KRAS-WT	6617220	6617351	6617064	6617129	6618196	6618351	2176	1458	538	592	2714	2050	0.536	0.391	777,706,751	155,176,209	539,244,675	229,135,228	180	49	1.00071978077e-05	0.000325195221177502	0.577,0.522,0.494	0.391,0.33,0.446	0.142	SE	KRAS-Q61H	KRAS-WT	2234	1458	540	592
ENSG00000136643.7	RPS6KC1	chr1	+	93,120,81	24,46,15	94,68,123	15,6,17	142	49	0.00389383183124	0.0443955313586127	0.572,0.474,0.651	0.684,0.796,0.714	-0.166	SE	KRAS-G12V	KRAS-WT	213349742	213349835	213341200	213341316	213403839	213403887	294	285	85	38	379	323	0.572	0.714	66,62,67	25,14,18	94,68,123	15,6,17	142	49	0.00212949259248	0.0252406561798655	0.477,0.604,0.562	0.684,0.796,0.714	-0.184	SE	KRAS-Q61H	KRAS-WT	195	285	57	38
ENSG00000136717.10	BIN1	chr2	-	229,239,321	39,30,47	436,239,510	48,11,38	139	49	0.000702391538266	0.0114013291670091	0.674,0.737,0.707	0.762,0.885,0.826	-0.118	SE	KRAS-G12V	KRAS-WT	127808729	127808819	127808377	127808488	127816586	127816731	789	1185	116	97	905	1282	0.707	0.826	250,254,223	32,36,37	436,239,510	48,11,38	139	49	0.00121508124344	0.0161251619943459	0.734,0.713,0.68	0.762,0.885,0.826	-0.115	SE	KRAS-Q61H	KRAS-WT	727	1185	105	97
ENSG00000136717.10	BIN1	chr2	-	158,201,183	50,55,68	177,90,196	94,64,160	178	49	1.55096057664e-07	1.18519824883307e-05	0.465,0.502,0.426	0.341,0.279,0.252	0.174	SE	KRAS-G12V	KRAS-WT	127815048	127815177	127808729	127808819	127816586	127816731	542	463	173	318	715	781	0.465	0.279	151,167,146	73,76,50	177,90,196	94,64,160	178	49	0.00154483661749	0.0195226945984847	0.363,0.377,0.446	0.341,0.279,0.252	0.105	SE	KRAS-Q61H	KRAS-WT	464	463	199	318
ENSG00000136856.13	SLC2A8	chr9	+	597,475,641	13,5,4	368,215,503	27,20,47	246	49	0	0	0.901,0.95,0.97	0.731,0.682,0.681	0.242	SE	KRAS-G12V	KRAS-WT	130164835	130165032	130162185	130162285	130165938	130166082	1713	1086	22	94	1735	1180	0.95	0.682	372,404,371	10,6,10	368,215,503	27,20,47	246	49	7.11491421335e-10	9.62040224427433e-08	0.881,0.931,0.881	0.731,0.682,0.681	0.2	SE	KRAS-Q61H	KRAS-WT	1147	1086	26	94
ENSG00000137074.14	APTX	chr9	-	369,358,289	129,107,121	324,186,407	70,37,56	96	49	8.45982205622e-07	4.78870078968541e-05	0.594,0.631,0.549	0.703,0.72,0.788	-0.146	SE	KRAS-G12V	KRAS-WT	32988080	32988127	32987540	32987729	32989756	32989893	1016	917	357	163	1373	1080	0.594	0.72	200,203,272	91,89,81	324,186,407	70,37,56	96	49	5.26039380055e-07	2.79475053433942e-05	0.529,0.538,0.632	0.703,0.72,0.788	-0.171	SE	KRAS-Q61H	KRAS-WT	675	917	261	163
ENSG00000137075.13	RNF38	chr9	-	38,7,26	3,0,2	24,14,42	11,6,21	199	49	1.64991904916e-05	0.000533680164977694	0.757,1.0,0.762	0.349,0.365,0.33	0.492	SE	KRAS-G12V	KRAS-WT	36390463	36390613	36375930	36376124	36424609	36424680	71	80	5	38	76	118	0.762	0.349	17,32,19	1,2,5	24,14,42	11,6,21	199	49	0.00189125293473	0.0229080829329753	0.807,0.798,0.483	0.349,0.365,0.33	0.348	SE	KRAS-Q61H	KRAS-WT	68	80	8	38
ENSG00000137337.10	MDC1	chr6	-	1298,716,885	43,18,48	1614,1010,2276	17,24,25	841	49	3.71917362145e-05	0.00104340120367813	0.638,0.699,0.518	0.847,0.71,0.841	-0.181	SE	KRAS-G12V	KRAS-WT	30675342	30676134	30675160	30675231	30679188	30679281	2899	4900	109	66	3008	4966	0.638	0.841	743,493,601	50,49,60	1614,1010,2276	17,24,25	841	49	0	0	0.464,0.37,0.369	0.847,0.71,0.841	-0.398	SE	KRAS-Q61H	KRAS-WT	1837	4900	159	66
ENSG00000137411.12	VARS2	chr6	+	636,428,627	21,38,30	1040,547,1396	132,73,121	202	49	2.94186600699e-05	0.000860079877350309	0.88,0.732,0.835	0.656,0.645,0.737	0.136	SE	KRAS-G12V	KRAS-WT	30891129	30891282	30890880	30891008	30892130	30892337	1691	2983	89	326	1780	3309	0.835	0.656	437,454,486	5,10,14	1040,547,1396	132,73,121	202	49	0	0	0.955,0.917,0.894	0.656,0.645,0.737	0.243	SE	KRAS-Q61H	KRAS-WT	1377	2983	29	326
ENSG00000137522.13	RNF121	chr11	+	23,23,47	1,0,0	14,6,25	1,2,6	187	49	1.96116479012e-06	9.35336515185813e-05	0.858,1.0,1.0	0.786,0.44,0.522	0.37	SE	KRAS-G12V	KRAS-WT	71673197	71673335	71671795	71671937	71689131	71689281	93	45	1	9	94	54	1	0.522	15,16,24	0,0,0	14,6,25	1,2,6	187	49	6.28602999653e-08	4.83617521466856e-06	1.0,1.0,1.0	0.786,0.44,0.522	0.417	SE	KRAS-Q61H	KRAS-WT	55	45	0	9
ENSG00000137691.8	C11orf70	chr11	+	67,119,80	0,0,0	53,30,102	0,3,5	216	49	0.000156526958576	0.00336938808686308	1.0,1.0,1.0	1.0,0.694,0.822	0.161	SE	KRAS-G12V	KRAS-WT	101937215	101937382	101929610	101929686	101951945	101952012	266	185	0	8	266	193	1	0.822	75,58,51	0,0,0	53,30,102	0,3,5	216	49	0.000160780934922	0.00317177047189011	1.0,1.0,1.0	1.0,0.694,0.822	0.161	SE	KRAS-Q61H	KRAS-WT	184	185	0	8
ENSG00000137822.8	TUBGCP4	chr15	+	39,20,34	86,51,67	56,19,40	38,20,65	112	49	0.00178039352772	0.0240994612638057	0.166,0.146,0.182	0.392,0.294,0.212	-0.135	SE	KRAS-G12V	KRAS-WT	43691309	43691372	43690235	43690377	43692241	43692419	93	115	204	123	297	238	0.166	0.294	11,20,24	60,44,83	56,19,40	38,20,65	112	49	2.51527631534e-06	0.00010258094539131	0.074,0.166,0.112	0.392,0.294,0.212	-0.182	SE	KRAS-Q61H	KRAS-WT	55	115	187	123
ENSG00000137842.2	TMEM62	chr15	+	73,61,56	25,8,18	17,24,31	2,2,0	95	49	0.000106149451201	0.00246061087380684	0.601,0.797,0.616	0.814,0.861,1.0	-0.22	SE	KRAS-G12V	KRAS-WT	43430771	43430817	43427709	43427847	43440952	43441077	190	72	51	4	241	76	0.616	0.861	34,47,40	16,13,15	17,24,31	2,2,0	95	49	3.26355117541e-06	0.000127565979877534	0.523,0.651,0.579	0.814,0.861,1.0	-0.307	SE	KRAS-Q61H	KRAS-WT	121	72	44	4
ENSG00000137842.2	TMEM62	chr15	+	140,120,114	25,8,18	93,63,121	2,2,0	191	49	1.68423774927e-08	1.82089929140128e-06	0.59,0.794,0.619	0.923,0.89,1.0	-0.27	SE	KRAS-G12V	KRAS-WT	43438690	43438832	43427709	43427847	43440952	43440986	374	277	51	4	425	281	0.619	0.923	107,121,119	16,13,15	93,63,121	2,2,0	191	49	4.10775180537e-09	4.40936015768933e-07	0.632,0.705,0.671	0.923,0.89,1.0	-0.268	SE	KRAS-Q61H	KRAS-WT	347	277	44	4
ENSG00000137965.6	IFI44	chr1	+	310,437,236	39,65,22	579,316,719	35,14,33	150	49	1.10123824282e-07	8.84766644144762e-06	0.722,0.687,0.778	0.844,0.881,0.877	-0.138	SE	KRAS-G12V	KRAS-WT	79126238	79126339	79124996	79125168	79129449	79129763	983	1614	126	82	1109	1696	0.722	0.877	165,132,144	15,40,37	579,316,719	35,14,33	150	49	4.68535132359e-07	2.5627082196129e-05	0.782,0.519,0.56	0.844,0.881,0.877	-0.247	SE	KRAS-Q61H	KRAS-WT	441	1614	92	82
ENSG00000137965.6	IFI44	chr1	+	324,434,227	39,65,22	584,315,731	35,14,33	187	49	9.66103500533e-08	7.91322315473114e-06	0.685,0.636,0.73	0.814,0.855,0.853	-0.157	SE	KRAS-G12V	KRAS-WT	79126238	79126376	79125003	79125168	79129449	79129582	985	1630	126	82	1111	1712	0.685	0.853	172,128,140	15,40,37	584,315,731	35,14,33	187	49	2.19438044446e-06	9.16288348611164e-05	0.75,0.456,0.498	0.814,0.855,0.853	-0.273	SE	KRAS-Q61H	KRAS-WT	440	1630	92	82
ENSG00000137965.6	IFI44	chr1	+	615,732,450	39,65,22	905,551,1221	35,14,33	224	49	3.79516297833e-06	0.000159644176129889	0.775,0.711,0.817	0.85,0.896,0.89	-0.111	SE	KRAS-G12V	KRAS-WT	79128388	79128563	79124996	79125168	79129449	79129582	1797	2677	126	82	1923	2759	0.775	0.89	221,206,237	15,40,37	905,551,1221	35,14,33	224	49	3.61578555985e-09	3.95539319663452e-07	0.763,0.53,0.584	0.85,0.896,0.89	-0.253	SE	KRAS-Q61H	KRAS-WT	664	2677	92	82
ENSG00000137996.8	RTCA	chr1	+	24,16,31	12,24,18	17,13,22	4,4,2	88	49	0.00102267578957	0.0153886504410861	0.527,0.271,0.49	0.703,0.644,0.86	-0.306	SE	KRAS-G12V	KRAS-WT	100733055	100733094	100732079	100732180	100733629	100733851	71	52	54	10	125	62	0.49	0.703	22,19,14	8,12,20	17,13,22	4,4,2	88	49	0.00327007820126	0.0355561048250893	0.605,0.469,0.28	0.703,0.644,0.86	-0.284	SE	KRAS-Q61H	KRAS-WT	55	52	40	10
ENSG00000138162.13	TACC2	chr10	+	13,14,16	138,106,92	34,13,24	56,29,115	85	49	1.69209671882e-05	0.000544702862855378	0.052,0.071,0.091	0.259,0.205,0.107	-0.119	SE	KRAS-G12V	KRAS-WT	123972856	123972892	123969911	123971223	123974905	123974966	43	71	336	200	379	271	0.071	0.205	20,6,8	68,77,64	34,13,24	56,29,115	85	49	0.00134756006133	0.017489136861875	0.145,0.043,0.067	0.259,0.205,0.107	-0.105	SE	KRAS-Q61H	KRAS-WT	34	71	209	200
ENSG00000138172.6	CALHM2	chr10	-	22,22,37	0,0,0	51,25,81	5,2,0	149	49	0.0020596564407	0.0271686380281979	1.0,1.0,1.0	0.77,0.804,1.0	0.142	SE	KRAS-G12V	KRAS-WT	105210839	105210939	105209143	105209856	105211912	105212159	81	157	0	7	81	164	1	0.804	7,1,2	0,0,0	51,25,81	5,2,0	149	49	0.00216016745277	0.0255178386199921	1.0,1.0,1.0	0.77,0.804,1.0	0.142	SE	KRAS-Q61H	KRAS-WT	10	157	0	7
ENSG00000138172.6	CALHM2	chr10	-	33,45,33	0,0,0	72,37,122	5,2,0	252	49	0.00115945390865	0.0169573286200493	1.0,1.0,1.0	0.737,0.782,1.0	0.16	SE	KRAS-G12V	KRAS-WT	105210839	105211042	105209143	105209856	105211912	105212075	111	231	0	7	111	238	1	0.782	12,10,10	0,0,0	72,37,122	5,2,0	252	49	0.00118914913506	0.0158310346503551	1.0,1.0,1.0	0.737,0.782,1.0	0.16	SE	KRAS-Q61H	KRAS-WT	32	231	0	7
ENSG00000138380.13	CARF	chr2	+	44,40,30	0,0,0	18,20,41	4,0,2	170	49	0.00162316769241	0.0223080232600644	1.0,1.0,1.0	0.565,1.0,0.855	0.193	SE	KRAS-G12V	KRAS-WT	203831700	203831821	203825959	203826149	203834641	203834785	114	79	0	6	114	85	1	0.855	50,37,58	0,0,0	18,20,41	4,0,2	170	49	0.00161560008197	0.0202182643823098	1.0,1.0,1.0	0.565,1.0,0.855	0.193	SE	KRAS-Q61H	KRAS-WT	145	79	0	6
ENSG00000138468.11	SENP7	chr3	-	64,42,46	2,5,10	14,12,14	0,0,0	99	49	6.13263093119e-06	0.000238244386036819	0.941,0.806,0.695	1.0,1.0,1.0	-0.186	SE	KRAS-G12V	KRAS-WT	101219913	101219963	101212716	101212812	101231934	101232028	152	40	17	0	169	40	0.806	1	67,56,62	4,10,9	14,12,14	0,0,0	99	49	2.16626394134e-06	9.07555125956339e-05	0.892,0.735,0.773	1.0,1.0,1.0	-0.2	SE	KRAS-Q61H	KRAS-WT	185	40	23	0
ENSG00000138592.9	USP8	chr15	+	335,342,285	104,116,101	220,116,263	44,30,41	136	49	0.000661045064804	0.0108449127769882	0.537,0.515,0.504	0.643,0.582,0.698	-0.122	SE	KRAS-G12V	KRAS-WT	50776471	50776558	50773677	50774262	50781997	50782078	962	599	321	115	1283	714	0.515	0.643	196,170,213	60,63,66	220,116,263	44,30,41	136	49	0.002024170644	0.0242154912243099	0.541,0.493,0.538	0.643,0.582,0.698	-0.117	SE	KRAS-Q61H	KRAS-WT	579	599	189	115
ENSG00000138835.18	RGS3	chr9	+	346,216,353	0,0,0	58,34,106	7,1,0	265	49	0.000125528114382	0.00281661298226438	1.0,1.0,1.0	0.605,0.863,1.0	0.177	SE	KRAS-G12V	KRAS-WT	116327794	116328010	116327336	116327640	116344351	116344502	915	198	0	8	915	206	1	0.863	181,189,235	3,0,0	58,34,106	7,1,0	265	49	0.00116912275197	0.0156437512426481	0.918,1.0,1.0	0.605,0.863,1.0	0.15	SE	KRAS-Q61H	KRAS-WT	605	198	3	8
ENSG00000139178.6	C1RL	chr12	-	217,145,152	0,0,10	89,37,130	6,3,9	175	49	0.00155206747597	0.0215025024274069	1.0,1.0,0.81	0.806,0.775,0.802	0.142	SE	KRAS-G12V	KRAS-WT	7252496	7252622	7252281	7252356	7254493	7254683	514	256	10	18	524	274	1	0.802	115,142,97	6,0,1	89,37,130	6,3,9	175	49	0.00173007988027	0.0213289636579559	0.843,1.0,0.964	0.806,0.775,0.802	0.141	SE	KRAS-Q61H	KRAS-WT	354	256	7	18
ENSG00000139197.6	PEX5	chr12	+	338,210,308	96,65,82	137,70,174	87,43,90	160	49	2.71596745538e-07	1.88659274343091e-05	0.519,0.497,0.535	0.325,0.333,0.372	0.174	SE	KRAS-G12V	KRAS-WT	7354836	7354947	7354346	7354437	7355207	7355300	856	381	243	220	1099	601	0.519	0.333	289,247,233	93,52,62	137,70,174	87,43,90	160	49	2.34857836401e-07	1.43813335973052e-05	0.488,0.593,0.535	0.325,0.333,0.372	0.195	SE	KRAS-Q61H	KRAS-WT	769	381	207	220
ENSG00000139324.7	TMTC3	chr12	+	296,339,187	1,0,1	207,144,278	2,8,4	268	49	2.46742168049e-05	0.000741737620688024	0.982,1.0,0.972	0.95,0.767,0.927	0.103	SE	KRAS-G12V	KRAS-WT	88547067	88547286	88542064	88542281	88548064	88548101	822	629	2	14	824	643	0.982	0.927	380,316,278	0,0,0	207,144,278	2,8,4	268	49	1.18834774032e-06	5.58789485951964e-05	1.0,1.0,1.0	0.95,0.767,0.927	0.119	SE	KRAS-Q61H	KRAS-WT	974	629	0	14
ENSG00000139531.8	SUOX	chr12	+	75,48,61	6,1,0	91,47,87	8,12,34	158	49	2.98911005948e-05	0.000870167463938751	0.795,0.937,1.0	0.779,0.548,0.442	0.321	SE	KRAS-G12V	KRAS-WT	56391398	56391507	56391014	56391123	56395995	56396055	184	225	7	54	191	279	0.937	0.548	63,106,70	5,5,2	91,47,87	8,12,34	158	49	0.000141730928784	0.00286324649653089	0.796,0.868,0.916	0.779,0.548,0.442	0.27	SE	KRAS-Q61H	KRAS-WT	239	225	12	54
ENSG00000139531.8	SUOX	chr12	+	21,19,39	6,1,0	33,17,50	8,12,34	175	49	0.000610659784655	0.0101721670890995	0.495,0.842,1.0	0.536,0.284,0.292	0.408	SE	KRAS-G12V	KRAS-WT	56393116	56393242	56391079	56391123	56395995	56396055	79	100	7	54	86	154	0.842	0.292	16,43,35	5,5,2	33,17,50	8,12,34	175	49	0.00330958656082	0.0358812110073942	0.473,0.707,0.831	0.536,0.284,0.292	0.3	SE	KRAS-Q61H	KRAS-WT	94	100	12	54
ENSG00000139579.8	NABP2	chr12	+	38,40,37	19,27,20	55,25,70	16,6,15	178	49	0.000611148333244	0.0101777840430063	0.355,0.29,0.337	0.486,0.534,0.562	-0.2	SE	KRAS-G12V	KRAS-WT	56617367	56617496	56615798	56615983	56618617	56618719	115	150	66	37	181	187	0.337	0.534	53,42,42	22,27,35	55,25,70	16,6,15	178	49	0.000388032210219	0.00644266391723299	0.399,0.3,0.248	0.486,0.534,0.562	-0.212	SE	KRAS-Q61H	KRAS-WT	137	150	84	37
ENSG00000139974.11	SLC38A6	chr14	+	51,76,36	0,1,0	26,10,73	1,2,6	115	49	8.26962940043e-05	0.00201634433752979	1.0,0.97,1.0	0.917,0.681,0.838	0.178	SE	KRAS-G12V	KRAS-WT	61509864	61509930	61504342	61504401	61510167	61510221	163	109	1	9	164	118	1	0.838	52,40,19	0,0,0	26,10,73	1,2,6	115	49	3.20759391661e-05	0.000850991548149878	1.0,1.0,1.0	0.917,0.681,0.838	0.188	SE	KRAS-Q61H	KRAS-WT	111	109	0	9
ENSG00000139974.11	SLC38A6	chr14	+	46,37,19	0,0,0	28,14,69	0,3,4	103	49	0.00338803653499	0.0398871311044245	1.0,1.0,1.0	1.0,0.689,0.891	0.14	SE	KRAS-G12V	KRAS-WT	61510167	61510221	61509864	61509930	61512063	61512143	102	111	0	7	102	118	1	0.891	37,40,26	0,0,0	28,14,69	0,3,4	103	49	0.00338615817308	0.0365721334394533	1.0,1.0,1.0	1.0,0.689,0.891	0.14	SE	KRAS-Q61H	KRAS-WT	103	111	0	7
ENSG00000139974.11	SLC38A6	chr14	+	68,88,51	0,1,0	36,29,61	6,0,2	174	49	0.000238002914479	0.00470734764410862	1.0,0.961,1.0	0.628,1.0,0.896	0.146	SE	KRAS-G12V	KRAS-WT	61517229	61517354	61512784	61512885	61518504	61518649	207	126	1	8	208	134	1	0.896	97,62,61	0,0,0	36,29,61	6,0,2	174	49	0.000103101504938	0.00221751247755141	1.0,1.0,1.0	0.628,1.0,0.896	0.159	SE	KRAS-Q61H	KRAS-WT	220	126	0	8
ENSG00000140105.13	WARS	chr14	-	155,163,159	5,5,15	58,36,97	0,1,0	179	49	4.04578650659e-06	0.000168254177618218	0.895,0.899,0.744	1.0,0.908,1.0	-0.123	SE	KRAS-G12V	KRAS-WT	100840472	100840602	100835423	100835595	100841847	100841944	477	191	25	1	502	192	0.895	1	110,75,85	17,9,0	58,36,97	0,1,0	179	49	1.21740208159e-06	5.69653719043122e-05	0.639,0.695,1.0	1.0,0.908,1.0	-0.191	SE	KRAS-Q61H	KRAS-WT	270	191	26	1
ENSG00000140157.10	NIPA2	chr15	-	321,336,324	8,0,7	196,125,257	18,10,14	171	49	6.00304950193e-08	5.30469211374884e-06	0.92,1.0,0.93	0.757,0.782,0.84	0.157	SE	KRAS-G12V	KRAS-WT	23027800	23027922	23021197	23021429	23033893	23034392	981	578	15	42	996	620	0.93	0.782	253,243,262	5,3,13	196,125,257	18,10,14	171	49	0.000400116087526	0.00661540663212103	0.935,0.959,0.852	0.757,0.782,0.84	0.122	SE	KRAS-Q61H	KRAS-WT	758	578	21	42
ENSG00000140157.10	NIPA2	chr15	-	217,173,245	8,13,15	148,93,275	5,2,0	185	49	3.13241074564e-05	0.000902120879709007	0.878,0.779,0.812	0.887,0.925,1.0	-0.114	SE	KRAS-G12V	KRAS-WT	23033277	23033413	23021197	23021429	23034120	23034424	635	516	36	7	671	523	0.812	0.925	153,153,163	22,8,16	148,93,275	5,2,0	185	49	3.45111644817e-08	2.89939796532256e-06	0.648,0.835,0.73	0.887,0.925,1.0	-0.2	SE	KRAS-Q61H	KRAS-WT	469	516	46	7
ENSG00000140254.8	DUOXA1	chr15	-	54,29,31	3,3,7	27,8,20	16,8,18	205	49	1.47154522923e-06	7.48540106127306e-05	0.811,0.698,0.514	0.287,0.193,0.21	0.444	SE	KRAS-G12V	KRAS-WT	45421657	45421813	45415065	45415241	45422020	45422075	114	55	13	42	127	97	0.698	0.21	18,40,18	0,1,3	27,8,20	16,8,18	205	49	1.59696812219e-07	1.04172348887502e-05	1.0,0.905,0.589	0.287,0.193,0.21	0.601	SE	KRAS-Q61H	KRAS-WT	76	55	4	42
ENSG00000140254.8	DUOXA1	chr15	-	60,24,29	3,3,7	23,8,26	16,8,18	236	49	9.44590203034e-06	0.000336445219191882	0.806,0.624,0.462	0.23,0.172,0.231	0.42	SE	KRAS-G12V	KRAS-WT	45421657	45421844	45415065	45415241	45422020	45422059	113	57	13	42	126	99	0.624	0.23	24,45,23	0,1,3	23,8,26	16,8,18	236	49	9.38343880375e-09	9.37005513509172e-07	1.0,0.903,0.614	0.23,0.172,0.231	0.628	SE	KRAS-Q61H	KRAS-WT	92	57	4	42
ENSG00000140398.9	NEIL1	chr15	+	29,8,19	2,0,0	13,14,19	3,6,2	214	49	4.10030528395e-05	0.00113098125278829	0.769,1.0,1.0	0.498,0.348,0.685	0.413	SE	KRAS-G12V	KRAS-WT	75640175	75640340	75639775	75639814	75641224	75641680	56	46	2	11	58	57	1	0.498	11,2,32	0,0,0	13,14,19	3,6,2	214	49	4.92913265759e-10	6.94820243299208e-08	1.0,1.0,1.0	0.498,0.348,0.685	0.49	SE	KRAS-Q61H	KRAS-WT	45	46	0	11
ENSG00000140416.15	TPM1	chr15	+	33,22,17	3,0,0	14,25,23	2,3,4	128	49	0.00348670510416	0.0408129605116532	0.808,1.0,1.0	0.728,0.761,0.688	0.21	SE	KRAS-G12V	KRAS-WT	63356262	63356341	63354774	63354844	63358094	63358202	72	62	3	9	75	71	1	0.728	21,22,22	0,0,2	14,25,23	2,3,4	128	49	0.000378874112997	0.00631724209048451	1.0,1.0,0.808	0.728,0.761,0.688	0.21	SE	KRAS-Q61H	KRAS-WT	65	62	2	9
ENSG00000140525.13	FANCI	chr15	+	42,44,36	0,11,0	29,20,51	0,0,0	166	49	0.000491738380922	0.00857342666608487	1.0,0.541,1.0	1.0,1.0,1.0	-0.153	SE	KRAS-G12V	KRAS-WT	89788425	89788542	89787220	89787275	89788986	89789070	122	100	11	0	133	100	1	1	34,21,27	6,0,3	29,20,51	0,0,0	166	49	4.6424736625e-06	0.000171265963392345	0.626,1.0,0.727	1.0,1.0,1.0	-0.216	SE	KRAS-Q61H	KRAS-WT	82	100	9	0
ENSG00000140525.13	FANCI	chr15	+	74,47,60	48,19,41	38,26,46	45,23,54	133	49	0.00280590108014	0.0344008076456107	0.362,0.477,0.35	0.237,0.294,0.239	0.14	SE	KRAS-G12V	KRAS-WT	89788986	89789070	89787220	89787275	89790859	89790962	181	110	108	122	289	232	0.362	0.239	67,48,57	38,24,27	38,26,46	45,23,54	133	49	0.000136602807677	0.00277925182813296	0.394,0.424,0.438	0.237,0.294,0.239	0.162	SE	KRAS-Q61H	KRAS-WT	172	110	89	122
ENSG00000140632.12	GLYR1	chr16	-	361,292,349	18,13,22	223,129,375	53,16,73	100	49	4.83095785597e-11	1.08289140980138e-08	0.908,0.917,0.886	0.673,0.798,0.716	0.175	SE	KRAS-G12V	KRAS-WT	4871547	4871598	4871204	4871454	4872875	4872932	1002	727	53	142	1055	869	0.908	0.716	257,300,325	16,17,12	223,129,375	53,16,73	100	49	5.29356558587e-11	9.92701093945443e-09	0.887,0.896,0.93	0.673,0.798,0.716	0.175	SE	KRAS-Q61H	KRAS-WT	882	727	45	142
ENSG00000140750.12	ARHGAP17	chr16	-	30,29,52	39,20,52	71,34,70	21,20,37	98	49	0.00189166354062	0.0252950284581573	0.278,0.42,0.333	0.628,0.459,0.486	-0.181	SE	KRAS-G12V	KRAS-WT	24939004	24939053	24930715	24931581	24942104	24942481	111	175	111	78	222	253	0.333	0.486	34,32,29	31,29,25	71,34,70	21,20,37	98	49	0.00492457405952	0.0488811297243786	0.354,0.356,0.367	0.628,0.459,0.486	-0.165	SE	KRAS-Q61H	KRAS-WT	95	175	85	78
ENSG00000140939.10	NOL3	chr16	+	133,76,110	24,26,73	50,26,51	63,23,50	355	49	2.4472475636e-05	0.000737982317979414	0.433,0.287,0.172	0.099,0.135,0.123	0.178	SE	KRAS-G12V	KRAS-WT	67205054	67205360	67204404	67204477	67208064	67208367	319	127	123	136	442	263	0.287	0.123	141,74,99	27,24,70	50,26,51	63,23,50	355	49	2.7173205253e-05	0.000742812868976803	0.419,0.299,0.163	0.099,0.135,0.123	0.175	SE	KRAS-Q61H	KRAS-WT	314	127	121	136
ENSG00000140987.15	ZSCAN32	chr16	-	96,79,57	4,6,8	84,31,74	3,0,1	144	49	0.00123957930345	0.0179110419894934	0.891,0.818,0.708	0.905,1.0,0.962	-0.15	SE	KRAS-G12V	KRAS-WT	3440422	3440517	3433700	3434941	3443648	3443814	232	189	18	4	250	193	0.818	0.962	31,32,39	5,4,1	84,31,74	3,0,1	144	49	0.00321579965349	0.0351235112092919	0.678,0.731,0.93	0.905,1.0,0.962	-0.176	SE	KRAS-Q61H	KRAS-WT	102	189	10	4
ENSG00000141552.13	ANAPC11	chr17	+	47,47,65	29,17,50	47,18,69	65,22,70	133	49	0.0021681211167	0.028261221309309	0.374,0.505,0.324	0.21,0.232,0.266	0.165	SE	KRAS-G12V	KRAS-WT	79850979	79851063	79849938	79849982	79851427	79851490	159	134	96	157	255	291	0.374	0.232	66,43,44	17,17,26	47,18,69	65,22,70	133	49	1.11234604482e-05	0.000355781341543696	0.589,0.482,0.384	0.21,0.232,0.266	0.249	SE	KRAS-Q61H	KRAS-WT	153	134	60	157
ENSG00000141564.9	RPTOR	chr17	+	153,134,198	17,16,17	197,114,315	12,5,11	160	49	0.000711295859002	0.0115148080477389	0.734,0.719,0.781	0.834,0.875,0.898	-0.124	SE	KRAS-G12V	KRAS-WT	78899169	78899280	78897289	78897473	78914295	78914401	485	626	50	28	535	654	0.734	0.875	143,156,122	35,12,19	197,114,315	12,5,11	160	49	2.86876831225e-05	0.000775628093555677	0.556,0.799,0.663	0.834,0.875,0.898	-0.196	SE	KRAS-Q61H	KRAS-WT	421	626	66	28
ENSG00000141569.6	TRIM65	chr17	-	187,176,178	7,0,1	106,59,146	10,2,22	115	49	1.12084984183e-07	8.96619076084913e-06	0.919,1.0,0.987	0.819,0.926,0.739	0.141	SE	KRAS-G12V	KRAS-WT	73887893	73887959	73885040	73887428	73888347	73888384	541	311	8	34	549	345	0.987	0.819	110,161,161	0,6,3	106,59,146	10,2,22	115	49	7.20583446212e-06	0.000246806775009214	1.0,0.92,0.958	0.819,0.926,0.739	0.131	SE	KRAS-Q61H	KRAS-WT	432	311	9	34
ENSG00000141738.9	GRB7	chr17	+	318,220,349	31,13,55	104,50,130	30,11,56	137	49	2.76080870631e-06	0.000124267806608587	0.786,0.858,0.694	0.554,0.619,0.454	0.237	SE	KRAS-G12V	KRAS-WT	37902165	37902253	37901980	37902041	37902361	37902455	887	284	99	97	986	381	0.786	0.554	343,311,240	29,51,29	104,50,130	30,11,56	137	49	1.05417558893e-05	0.000340633865940919	0.809,0.686,0.747	0.554,0.619,0.454	0.205	SE	KRAS-Q61H	KRAS-WT	894	284	109	97
ENSG00000141905.13	NFIC	chr19	+	195,148,167	27,20,17	95,47,142	41,24,47	203	49	1.88398407985e-09	2.6560225873726e-07	0.635,0.641,0.703	0.359,0.321,0.422	0.292	SE	KRAS-G12V	KRAS-WT	3453760	3453914	3452479	3452664	3462749	3462905	510	284	64	112	574	396	0.641	0.359	122,117,133	11,33,15	95,47,142	41,24,47	203	49	0.000514899626471	0.00809274768369611	0.728,0.461,0.682	0.359,0.321,0.422	0.256	SE	KRAS-Q61H	KRAS-WT	372	284	59	112
ENSG00000141905.13	NFIC	chr19	+	186,154,240	27,20,17	145,80,212	41,24,47	135	49	2.28334157036e-05	0.000693844873845454	0.714,0.736,0.837	0.562,0.547,0.621	0.186	SE	KRAS-G12V	KRAS-WT	3456547	3456633	3452479	3452664	3462749	3462898	580	437	64	112	644	549	0.736	0.562	169,189,165	11,33,15	145,80,212	41,24,47	135	49	9.12402633649e-05	0.00200689218550079	0.848,0.675,0.8	0.562,0.547,0.621	0.198	SE	KRAS-Q61H	KRAS-WT	523	437	59	112
ENSG00000142208.11	AKT1	chr14	-	449,292,395	65,52,90	162,108,219	44,45,82	133	49	5.69012369481e-05	0.00148262230085864	0.718,0.674,0.618	0.576,0.469,0.496	0.156	SE	KRAS-G12V	KRAS-WT	105259463	105259547	105258934	105259059	105261820	105262088	1136	489	207	171	1343	660	0.674	0.496	342,309,285	41,33,51	162,108,219	44,45,82	133	49	2.63959885061e-08	2.27837155584844e-06	0.754,0.775,0.673	0.576,0.469,0.496	0.22	SE	KRAS-Q61H	KRAS-WT	936	489	125	171
ENSG00000142208.11	AKT1	chr14	-	844,547,736	65,52,90	311,180,414	44,45,82	227	49	7.99093226049e-05	0.00196119059022325	0.737,0.694,0.638	0.604,0.463,0.521	0.16	SE	KRAS-G12V	KRAS-WT	105259463	105259641	105258934	105259059	105261820	105261841	2127	905	207	171	2334	1076	0.694	0.521	632,622,538	41,33,51	311,180,414	44,45,82	227	49	3.32857298391e-08	2.81143946000227e-06	0.769,0.803,0.695	0.604,0.463,0.521	0.226	SE	KRAS-Q61H	KRAS-WT	1792	905	125	171
ENSG00000143157.7	POGK	chr1	+	419,340,312	7,0,0	256,141,355	11,12,12	148	49	9.97918525592e-09	1.15701770845664e-06	0.952,1.0,1.0	0.885,0.796,0.907	0.121	SE	KRAS-G12V	KRAS-WT	166816730	166816829	166810191	166810325	166818174	166818445	1071	752	7	35	1078	787	1	0.885	237,299,197	2,3,2	256,141,355	11,12,12	148	49	2.84486537139e-06	0.000113596303581295	0.975,0.971,0.97	0.885,0.796,0.907	0.109	SE	KRAS-Q61H	KRAS-WT	733	752	7	35
ENSG00000143164.11	DCAF6	chr1	+	142,177,116	141,213,175	169,87,178	144,69,108	109	49	0.000176220395807	0.00370622677644152	0.312,0.272,0.23	0.345,0.362,0.426	-0.106	SE	KRAS-G12V	KRAS-WT	167992225	167992285	167973770	167974031	168007608	168007726	435	434	529	321	964	755	0.272	0.362	151,102,156	176,138,185	169,87,178	144,69,108	109	49	0.000131703761959	0.00270280355146237	0.278,0.249,0.275	0.345,0.362,0.426	-0.11	SE	KRAS-Q61H	KRAS-WT	409	434	499	321
ENSG00000143434.11	SEMA6C	chr1	-	14,10,11	0,0,0	3,2,14	2,2,3	140	49	9.3895471176e-08	7.74747085910733e-06	1.0,1.0,1.0	0.344,0.259,0.62	0.592	SE	KRAS-G12V	KRAS-WT	151110791	151110882	151110461	151110581	151111105	151111207	35	19	0	7	35	26	1	0.344	5,7,5	0,0,0	3,2,14	2,2,3	140	49	9.52027536805e-08	6.80127608776452e-06	1.0,1.0,1.0	0.344,0.259,0.62	0.592	SE	KRAS-Q61H	KRAS-WT	17	19	0	7
ENSG00000143569.14	UBAP2L	chr1	+	36,41,24	87,54,85	92,48,104	40,26,90	100	49	1.92691380629e-08	2.05355265818675e-06	0.169,0.271,0.122	0.53,0.475,0.362	-0.268	SE	KRAS-G12V	KRAS-WT	154241837	154241888	154241232	154241430	154242675	154243040	101	244	226	156	327	400	0.169	0.475	12,15,29	102,74,118	92,48,104	40,26,90	100	49	0	0	0.055,0.09,0.107	0.53,0.475,0.362	-0.372	SE	KRAS-Q61H	KRAS-WT	56	244	294	156
ENSG00000143669.9	LYST	chr1	-	69,50,44	0,0,0	28,21,25	7,0,5	202	49	1.93433679851e-07	1.4200692870022e-05	1.0,1.0,1.0	0.492,1.0,0.548	0.32	SE	KRAS-G12V	KRAS-WT	235914509	235914662	235909635	235909827	235915304	235915471	163	74	0	12	163	86	1	0.548	60,56,33	0,0,0	28,21,25	7,0,5	202	49	2.17467896024e-07	1.35134636375466e-05	1.0,1.0,1.0	0.492,1.0,0.548	0.32	SE	KRAS-Q61H	KRAS-WT	149	74	0	12
ENSG00000143776.14	CDC42BPA	chr1	-	115,54,54	37,31,46	33,18,30	36,30,33	154	49	0.00103659798711	0.0155517254127424	0.497,0.357,0.272	0.226,0.16,0.224	0.172	SE	KRAS-G12V	KRAS-WT	227239581	227239686	227235627	227235711	227257477	227257554	223	81	114	99	337	180	0.357	0.224	85,70,68	18,26,28	33,18,30	36,30,33	154	49	2.91563664323e-08	2.49951380802615e-06	0.6,0.461,0.436	0.226,0.16,0.224	0.296	SE	KRAS-Q61H	KRAS-WT	223	81	72	99
ENSG00000144040.8	SFXN5	chr2	-	76,54,58	0,0,0	110,54,140	4,13,15	167	49	2.5949195015e-09	3.56104006746041e-07	1.0,1.0,1.0	0.89,0.549,0.733	0.276	SE	KRAS-G12V	KRAS-WT	73188259	73188377	73169164	73172228	73215386	73215477	188	304	0	32	188	336	1	0.733	79,54,57	0,0,4	110,54,140	4,13,15	167	49	0.000177093356774	0.00343730818663393	1.0,1.0,0.807	0.89,0.549,0.733	0.212	SE	KRAS-Q61H	KRAS-WT	190	304	4	32
ENSG00000144040.8	SFXN5	chr2	-	29,18,17	0,0,0	23,23,62	4,13,15	135	49	3.02841973721e-10	5.59483906780662e-08	1.0,1.0,1.0	0.676,0.391,0.6	0.444	SE	KRAS-G12V	KRAS-WT	73195576	73195662	73169164	73172228	73215386	73215477	64	108	0	32	64	140	1	0.6	20,23,22	0,0,4	23,23,62	4,13,15	135	49	0.000545902247565	0.00848059679957363	1.0,1.0,0.666	0.676,0.391,0.6	0.333	SE	KRAS-Q61H	KRAS-WT	65	108	4	32
ENSG00000144045.9	DQX1	chr2	-	38,17,34	0,0,0	26,9,33	7,1,0	305	49	3.01701435813e-05	0.000876015390937686	1.0,1.0,1.0	0.374,0.591,1.0	0.345	SE	KRAS-G12V	KRAS-WT	74752619	74752875	74752135	74752329	74753262	74753408	89	68	0	8	89	76	1	0.591	44,39,59	0,0,0	26,9,33	7,1,0	305	49	2.9393757803e-05	0.000790800394105364	1.0,1.0,1.0	0.374,0.591,1.0	0.345	SE	KRAS-Q61H	KRAS-WT	142	68	0	8
ENSG00000144115.12	THNSL2	chr2	+	63,68,89	0,0,0	84,36,89	3,0,5	244	49	0.000119912221957	0.00270595207716187	1.0,1.0,1.0	0.849,1.0,0.781	0.123	SE	KRAS-G12V	KRAS-WT	88474157	88474352	88470978	88472892	88474767	88474920	220	209	0	8	220	217	1	0.849	39,67,46	0,0,0	84,36,89	3,0,5	244	49	0.000124059962709	0.0025747754447609	1.0,1.0,1.0	0.849,1.0,0.781	0.123	SE	KRAS-Q61H	KRAS-WT	152	209	0	8
ENSG00000144354.9	CDCA7	chr2	+	157,123,103	374,361,366	136,93,141	140,68,197	211	49	4.80726569663e-14	2.09918309286544e-11	0.089,0.073,0.061	0.184,0.241,0.143	-0.115	SE	KRAS-G12V	KRAS-WT	174228727	174228889	174228545	174228623	174229522	174229601	383	370	1101	405	1484	775	0.073	0.184	176,120,83	373,301,291	136,93,141	140,68,197	211	49	2.58375543183e-11	5.32034084181726e-09	0.099,0.085,0.062	0.184,0.241,0.143	-0.107	SE	KRAS-Q61H	KRAS-WT	379	370	965	405
ENSG00000144455.9	SUMF1	chr3	-	183,180,160	9,19,6	161,91,163	2,0,2	124	49	5.31095993628e-07	3.25863250761881e-05	0.889,0.789,0.913	0.97,1.0,0.97	-0.116	SE	KRAS-G12V	KRAS-WT	4490949	4491024	4461747	4461830	4494559	4494733	523	415	34	4	557	419	0.889	0.97	194,158,155	13,14,6	161,91,163	2,0,2	124	49	3.74826412797e-07	2.13929458970462e-05	0.855,0.817,0.911	0.97,1.0,0.97	-0.119	SE	KRAS-Q61H	KRAS-WT	507	415	33	4
ENSG00000144642.16	RBMS3	chr3	+	17,12,15	4,0,7	2,3,7	1,0,0	100	49	0.000508316550552	0.00879412479417812	0.676,1.0,0.512	0.495,1.0,1.0	-0.102	SE	KRAS-G12V	KRAS-WT	29941195	29941246	29938869	29938966	29977576	29977687	44	12	11	1	55	13	0.676	1	26,19,13	10,10,3	2,3,7	1,0,0	100	49	5.67759052276e-05	0.00136659147201662	0.56,0.482,0.68	0.495,1.0,1.0	-0.258	SE	KRAS-Q61H	KRAS-WT	58	12	23	1
ENSG00000144724.14	PTPRG	chr3	+	22,48,36	41,35,28	2,1,4	9,1,13	136	49	0.00126955929648	0.0182423192329894	0.162,0.331,0.317	0.074,0.265,0.1	0.124	SE	KRAS-G12V	KRAS-WT	62216898	62216985	62204524	62204657	62229480	62229572	106	7	104	23	210	30	0.317	0.1	55,26,20	28,37,36	2,1,4	9,1,13	136	49	0.00296625322104	0.0329113603552968	0.414,0.202,0.167	0.074,0.265,0.1	0.115	SE	KRAS-Q61H	KRAS-WT	101	7	101	23
ENSG00000145216.11	FIP1L1	chr4	+	310,308,238	109,99,74	173,74,223	95,66,116	94	49	8.62771832082e-05	0.00208789163134086	0.597,0.619,0.626	0.487,0.369,0.501	0.162	SE	KRAS-G12V	KRAS-WT	54245239	54245284	54243811	54244090	54245391	54245431	856	470	282	277	1138	747	0.619	0.487	202,271,207	75,61,70	173,74,223	95,66,116	94	49	7.92275605466e-05	0.00178417748035785	0.584,0.698,0.607	0.487,0.369,0.501	0.177	SE	KRAS-Q61H	KRAS-WT	680	470	206	277
ENSG00000145332.9	KLHL8	chr4	-	467,478,410	23,9,8	273,149,301	14,8,36	598	49	0.00229914343196	0.0295674934681972	0.625,0.813,0.808	0.615,0.604,0.407	0.207	SE	KRAS-G12V	KRAS-WT	88106402	88106951	88104354	88104541	88116475	88116842	1355	723	40	58	1395	781	0.808	0.604	528,472,479	7,5,1	273,149,301	14,8,36	598	49	8.47968362194e-11	1.49247168999564e-08	0.861,0.886,0.975	0.615,0.604,0.407	0.365	SE	KRAS-Q61H	KRAS-WT	1479	723	13	58
ENSG00000145730.16	PAM	chr5	+	824,608,563	16,13,3	577,306,636	29,15,24	253	49	2.82954850961e-06	0.00012693705712191	0.909,0.901,0.973	0.794,0.798,0.837	0.118	SE	KRAS-G12V	KRAS-WT	102360834	102361038	102355493	102355547	102364590	102365434	1995	1519	32	68	2027	1587	0.909	0.798	754,814,681	4,1,6	577,306,636	29,15,24	253	49	2.22044604925e-16	1.23814429701985e-13	0.973,0.994,0.956	0.794,0.798,0.837	0.165	SE	KRAS-Q61H	KRAS-WT	2249	1519	11	68
ENSG00000145740.14	SLC30A5	chr5	+	354,293,223	38,24,39	243,164,394	14,5,15	172	49	9.88481203867e-06	0.000349681041291809	0.726,0.777,0.62	0.832,0.903,0.882	-0.165	SE	KRAS-G12V	KRAS-WT	68396633	68396756	68389472	68390165	68398888	68398955	870	801	101	34	971	835	0.726	0.882	217,162,159	13,23,19	243,164,394	14,5,15	172	49	0.000519624562588	0.00815683699269304	0.826,0.667,0.704	0.832,0.903,0.882	-0.14	SE	KRAS-Q61H	KRAS-WT	538	801	55	34
ENSG00000145982.7	FARS2	chr6	+	5,0,0	11,7,3	8,2,2	3,1,4	113	49	0.0040466895943	0.0457053364191024	0.165,0.0,0.0	0.536,0.464,0.178	-0.338	SE	KRAS-G12V	KRAS-WT	5272658	5272722	5261276	5261591	5368782	5368945	5	12	21	8	26	20	0	0.464	1,0,0	13,14,5	8,2,2	3,1,4	113	49	4.03885386469e-07	2.24614458970977e-05	0.032,0.0,0.0	0.536,0.464,0.178	-0.382	SE	KRAS-Q61H	KRAS-WT	1	12	32	8
ENSG00000146112.7	PPP1R18	chr6	-	1477,1070,1371	46,28,37	544,308,749	40,22,57	186	49	1.72063052695e-09	2.46185619246397e-07	0.894,0.91,0.907	0.782,0.787,0.776	0.122	SE	KRAS-G12V	KRAS-WT	30652184	30652321	30646955	30647166	30654890	30654970	3918	1601	111	119	4029	1720	0.907	0.782	1333,1184,1154	35,25,16	544,308,749	40,22,57	186	49	3.81916720471e-14	1.36730525891351e-11	0.909,0.926,0.95	0.782,0.787,0.776	0.147	SE	KRAS-Q61H	KRAS-WT	3671	1601	76	119
ENSG00000146233.3	CYP39A1	chr6	-	17,36,29	0,0,0	32,15,34	7,0,4	157	49	1.24687460434e-06	6.52518105198848e-05	1.0,1.0,1.0	0.588,1.0,0.726	0.229	SE	KRAS-G12V	KRAS-WT	46598699	46598807	46593154	46593245	46604125	46604219	82	81	0	11	82	92	1	0.726	22,3,11	0,0,0	32,15,34	7,0,4	157	49	2.1519840544e-06	9.02773071023595e-05	1.0,1.0,1.0	0.588,1.0,0.726	0.229	SE	KRAS-Q61H	KRAS-WT	36	81	0	11
ENSG00000146350.9	TBC1D32	chr6	-	13,7,16	2,0,0	19,12,37	1,5,3	138	49	0.00263271888084	0.0328403722092093	0.698,1.0,1.0	0.871,0.46,0.814	0.184	SE	KRAS-G12V	KRAS-WT	121526220	121526309	121491550	121491673	121544381	121544498	36	68	2	9	38	77	1	0.814	6,20,25	0,0,2	19,12,37	1,5,3	138	49	0.00105560812857	0.0144094168503457	1.0,1.0,0.816	0.871,0.46,0.814	0.224	SE	KRAS-Q61H	KRAS-WT	51	68	2	9
ENSG00000146733.9	PSPH	chr7	-	37,32,18	0,3,3	20,17,25	0,0,0	163	49	0.00192271007886	0.0256134082157485	1.0,0.762,0.643	1.0,1.0,1.0	-0.198	SE	KRAS-G12V	KRAS-WT	56110840	56110954	56101653	56101847	56119006	56119085	87	62	6	0	93	62	0.762	1	27,24,22	5,0,9	20,17,25	0,0,0	163	49	7.1909587307e-07	3.65110644336347e-05	0.619,1.0,0.424	1.0,1.0,1.0	-0.319	SE	KRAS-Q61H	KRAS-WT	73	62	14	0
ENSG00000146802.8	TMEM168	chr7	-	90,34,54	5,1,10	57,36,53	0,0,0	148	49	3.84922752672e-07	2.51880255254174e-05	0.856,0.918,0.641	1.0,1.0,1.0	-0.195	SE	KRAS-G12V	KRAS-WT	112424909	112425008	112415230	112415373	112430214	112430434	178	146	16	0	194	146	0.856	1	32,26,34	0,2,4	57,36,53	0,0,0	148	49	0.00324478495224	0.035384890938152	1.0,0.811,0.738	1.0,1.0,1.0	-0.15	SE	KRAS-Q61H	KRAS-WT	92	146	6	0
ENSG00000147133.11	TAF1	chrX	+	124,117,110	88,47,56	26,23,27	34,23,57	151	49	1.40051396202e-06	7.18385678138512e-05	0.314,0.447,0.389	0.199,0.245,0.133	0.191	SE	KRAS-G12V	KRAS-WT	70678999	70679101	70678090	70678216	70679401	70679558	351	76	191	114	542	190	0.389	0.199	112,74,73	45,64,33	26,23,27	34,23,57	151	49	2.61759783931e-05	0.000720869055309979	0.447,0.273,0.418	0.199,0.245,0.133	0.187	SE	KRAS-Q61H	KRAS-WT	259	76	142	114
ENSG00000147677.6	EIF3H	chr8	-	0,8,14	38,98,90	6,5,15	7,10,15	97	49	2.31517409688e-08	2.38853902326307e-06	0.0,0.04,0.073	0.302,0.202,0.336	-0.242	SE	KRAS-G12V	KRAS-WT	117746515	117746563	117671051	117671219	117767904	117768061	22	26	226	32	248	58	0.04	0.302	0,6,8	33,52,41	6,5,15	7,10,15	97	49	4.99848244684e-07	2.68274598786532e-05	0.0,0.055,0.09	0.302,0.202,0.336	-0.232	SE	KRAS-Q61H	KRAS-WT	14	26	126	32
ENSG00000147862.10	NFIB	chr9	-	97,66,52	11,3,20	17,10,63	0,0,0	132	49	5.75785868984e-08	5.14208131893321e-06	0.766,0.891,0.491	1.0,1.0,1.0	-0.284	SE	KRAS-G12V	KRAS-WT	14112997	14113080	14087567	14088325	14116179	14116345	215	90	34	0	249	90	0.766	1	40,51,69	3,0,7	17,10,63	0,0,0	132	49	5.15885013416e-05	0.00125845585347821	0.832,1.0,0.785	1.0,1.0,1.0	-0.128	SE	KRAS-Q61H	KRAS-WT	160	90	10	0
ENSG00000148120.10	C9orf3	chr9	+	348,290,283	96,82,86	448,266,612	72,38,140	194	49	0.00137983302094	0.019514118014543	0.478,0.472,0.454	0.611,0.639,0.525	-0.124	SE	KRAS-G12V	KRAS-WT	97844856	97845001	97842975	97843062	97848963	97849200	921	1326	264	250	1185	1576	0.472	0.611	137,114,102	57,30,46	448,266,612	72,38,140	194	49	8.88035422237e-05	0.00196471600966128	0.378,0.49,0.359	0.611,0.639,0.525	-0.183	SE	KRAS-Q61H	KRAS-WT	353	1326	133	250
ENSG00000148153.9	INIP	chr9	-	373,343,327	23,5,10	286,183,382	28,19,56	140	49	9.43095757044e-09	1.10354717325849e-06	0.85,0.96,0.92	0.781,0.771,0.705	0.158	SE	KRAS-G12V	KRAS-WT	115451806	115451897	115446205	115449913	115456410	115456513	1043	851	38	103	1081	954	0.92	0.771	240,240,226	0,3,11	286,183,382	28,19,56	140	49	3.25695026504e-12	8.20881744800682e-10	1.0,0.966,0.878	0.781,0.771,0.705	0.196	SE	KRAS-Q61H	KRAS-WT	706	851	14	103
ENSG00000148180.12	GSN	chr9	+	4,4,13	0,1,1	5,11,18	8,2,7	123	49	0.00020228260263	0.00411959363387632	1.0,0.614,0.838	0.199,0.687,0.506	0.353	SE	KRAS-G12V	KRAS-WT	124045596	124045670	124044716	124044828	124064240	124064427	21	34	2	17	23	51	0.838	0.506	13,5,13	3,0,0	5,11,18	8,2,7	123	49	0.00105775647421	0.0144262414372234	0.633,1.0,1.0	0.199,0.687,0.506	0.414	SE	KRAS-Q61H	KRAS-WT	31	34	3	17
ENSG00000148180.12	GSN	chr9	+	16,8,20	0,1,1	19,2,9	8,2,7	111	49	2.71942678709e-07	1.88659274343091e-05	1.0,0.779,0.898	0.512,0.306,0.362	0.499	SE	KRAS-G12V	KRAS-WT	124062342	124062404	124044716	124044828	124064240	124064445	44	30	2	17	46	47	0.898	0.362	9,6,11	3,0,0	19,2,9	8,2,7	111	49	0.000715045418865	0.0105762938597849	0.57,1.0,1.0	0.512,0.306,0.362	0.463	SE	KRAS-Q61H	KRAS-WT	26	30	3	17
ENSG00000148399.7	DPH7	chr9	-	423,467,416	25,21,26	251,116,338	32,18,47	115	49	4.42202541362e-07	2.81865348805407e-05	0.878,0.905,0.872	0.77,0.733,0.754	0.133	SE	KRAS-G12V	KRAS-WT	140459344	140459410	140458885	140459058	140459536	140459606	1306	705	72	97	1378	802	0.878	0.754	387,352,311	20,8,5	251,116,338	32,18,47	115	49	7.87037102157e-13	2.26443871264441e-10	0.892,0.949,0.964	0.77,0.733,0.754	0.183	SE	KRAS-Q61H	KRAS-WT	1050	705	33	97
ENSG00000148737.11	TCF7L2	chr10	+	18,15,33	2,2,2	6,2,28	0,0,1	122	49	0.00239651036259	0.0305455140927009	0.783,0.751,0.869	1.0,1.0,0.918	-0.172	SE	KRAS-G12V	KRAS-WT	114920377	114920450	114918425	114918476	114925313	114925919	66	36	6	1	72	37	0.783	1	10,24,14	0,1,6	6,2,28	0,0,1	122	49	0.00145858674541	0.0186534505435933	1.0,0.906,0.484	1.0,1.0,0.918	-0.176	SE	KRAS-Q61H	KRAS-WT	48	36	7	1
ENSG00000148832.10	PAOX	chr10	+	125,77,92	1,0,3	54,33,67	6,1,5	302	49	0.000481553015701	0.00842429647420529	0.953,1.0,0.833	0.594,0.843,0.685	0.221	SE	KRAS-G12V	KRAS-WT	135197463	135197716	135194963	135195163	135202459	135202572	294	154	4	12	298	166	0.953	0.685	100,48,96	0,3,0	54,33,67	6,1,5	302	49	0.000248705138116	0.00452002040746731	1.0,0.722,1.0	0.594,0.843,0.685	0.2	SE	KRAS-Q61H	KRAS-WT	244	154	3	12
ENSG00000148985.15	PGAP2	chr11	+	240,228,278	4,17,4	220,105,300	11,15,31	224	49	0.00111162670901	0.0164149234301264	0.929,0.746,0.938	0.814,0.605,0.679	0.172	SE	KRAS-G12V	KRAS-WT	3832479	3832654	3829690	3829881	3845499	3845594	746	625	25	57	771	682	0.929	0.679	230,231,258	14,0,10	220,105,300	11,15,31	224	49	0.00102312162985	0.0140481355190343	0.782,1.0,0.849	0.814,0.605,0.679	0.178	SE	KRAS-Q61H	KRAS-WT	719	625	24	57
ENSG00000148985.15	PGAP2	chr11	+	41,16,35	0,0,0	15,8,30	2,1,5	134	49	3.2535368365e-06	0.000141064211247012	1.0,1.0,1.0	0.733,0.745,0.687	0.278	SE	KRAS-G12V	KRAS-WT	3844138	3844223	3829523	3829545	3844842	3844970	92	53	0	8	92	61	1	0.733	15,48,26	0,0,0	15,8,30	2,1,5	134	49	3.44520970341e-06	0.000133589331330378	1.0,1.0,1.0	0.733,0.745,0.687	0.278	SE	KRAS-Q61H	KRAS-WT	89	53	0	8
ENSG00000149187.13	CELF1	chr11	-	95,57,36	13,15,17	44,58,85	2,2,0	121	49	3.64433050404e-09	4.79511847200254e-07	0.747,0.606,0.462	0.899,0.922,1.0	-0.335	SE	KRAS-G12V	KRAS-WT	47522412	47522484	47510388	47510576	47528409	47528449	188	187	45	4	233	191	0.606	0.922	38,40,49	2,7,7	44,58,85	2,2,0	121	49	0.000100177620451	0.00216839294559172	0.885,0.698,0.739	0.899,0.922,1.0	-0.166	SE	KRAS-Q61H	KRAS-WT	127	187	16	4
ENSG00000149503.8	INCENP	chr11	+	76,102,81	83,43,81	96,37,154	191,77,210	61	49	0.000932169093105	0.0142987169261022	0.424,0.656,0.445	0.288,0.278,0.371	0.196	SE	KRAS-G12V	KRAS-WT	61908971	61908983	61908384	61908516	61912453	61912563	259	287	207	478	466	765	0.445	0.288	119,114,72	82,86,62	96,37,154	191,77,210	61	49	5.34779174277e-08	4.23322057427057e-06	0.538,0.516,0.483	0.288,0.278,0.371	0.2	SE	KRAS-Q61H	KRAS-WT	305	287	230	478
ENSG00000149743.9	TRPT1	chr11	-	274,247,331	71,47,68	256,127,358	114,52,133	133	49	3.40699340395e-06	0.000146396220725512	0.587,0.659,0.642	0.453,0.474,0.498	0.154	SE	KRAS-G12V	KRAS-WT	63993257	63993341	63992272	63993052	63993521	63993620	852	741	186	299	1038	1040	0.642	0.474	279,334,301	72,43,62	256,127,358	114,52,133	133	49	8.24391768639e-06	0.000275647718007758	0.588,0.741,0.641	0.453,0.474,0.498	0.182	SE	KRAS-Q61H	KRAS-WT	914	741	177	299
ENSG00000149925.12	ALDOA	chr16	+	50,74,113	4,8,5	41,14,84	14,10,18	193	49	2.31241780723e-05	0.000700780352784118	0.76,0.701,0.852	0.426,0.262,0.542	0.361	SE	KRAS-G12V	KRAS-WT	30066104	30066248	30064784	30064820	30075049	30075359	237	139	17	42	254	181	0.76	0.426	40,56,25	1,3,2	41,14,84	14,10,18	193	49	4.49693447624e-06	0.000166893521695746	0.91,0.826,0.76	0.426,0.262,0.542	0.422	SE	KRAS-Q61H	KRAS-WT	121	139	6	42
ENSG00000149925.12	ALDOA	chr16	+	98,52,128	4,8,5	67,10,66	14,10,18	205	49	0.000103908614222	0.00242118592535926	0.854,0.608,0.86	0.534,0.193,0.467	0.376	SE	KRAS-G12V	KRAS-WT	30066492	30066648	30064447	30064820	30075049	30075569	278	143	17	42	295	185	0.854	0.467	52,35,50	1,3,2	67,10,66	14,10,18	205	49	5.33616074327e-06	0.000191912950019088	0.926,0.736,0.857	0.534,0.193,0.467	0.442	SE	KRAS-Q61H	KRAS-WT	137	143	6	42
ENSG00000149925.12	ALDOA	chr16	+	6156,5769,7589	510,475,500	8203,3795,10318	1823,893,2163	101	49	0	0	0.854,0.855,0.88	0.686,0.673,0.698	0.177	SE	KRAS-G12V	KRAS-WT	30077196	30077248	30075744	30075826	30078554	30078687	19514	22316	1485	4879	20999	27195	0.855	0.686	7381,7556,6179	325,344,228	8203,3795,10318	1823,893,2163	101	49	0	0	0.917,0.914,0.929	0.686,0.673,0.698	0.234	SE	KRAS-Q61H	KRAS-WT	21116	22316	897	4879
ENSG00000150455.9	TIRAP	chr11	+	42,31,24	18,7,16	12,4,23	0,2,0	202	49	0.000337639343931	0.00628779644456604	0.361,0.518,0.267	1.0,0.327,1.0	-0.394	SE	KRAS-G12V	KRAS-WT	126159559	126159712	126153012	126153048	126160356	126160480	97	39	41	2	138	41	0.361	1	44,7,28	13,7,20	12,4,23	0,2,0	202	49	0.000143192405397	0.00288076419670018	0.451,0.195,0.254	1.0,0.327,1.0	-0.476	SE	KRAS-Q61H	KRAS-WT	79	39	40	2
ENSG00000150455.9	TIRAP	chr11	+	46,43,27	18,7,16	16,4,23	0,2,0	218	49	0.000573861481793	0.00968393050593071	0.365,0.58,0.275	1.0,0.31,1.0	-0.363	SE	KRAS-G12V	KRAS-WT	126159559	126159728	126152967	126153048	126160356	126160480	116	43	41	2	157	45	0.365	1	49,16,31	13,7,20	16,4,23	0,2,0	218	49	0.000272633827755	0.00485272810362784	0.459,0.339,0.258	1.0,0.31,1.0	-0.418	SE	KRAS-Q61H	KRAS-WT	96	43	40	2
ENSG00000151092.12	NGLY1	chr3	-	541,613,537	17,21,20	298,115,354	24,12,23	227	49	0.000134031122832	0.00297072871360696	0.873,0.863,0.853	0.728,0.674,0.769	0.139	SE	KRAS-G12V	KRAS-WT	25761504	25761682	25760434	25761126	25770623	25770809	1691	767	58	59	1749	826	0.863	0.728	586,433,442	18,20,13	298,115,354	24,12,23	227	49	0.000243326281582	0.0044419013055629	0.875,0.824,0.88	0.728,0.674,0.769	0.136	SE	KRAS-Q61H	KRAS-WT	1461	767	51	59
ENSG00000151276.19	MAGI1	chr3	-	73,63,26	13,10,7	41,24,32	0,0,2	250	49	5.78152015263e-07	3.49559158362473e-05	0.524,0.553,0.421	1.0,1.0,0.758	-0.42	SE	KRAS-G12V	KRAS-WT	65361419	65361620	65350527	65350621	65364935	65365229	162	97	30	2	192	99	0.524	1	53,39,49	8,0,17	41,24,32	0,0,2	250	49	0.000254005284586	0.00459514010386559	0.565,1.0,0.361	1.0,1.0,0.758	-0.277	SE	KRAS-Q61H	KRAS-WT	141	97	25	2
ENSG00000151276.19	MAGI1	chr3	-	70,60,25	13,10,7	45,23,32	0,0,2	253	49	3.34618273867e-07	2.24347707504827e-05	0.51,0.537,0.409	1.0,1.0,0.756	-0.433	SE	KRAS-G12V	KRAS-WT	65361419	65361623	65350527	65350621	65364935	65365229	155	100	30	2	185	102	0.51	1	53,39,48	8,0,17	45,23,32	0,0,2	253	49	0.000241487263944	0.00441430591851217	0.562,1.0,0.354	1.0,1.0,0.756	-0.28	SE	KRAS-Q61H	KRAS-WT	140	100	25	2
ENSG00000151500.10	THYN1	chr11	-	995,946,988	86,59,88	301,105,305	51,21,47	200	49	4.91526737534e-07	3.06336408887386e-05	0.739,0.797,0.733	0.591,0.551,0.614	0.171	SE	KRAS-G12V	KRAS-WT	134118702	134118853	134118172	134118378	134119060	134119156	2929	711	233	119	3162	830	0.739	0.591	1267,1074,1148	84,83,73	301,105,305	51,21,47	200	49	2.38563213628e-09	2.77340739680817e-07	0.787,0.76,0.794	0.591,0.551,0.614	0.195	SE	KRAS-Q61H	KRAS-WT	3489	711	240	119
ENSG00000151575.10	TEX9	chr15	+	99,139,35	0,0,0	82,53,95	0,3,5	184	49	0.000600540477601	0.0100384154852683	1.0,1.0,1.0	1.0,0.825,0.835	0.113	SE	KRAS-G12V	KRAS-WT	56719802	56719937	56704499	56704634	56720564	56720671	273	230	0	8	273	238	1	0.835	49,43,45	0,0,0	82,53,95	0,3,5	184	49	0.000670343470989	0.0100447900373405	1.0,1.0,1.0	1.0,0.825,0.835	0.113	SE	KRAS-Q61H	KRAS-WT	137	230	0	8
ENSG00000151665.8	PIGF	chr2	-	110,85,81	76,76,65	70,44,79	109,63,143	172	49	2.00346732759e-06	9.50888251659453e-05	0.292,0.242,0.262	0.155,0.166,0.136	0.113	SE	KRAS-G12V	KRAS-WT	46818941	46819064	46808423	46808730	46819613	46819722	276	193	217	315	493	508	0.262	0.155	122,65,86	64,61,66	70,44,79	109,63,143	172	49	1.13985640982e-06	5.41238525868562e-05	0.352,0.233,0.271	0.155,0.166,0.136	0.133	SE	KRAS-Q61H	KRAS-WT	273	193	191	315
ENSG00000151773.8	CCDC122	chr13	-	31,39,56	35,33,36	8,7,5	23,7,39	159	49	7.74124946579e-06	0.00028856751819622	0.214,0.267,0.324	0.097,0.236,0.038	0.145	SE	KRAS-G12V	KRAS-WT	44442829	44442939	44433807	44434206	44448977	44449043	126	20	104	69	230	89	0.267	0.097	30,44,29	32,32,26	8,7,5	23,7,39	159	49	1.70697410833e-05	0.000508084372344864	0.224,0.298,0.256	0.097,0.236,0.038	0.136	SE	KRAS-Q61H	KRAS-WT	103	20	90	69
ENSG00000151881.10	C5orf28	chr5	-	15,18,5	19,13,15	6,2,3	24,17,13	200	49	0.000238557499304	0.00471692918426818	0.162,0.253,0.076	0.058,0.028,0.054	0.117	SE	KRAS-G12V	KRAS-WT	43454556	43454707	43453759	43454145	43476215	43476603	38	11	47	54	85	65	0.162	0.054	12,7,7	6,9,9	6,2,3	24,17,13	200	49	0.000106236256966	0.00227917826061548	0.329,0.16,0.16	0.058,0.028,0.054	0.17	SE	KRAS-Q61H	KRAS-WT	26	11	24	54
ENSG00000151914.13	DST	chr6	-	68,60,50	0,0,0	92,125,150	1,7,0	283	49	0.000950266675945	0.0145134188410796	1.0,1.0,1.0	0.941,0.756,1.0	0.101	SE	KRAS-G12V	KRAS-WT	56463273	56463507	56462537	56462804	56464866	56465019	178	367	0	8	178	375	1	0.941	99,96,68	0,0,0	92,125,150	1,7,0	283	49	0.000928693269127	0.0130253998203117	1.0,1.0,1.0	0.941,0.756,1.0	0.101	SE	KRAS-Q61H	KRAS-WT	263	367	0	8
ENSG00000152454.3	ZNF256	chr19	-	92,75,85	2,7,6	48,36,71	2,0,0	176	49	0.000174417963515	0.00367798206098878	0.928,0.749,0.798	0.87,1.0,1.0	-0.132	SE	KRAS-G12V	KRAS-WT	58455301	58455428	58452200	58454015	58458809	58459039	252	155	15	2	267	157	0.798	1	37,48,47	5,5,1	48,36,71	2,0,0	176	49	0.000102254985308	0.00220578111066658	0.673,0.728,0.929	0.87,1.0,1.0	-0.18	SE	KRAS-Q61H	KRAS-WT	132	155	11	2
ENSG00000152457.13	DCLRE1C	chr10	-	44,31,29	25,7,3	8,2,12	20,8,21	180	49	6.20590381195e-07	3.68339288298501e-05	0.324,0.547,0.725	0.098,0.064,0.135	0.433	SE	KRAS-G12V	KRAS-WT	14987433	14987564	14987103	14987188	14991034	14991086	104	22	35	49	139	71	0.547	0.098	19,29,24	8,26,7	8,2,12	20,8,21	180	49	4.24280234423e-05	0.00107754524671476	0.393,0.233,0.483	0.098,0.064,0.135	0.271	SE	KRAS-Q61H	KRAS-WT	72	22	41	49
ENSG00000152601.13	MBNL1	chr3	+	389,312,327	49,17,53	197,131,308	61,31,81	103	49	1.11490482246e-06	6.00753241954869e-05	0.791,0.897,0.746	0.606,0.668,0.644	0.172	SE	KRAS-G12V	KRAS-WT	152164492	152164546	152163070	152163328	152165408	152165562	1028	636	119	173	1147	809	0.791	0.644	299,283,265	43,21,35	197,131,308	61,31,81	103	49	2.754706252e-07	1.64806953313236e-05	0.768,0.865,0.783	0.606,0.668,0.644	0.166	SE	KRAS-Q61H	KRAS-WT	847	636	99	173
ENSG00000152763.12	WDR78	chr1	-	66,59,59	7,0,0	11,16,46	0,0,0	206	49	0.00311093094285	0.0372707595071858	0.692,1.0,1.0	1.0,1.0,1.0	-0.103	SE	KRAS-G12V	KRAS-WT	67340463	67340620	67336487	67337192	67356836	67356949	184	73	7	0	191	73	1	1	62,72,85	7,0,0	11,16,46	0,0,0	206	49	0.0047503603179	0.0475493841016411	0.678,1.0,1.0	1.0,1.0,1.0	-0.107	SE	KRAS-Q61H	KRAS-WT	219	73	7	0
ENSG00000153048.6	CARHSP1	chr16	-	27,24,22	9,3,10	18,14,29	0,1,3	161	49	0.00140335980692	0.0197968820927101	0.477,0.709,0.401	1.0,0.81,0.746	-0.323	SE	KRAS-G12V	KRAS-WT	8961905	8962017	8953027	8953192	8962388	8962576	73	61	22	4	95	65	0.477	0.81	43,34,18	16,14,10	18,14,29	0,1,3	161	49	1.77057715375e-05	0.000521815091009296	0.45,0.425,0.354	1.0,0.81,0.746	-0.442	SE	KRAS-Q61H	KRAS-WT	95	61	40	4
ENSG00000153140.4	CETN3	chr5	-	44,52,28	9,20,9	16,5,23	1,1,0	121	49	1.11089077998e-05	0.000385072537532552	0.664,0.513,0.557	0.866,0.669,1.0	-0.267	SE	KRAS-G12V	KRAS-WT	89692309	89692381	89689526	89689924	89695288	89695366	124	44	38	2	162	46	0.557	0.866	47,62,41	18,12,6	16,5,23	1,1,0	121	49	5.33240281695e-05	0.0012942785111557	0.514,0.677,0.735	0.866,0.669,1.0	-0.203	SE	KRAS-Q61H	KRAS-WT	150	44	36	2
ENSG00000153531.8	ADPRHL1	chr13	-	12,15,12	0,0,0	5,12,24	0,1,7	190	49	1.78174538156e-05	0.000566510788055628	1.0,1.0,1.0	1.0,0.756,0.469	0.258	SE	KRAS-G12V	KRAS-WT	114083266	114083407	114079366	114079494	114088056	114088182	39	41	0	8	39	49	1	0.756	25,26,14	0,0,0	5,12,24	0,1,7	190	49	1.67995170923e-05	0.000500964302880181	1.0,1.0,1.0	1.0,0.756,0.469	0.258	SE	KRAS-Q61H	KRAS-WT	65	41	0	8
ENSG00000153551.9	CMTM7	chr3	+	677,562,602	33,43,48	561,279,693	7,8,19	148	49	1.11137824499e-08	1.27103491225923e-06	0.872,0.812,0.806	0.964,0.92,0.924	-0.106	SE	KRAS-G12V	KRAS-WT	32490945	32491044	32483331	32483505	32493883	32493965	1841	1533	124	34	1965	1567	0.812	0.924	606,635,554	75,64,42	561,279,693	7,8,19	148	49	6.66133814775e-16	3.41244647715226e-13	0.728,0.767,0.814	0.964,0.92,0.924	-0.166	SE	KRAS-Q61H	KRAS-WT	1795	1533	181	34
ENSG00000153560.7	UBP1	chr3	-	805,594,599	195,96,110	307,164,323	99,50,128	157	49	1.27189691506e-05	0.000431105100035483	0.563,0.659,0.63	0.492,0.506,0.441	0.138	SE	KRAS-G12V	KRAS-WT	33450181	33450289	33444292	33444396	33450727	33450838	1998	794	401	277	2399	1071	0.63	0.492	545,506,532	77,81,101	307,164,323	99,50,128	157	49	3.63039742712e-09	3.96449466001441e-07	0.688,0.661,0.622	0.492,0.506,0.441	0.177	SE	KRAS-Q61H	KRAS-WT	1583	794	259	277
ENSG00000153827.9	TRIP12	chr2	-	830,596,500	169,151,117	365,206,534	164,82,174	175	49	5.27030314901e-06	0.000209959760581443	0.579,0.525,0.545	0.384,0.413,0.462	0.13	SE	KRAS-G12V	KRAS-WT	230725121	230725247	230723487	230724290	230744697	230744844	1926	1105	437	420	2363	1525	0.545	0.413	657,651,533	125,119,126	365,206,534	164,82,174	175	49	2.53539931272e-08	2.20048912802324e-06	0.595,0.605,0.542	0.384,0.413,0.462	0.161	SE	KRAS-Q61H	KRAS-WT	1841	1105	370	420
ENSG00000153885.10	KCTD15	chr19	+	29,9,31	37,5,24	1,1,1	8,1,9	176	49	7.72701897878e-06	0.000288356739881253	0.179,0.334,0.264	0.034,0.218,0.03	0.165	SE	KRAS-G12V	KRAS-WT	34289168	34289295	34287750	34287892	34289575	34289671	69	3	66	18	135	21	0.264	0.034	35,25,21	35,14,14	1,1,1	8,1,9	176	49	1.21487009208e-06	5.6913728254246e-05	0.218,0.332,0.295	0.034,0.218,0.03	0.188	SE	KRAS-Q61H	KRAS-WT	81	3	63	18
ENSG00000154134.10	ROBO3	chr11	+	88,37,55	10,13,4	8,3,4	0,0,0	198	49	1.24564799664e-06	6.52383884969237e-05	0.685,0.413,0.773	1.0,1.0,1.0	-0.376	SE	KRAS-G12V	KRAS-WT	124747056	124747205	124746717	124746828	124747414	124747692	180	15	27	0	207	15	0.685	1	30,45,25	1,12,6	8,3,4	0,0,0	198	49	2.05895355099e-07	1.29521063916924e-05	0.881,0.481,0.508	1.0,1.0,1.0	-0.377	SE	KRAS-Q61H	KRAS-WT	100	15	19	0
ENSG00000154134.10	ROBO3	chr11	+	66,32,57	10,13,4	23,4,3	0,0,0	92	49	1.36509630277e-06	7.01877226674425e-05	0.779,0.567,0.884	1.0,1.0,1.0	-0.257	SE	KRAS-G12V	KRAS-WT	124747162	124747205	124746721	124746828	124747414	124747554	155	30	27	0	182	30	0.779	1	23,32,15	1,12,6	23,4,3	0,0,0	92	49	3.1144951762e-07	1.83234678853746e-05	0.925,0.587,0.571	1.0,1.0,1.0	-0.306	SE	KRAS-Q61H	KRAS-WT	70	30	19	0
ENSG00000154134.10	ROBO3	chr11	+	24,15,21	10,13,4	7,2,1	0,0,0	74	49	4.27352884969e-07	2.74892053624149e-05	0.614,0.433,0.777	1.0,1.0,1.0	-0.392	SE	KRAS-G12V	KRAS-WT	124747180	124747205	124746737	124746828	124747414	124747554	60	10	27	0	87	10	0.614	1	13,11,9	1,12,6	7,2,1	0,0,0	74	49	1.16568528163e-07	8.0448882360905e-06	0.896,0.378,0.498	1.0,1.0,1.0	-0.409	SE	KRAS-Q61H	KRAS-WT	33	10	19	0
ENSG00000154710.11	RABGEF1	chr7	+	43,48,44	18,24,23	13,0,11	19,10,16	194	49	3.06905158076e-06	0.000135483934922112	0.376,0.336,0.326	0.147,0.0,0.148	0.248	SE	KRAS-G12V	KRAS-WT	66235309	66235454	66233817	66234012	66236869	66237022	135	24	65	45	200	69	0.336	0.147	24,14,13	19,9,6	13,0,11	19,10,16	194	49	0.00187201237172	0.0227099537046741	0.242,0.282,0.354	0.147,0.0,0.148	0.194	SE	KRAS-Q61H	KRAS-WT	51	24	34	45
ENSG00000154889.12	MPPE1	chr18	-	169,137,120	0,0,0	89,51,130	2,1,7	214	49	1.45276697489e-05	0.00048196458194587	1.0,1.0,1.0	0.911,0.921,0.81	0.119	SE	KRAS-G12V	KRAS-WT	11884877	11885042	11883688	11884626	11886915	11887024	426	270	0	10	426	280	1	0.911	108,104,52	0,0,0	89,51,130	2,1,7	214	49	2.16148744753e-05	0.000617106135336952	1.0,1.0,1.0	0.911,0.921,0.81	0.119	SE	KRAS-Q61H	KRAS-WT	264	270	0	10
ENSG00000155229.16	MMS19	chr10	-	592,344,517	30,36,56	356,198,465	9,5,15	134	49	3.74826763294e-07	2.47359915124942e-05	0.878,0.777,0.771	0.935,0.935,0.919	-0.121	SE	KRAS-G12V	KRAS-WT	99236591	99236676	99236485	99236501	99237103	99237173	1453	1019	122	29	1575	1048	0.777	0.935	557,520,424	73,32,41	356,198,465	9,5,15	134	49	8.70444116785e-09	8.77546940777966e-07	0.736,0.856,0.791	0.935,0.935,0.919	-0.135	SE	KRAS-Q61H	KRAS-WT	1501	1019	146	29
ENSG00000155313.11	USP25	chr21	+	53,39,33	136,78,81	46,29,39	37,29,65	145	49	0.000327745278163	0.00614095478423719	0.116,0.145,0.121	0.296,0.253,0.169	-0.112	SE	KRAS-G12V	KRAS-WT	17222095	17222191	17214716	17214859	17236586	17236765	125	114	295	131	420	245	0.121	0.253	40,35,27	115,99,120	46,29,39	37,29,65	145	49	2.22076554035e-07	1.37640021480883e-05	0.105,0.107,0.071	0.296,0.253,0.169	-0.145	SE	KRAS-Q61H	KRAS-WT	102	114	334	131
ENSG00000156171.10	DRAM2	chr1	-	0,0,0	18,4,29	9,0,3	17,1,1	77	49	6.90326049075e-05	0.00173801407046599	0.0,0.0,0.0	0.252,0.0,0.656	-0.303	SE	KRAS-G12V	KRAS-WT	111665237	111665265	111663137	111663315	111668848	111668916	0	12	51	19	51	31	0	0.252	0,0,1	25,1,10	9,0,3	17,1,1	77	49	0.000224252854643	0.00415960328850616	0.0,0.0,0.06	0.252,0.0,0.656	-0.283	SE	KRAS-Q61H	KRAS-WT	1	12	36	19
ENSG00000156171.10	DRAM2	chr1	-	403,358,310	4,9,4	248,123,280	16,8,11	173	49	2.98597403824e-05	0.000869630992418905	0.966,0.918,0.956	0.814,0.813,0.878	0.112	SE	KRAS-G12V	KRAS-WT	111682209	111682333	111680144	111680208	111682659	111682684	1071	651	17	35	1088	686	0.956	0.814	306,271,325	6,2,5	248,123,280	16,8,11	173	49	1.46421236635e-05	0.000447864180600551	0.935,0.975,0.948	0.814,0.813,0.878	0.118	SE	KRAS-Q61H	KRAS-WT	902	651	13	35
ENSG00000156253.2	RWDD2B	chr21	-	33,29,34	119,78,112	30,30,86	80,28,51	147	49	4.72049357576e-05	0.00127281087204945	0.085,0.11,0.092	0.111,0.263,0.36	-0.149	SE	KRAS-G12V	KRAS-WT	30381915	30382013	30380220	30380942	30391531	30391661	96	146	309	159	405	305	0.092	0.263	17,17,17	104,78,86	30,30,86	80,28,51	147	49	1.07861185539e-08	1.05369508539727e-06	0.052,0.068,0.062	0.111,0.263,0.36	-0.184	SE	KRAS-Q61H	KRAS-WT	51	146	268	159
ENSG00000156345.13	CDK20	chr9	-	57,32,67	0,0,0	90,43,99	3,4,0	202	49	0.00274953046252	0.0339014240090923	1.0,1.0,1.0	0.879,0.723,1.0	0.133	SE	KRAS-G12V	KRAS-WT	90588836	90588989	90586061	90586250	90589286	90589504	156	232	0	7	156	239	1	0.879	49,39,50	0,0,0	90,43,99	3,4,0	202	49	0.00276671325657	0.0311082445211413	1.0,1.0,1.0	0.879,0.723,1.0	0.133	SE	KRAS-Q61H	KRAS-WT	138	232	0	7
ENSG00000156521.9	TYSND1	chr10	-	981,727,963	13,11,14	720,376,941	21,30,47	235	49	2.21099633047e-08	2.29803508864167e-06	0.94,0.932,0.935	0.877,0.723,0.807	0.133	SE	KRAS-G12V	KRAS-WT	71902423	71902609	71897736	71899897	71903597	71903728	2671	2037	38	98	2709	2135	0.935	0.807	1082,1023,1024	12,19,17	720,376,941	21,30,47	235	49	5.23995338231e-08	4.16880634620395e-06	0.949,0.918,0.926	0.877,0.723,0.807	0.129	SE	KRAS-Q61H	KRAS-WT	3129	2037	48	98
ENSG00000156858.7	PRR14	chr16	+	2142,1463,2361	13,5,12	1510,942,2030	41,19,37	635	49	1.10045306201e-12	3.55779649331666e-10	0.927,0.958,0.938	0.74,0.793,0.809	0.16	SE	KRAS-G12V	KRAS-WT	30665949	30666535	30665429	30665660	30666671	30666741	5966	4482	30	97	5996	4579	0.938	0.793	1788,1695,1440	9,9,11	1510,942,2030	41,19,37	635	49	3.42226025296e-10	5.00316980368932e-08	0.939,0.936,0.91	0.74,0.793,0.809	0.148	SE	KRAS-Q61H	KRAS-WT	4923	4482	29	97
ENSG00000156976.10	EIF4A2	chr3	+	2530,2302,1965	535,532,365	1652,1017,1968	121,92,186	189	49	0	0	0.551,0.529,0.583	0.78,0.741,0.733	-0.197	SE	KRAS-G12V	KRAS-WT	186502750	186502890	186502352	186502485	186503671	186503702	6797	4637	1432	399	8229	5036	0.551	0.741	2692,2018,2326	572,404,498	1652,1017,1968	121,92,186	189	49	0	0	0.55,0.564,0.548	0.78,0.741,0.733	-0.197	SE	KRAS-Q61H	KRAS-WT	7036	4637	1474	399
ENSG00000156990.10	RPUSD3	chr3	-	1300,1146,1392	22,19,25	410,199,600	6,18,26	236	49	0.00126382085323	0.0181753979720184	0.925,0.926,0.92	0.934,0.697,0.827	0.104	SE	KRAS-G12V	KRAS-WT	9880668	9880855	9879532	9879891	9881867	9881991	3838	1209	66	50	3904	1259	0.925	0.827	1224,1178,1032	11,12,17	410,199,600	6,18,26	236	49	8.42155194181e-06	0.000280614483264647	0.959,0.953,0.926	0.934,0.697,0.827	0.127	SE	KRAS-Q61H	KRAS-WT	3434	1209	40	50
ENSG00000157014.6	TATDN2	chr3	+	119,76,95	127,92,96	15,3,28	83,30,98	146	49	4.99600361081e-15	2.77658061831521e-12	0.239,0.217,0.249	0.057,0.032,0.087	0.176	SE	KRAS-G12V	KRAS-WT	10320347	10320444	10319962	10320146	10320568	10320718	290	46	315	211	605	257	0.239	0.057	54,49,59	89,82,97	15,3,28	83,30,98	146	49	1.34856991352e-07	9.13692368289196e-06	0.169,0.167,0.17	0.057,0.032,0.087	0.11	SE	KRAS-Q61H	KRAS-WT	162	46	268	211
ENSG00000157036.8	EXOG	chr3	+	59,82,53	28,35,28	6,6,10	18,26,30	136	49	1.44328993201e-14	7.58166742135645e-12	0.432,0.458,0.405	0.107,0.077,0.107	0.335	SE	KRAS-G12V	KRAS-WT	38538333	38538420	38537617	38538021	38539119	38539175	194	22	91	74	285	96	0.432	0.107	40,30,54	26,16,33	6,6,10	18,26,30	136	49	1.17018505996e-10	2.01457269475627e-08	0.357,0.403,0.371	0.107,0.077,0.107	0.28	SE	KRAS-Q61H	KRAS-WT	124	22	75	74
ENSG00000157193.10	LRP8	chr1	-	315,216,171	68,32,43	129,104,171	109,65,90	226	49	4.72200056834e-12	1.30139496811131e-09	0.501,0.594,0.463	0.204,0.258,0.292	0.268	SE	KRAS-G12V	KRAS-WT	53715051	53715228	53711216	53712728	53716361	53716534	702	404	143	264	845	668	0.501	0.258	204,175,225	37,85,61	129,104,171	109,65,90	226	49	0.000268085453357	0.00479888193637062	0.545,0.309,0.444	0.204,0.258,0.292	0.181	SE	KRAS-Q61H	KRAS-WT	604	404	183	264
ENSG00000157193.10	LRP8	chr1	-	520,464,484	18,6,19	513,310,735	39,36,57	274	49	1.06618698203e-07	8.64414496035158e-06	0.838,0.933,0.82	0.702,0.606,0.698	0.195	SE	KRAS-G12V	KRAS-WT	53722911	53723136	53720788	53720857	53723990	53724143	1468	1558	43	132	1511	1690	0.838	0.698	614,509,491	19,7,12	513,310,735	39,36,57	274	49	3.78984621463e-11	7.43919657270518e-09	0.852,0.929,0.88	0.702,0.606,0.698	0.218	SE	KRAS-Q61H	KRAS-WT	1614	1558	38	132
ENSG00000157954.10	WIPI2	chr7	+	187,123,166	165,163,170	209,104,279	110,67,146	103	49	4.52893536451e-07	2.87318223072834e-05	0.35,0.264,0.317	0.475,0.425,0.476	-0.148	SE	KRAS-G12V	KRAS-WT	5232748	5232802	5229818	5230124	5239206	5239289	476	592	498	323	974	915	0.317	0.475	215,148,208	207,180,164	209,104,279	110,67,146	103	49	1.33589820424e-05	0.000413027212213751	0.331,0.281,0.376	0.475,0.425,0.476	-0.129	SE	KRAS-Q61H	KRAS-WT	571	592	551	323
ENSG00000158806.9	NPM2	chr8	+	46,21,52	0,0,0	64,24,77	6,2,2	175	49	9.86352512766e-06	0.000349285136524356	1.0,1.0,1.0	0.749,0.771,0.915	0.188	SE	KRAS-G12V	KRAS-WT	21883157	21883283	21882946	21883032	21890640	21890667	119	165	0	10	119	175	1	0.771	31,31,26	0,0,0	64,24,77	6,2,2	175	49	1.50693960059e-05	0.000458297208826387	1.0,1.0,1.0	0.749,0.771,0.915	0.188	SE	KRAS-Q61H	KRAS-WT	88	165	0	10
ENSG00000158850.10	B4GALT3	chr1	-	8,9,5	2,1,5	11,0,6	25,3,11	174	49	0.00216198510629	0.0281976362379138	0.53,0.717,0.22	0.11,0.0,0.133	0.408	SE	KRAS-G12V	KRAS-WT	161146402	161146527	161146223	161146298	161147212	161147281	22	17	8	39	30	56	0.53	0.11	14,15,7	6,3,8	11,0,6	25,3,11	174	49	0.00112448630104	0.0151656425146683	0.397,0.585,0.198	0.11,0.0,0.133	0.312	SE	KRAS-Q61H	KRAS-WT	36	17	17	39
ENSG00000159023.14	EPB41	chr1	+	58,30,39	12,17,9	85,59,104	8,3,3	112	49	3.71602355209e-06	0.000156966982291078	0.679,0.436,0.655	0.823,0.896,0.938	-0.296	SE	KRAS-G12V	KRAS-WT	29386933	29386996	29379615	29379824	29391493	29391670	127	248	38	14	165	262	0.655	0.896	41,33,14	18,7,8	85,59,104	8,3,3	112	49	3.9653037176e-07	2.21501584437922e-05	0.499,0.673,0.434	0.823,0.896,0.938	-0.35	SE	KRAS-Q61H	KRAS-WT	88	248	33	14
ENSG00000159216.14	RUNX1	chr21	-	753,567,741	19,31,15	289,184,297	23,12,23	241	49	9.57845788125e-05	0.00227123609711008	0.89,0.788,0.909	0.719,0.757,0.724	0.129	SE	KRAS-G12V	KRAS-WT	36206706	36206898	36171597	36171759	36231770	36231875	2061	770	65	58	2126	828	0.89	0.724	499,487,430	13,6,17	289,184,297	23,12,23	241	49	2.94078094065e-06	0.000116907638530193	0.886,0.943,0.837	0.719,0.757,0.724	0.155	SE	KRAS-Q61H	KRAS-WT	1416	770	36	58
ENSG00000159267.10	HLCS	chr21	-	76,54,83	31,36,46	79,34,81	17,3,9	1004	49	1.90173984704e-06	9.19160015747586e-05	0.107,0.068,0.081	0.185,0.356,0.305	-0.197	SE	KRAS-G12V	KRAS-WT	38319632	38320587	38311131	38311294	38334335	38334470	213	194	113	29	326	223	0.081	0.305	72,83,41	37,33,27	79,34,81	17,3,9	1004	49	8.08765889104e-06	0.000271498874120634	0.087,0.109,0.069	0.185,0.356,0.305	-0.194	SE	KRAS-Q61H	KRAS-WT	196	194	97	29
ENSG00000159267.10	HLCS	chr21	-	21,29,12	31,36,46	19,13,31	17,3,9	171	49	0.0001830518824	0.00381932669430742	0.163,0.188,0.07	0.243,0.554,0.497	-0.291	SE	KRAS-G12V	KRAS-WT	38320465	38320587	38311131	38311294	38334335	38334470	62	63	113	29	175	92	0.163	0.497	25,20,27	37,33,27	19,13,31	17,3,9	171	49	0.00282396483702	0.0316559374454066	0.162,0.148,0.223	0.243,0.554,0.497	-0.254	SE	KRAS-Q61H	KRAS-WT	72	63	97	29
ENSG00000159788.14	RGS12	chr4	+	646,575,490	5,0,11	535,343,760	0,0,2	2031	49	9.42114979502e-05	0.00223709060828287	0.757,1.0,0.518	1.0,1.0,0.902	-0.209	SE	KRAS-G12V	KRAS-WT	3317796	3319778	3294754	3294826	3344663	3344780	1711	1638	16	2	1727	1640	0.757	1	398,517,396	4,3,0	535,343,760	0,0,2	2031	49	0.00202061875354	0.0241821818918434	0.706,0.806,1.0	1.0,1.0,0.902	-0.13	SE	KRAS-Q61H	KRAS-WT	1311	1638	7	2
ENSG00000159921.10	GNE	chr9	-	78,59,68	0,0,3	128,64,196	9,2,10	202	49	0.000386420363798	0.00703264146260463	1.0,1.0,0.846	0.775,0.886,0.826	0.12	SE	KRAS-G12V	KRAS-WT	36236828	36236981	36233916	36234129	36246027	36246479	205	388	3	21	208	409	1	0.826	50,61,56	0,0,0	128,64,196	9,2,10	202	49	3.42790716479e-07	1.98340156522881e-05	1.0,1.0,1.0	0.775,0.886,0.826	0.171	SE	KRAS-Q61H	KRAS-WT	167	388	0	21
ENSG00000160299.12	PCNT	chr21	+	198,116,131	9,3,2	88,61,130	0,0,0	196	49	1.02452666567e-05	0.000360713846525186	0.846,0.906,0.942	1.0,1.0,1.0	-0.102	SE	KRAS-G12V	KRAS-WT	47801608	47801755	47786498	47787054	47805746	47805898	445	279	14	0	459	279	0.906	1	153,203,79	6,7,4	88,61,130	0,0,0	196	49	9.26950845859e-07	4.56306037481059e-05	0.864,0.879,0.832	1.0,1.0,1.0	-0.142	SE	KRAS-Q61H	KRAS-WT	435	279	17	0
ENSG00000160305.13	DIP2A	chr21	+	165,121,131	8,9,8	133,101,158	1,0,3	181	49	5.70534863376e-06	0.000224498291149478	0.848,0.784,0.816	0.973,1.0,0.934	-0.153	SE	KRAS-G12V	KRAS-WT	47924270	47924402	47918494	47918746	47929169	47929289	417	392	25	4	442	396	0.816	0.973	151,152,145	10,12,6	133,101,158	1,0,3	181	49	2.59181276352e-06	0.000105361369180255	0.803,0.774,0.867	0.973,1.0,0.934	-0.154	SE	KRAS-Q61H	KRAS-WT	448	392	28	4
ENSG00000160305.13	DIP2A	chr21	+	222,149,161	8,9,8	164,117,216	1,0,3	178	49	5.62194666043e-06	0.000221605537557993	0.884,0.82,0.847	0.978,1.0,0.952	-0.126	SE	KRAS-G12V	KRAS-WT	47924273	47924402	47918494	47918746	47929169	47929289	532	497	25	4	557	501	0.847	0.978	182,212,188	10,12,6	164,117,216	1,0,3	178	49	2.75343534217e-06	0.000110717269247053	0.834,0.829,0.896	0.978,1.0,0.952	-0.124	SE	KRAS-Q61H	KRAS-WT	582	497	28	4
ENSG00000160310.12	PRMT2	chr21	+	251,213,219	96,86,134	122,52,114	131,48,162	158	49	4.89623896982e-10	8.46420005150348e-08	0.448,0.434,0.336	0.224,0.251,0.179	0.188	SE	KRAS-G12V	KRAS-WT	48056350	48056459	48055078	48055675	48056807	48056902	683	288	316	341	999	629	0.434	0.224	276,222,271	166,133,94	122,52,114	131,48,162	158	49	2.15008285731e-07	1.34401508768952e-05	0.34,0.341,0.472	0.224,0.251,0.179	0.166	SE	KRAS-Q61H	KRAS-WT	769	288	393	341
ENSG00000160310.12	PRMT2	chr21	+	298,261,199	3,0,3	157,84,222	18,8,50	186	49	0	0	0.963,1.0,0.946	0.697,0.734,0.539	0.313	SE	KRAS-G12V	KRAS-WT	48081711	48081848	48069486	48069651	48083294	48083466	758	463	6	76	764	539	0.963	0.697	187,149,186	7,0,11	157,84,222	18,8,50	186	49	2.51171462384e-06	0.000102502032673678	0.876,1.0,0.817	0.697,0.734,0.539	0.241	SE	KRAS-Q61H	KRAS-WT	522	463	18	76
ENSG00000160404.13	TOR2A	chr9	-	311,212,247	6,9,16	224,127,264	35,11,27	315	49	8.46982483035e-05	0.00205398597319346	0.89,0.786,0.706	0.499,0.642,0.603	0.213	SE	KRAS-G12V	KRAS-WT	130496577	130496843	130493803	130495839	130497398	130497571	770	615	31	73	801	688	0.786	0.603	183,210,119	6,10,3	224,127,264	35,11,27	315	49	1.83636737127e-05	0.000538434192944266	0.826,0.766,0.861	0.499,0.642,0.603	0.236	SE	KRAS-Q61H	KRAS-WT	512	615	19	73
ENSG00000160570.9	DEDD2	chr19	-	460,403,571	16,18,22	288,152,364	0,0,3	415	49	1.42075351484e-10	2.84763097970476e-08	0.772,0.726,0.754	1.0,1.0,0.935	-0.228	SE	KRAS-G12V	KRAS-WT	42720831	42721197	42719284	42719404	42724225	42724275	1434	804	56	3	1490	807	0.754	1	333,277,303	9,9,11	288,152,364	0,0,3	415	49	6.600957414e-08	5.02933889547932e-06	0.814,0.784,0.765	1.0,1.0,0.935	-0.191	SE	KRAS-Q61H	KRAS-WT	913	804	29	3
ENSG00000160685.9	ZBTB7B	chr1	+	131,85,153	6,8,4	54,34,50	12,11,3	189	49	0.00285890904028	0.0349170098495658	0.85,0.734,0.908	0.538,0.445,0.812	0.232	SE	KRAS-G12V	KRAS-WT	154982733	154982873	154975294	154975419	154986490	154986569	369	138	18	26	387	164	0.85	0.538	56,69,68	0,7,0	54,34,50	12,11,3	189	49	0.00049279907989	0.00781557262116006	1.0,0.719,1.0	0.538,0.445,0.812	0.308	SE	KRAS-Q61H	KRAS-WT	193	138	7	26
ENSG00000160752.10	FDPS	chr1	+	508,535,577	101,79,119	565,261,683	166,75,197	262	49	0.000189893392703	0.00392341620502324	0.485,0.559,0.476	0.389,0.394,0.393	0.115	SE	KRAS-G12V	KRAS-WT	155279543	155279756	155278749	155278867	155279833	155279996	1620	1509	299	438	1919	1947	0.485	0.393	494,391,521	51,56,65	565,261,683	166,75,197	262	49	8.61011262288e-12	1.98726445555923e-09	0.644,0.566,0.6	0.389,0.394,0.393	0.211	SE	KRAS-Q61H	KRAS-WT	1406	1509	172	438
ENSG00000160752.10	FDPS	chr1	+	489,520,574	101,79,119	554,253,691	166,75,197	226	49	0.000255844867145	0.00498979111975053	0.512,0.588,0.511	0.42,0.422,0.432	0.112	SE	KRAS-G12V	KRAS-WT	155279579	155279756	155278706	155278867	155279833	155279996	1583	1498	299	438	1882	1936	0.512	0.422	469,363,502	51,56,65	554,253,691	166,75,197	226	49	1.45625955739e-10	2.44039666784957e-08	0.666,0.584,0.626	0.42,0.422,0.432	0.201	SE	KRAS-Q61H	KRAS-WT	1334	1498	172	438
ENSG00000160781.11	PAQR6	chr1	-	25,36,20	0,0,2	4,5,24	2,2,5	176	49	8.61394734331e-06	0.000311598771918003	1.0,1.0,0.736	0.358,0.41,0.572	0.465	SE	KRAS-G12V	KRAS-WT	156215325	156215452	156214932	156215029	156215572	156215778	81	33	2	9	83	42	1	0.41	20,17,18	3,0,0	4,5,24	2,2,5	176	49	0.00107008561527	0.0145565834667881	0.65,1.0,1.0	0.358,0.41,0.572	0.437	SE	KRAS-Q61H	KRAS-WT	55	33	3	9
ENSG00000160796.12	NBEAL2	chr3	+	64,68,51	5,0,0	42,33,75	12,0,11	135	49	0.00165476796786	0.0226681975014629	0.823,1.0,1.0	0.56,1.0,0.712	0.184	SE	KRAS-G12V	KRAS-WT	47032708	47032794	47031000	47031083	47033329	47033436	183	150	5	23	188	173	1	0.712	59,72,45	0,0,0	42,33,75	12,0,11	135	49	4.35012612598e-08	3.55053688080311e-06	1.0,1.0,1.0	0.56,1.0,0.712	0.243	SE	KRAS-Q61H	KRAS-WT	176	150	0	23
ENSG00000160932.6	LY6E	chr8	+	38,28,55	13,3,9	36,6,28	0,0,0	165	49	3.79079057033e-09	4.95951932846268e-07	0.465,0.735,0.645	1.0,1.0,1.0	-0.385	SE	KRAS-G12V	KRAS-WT	144101678	144101794	144100249	144100536	144102299	144102408	121	70	25	0	146	70	0.645	1	71,21,31	3,5,0	36,6,28	0,0,0	165	49	0.000130208406501	0.00268031090938517	0.875,0.555,1.0	1.0,1.0,1.0	-0.19	SE	KRAS-Q61H	KRAS-WT	123	70	8	0
ENSG00000161249.16	DMKN	chr19	-	286,264,301	51,47,39	137,50,91	35,28,37	85	49	6.68062704874e-05	0.00169146132208817	0.764,0.764,0.816	0.693,0.507,0.586	0.186	SE	KRAS-G12V	KRAS-WT	35999106	35999142	35998359	35998413	36001085	36001113	851	278	137	100	988	378	0.764	0.586	222,204,217	31,46,38	137,50,91	35,28,37	85	49	0.000624544145512	0.00947145754682464	0.805,0.719,0.767	0.693,0.507,0.586	0.168	SE	KRAS-Q61H	KRAS-WT	643	278	115	100
ENSG00000161955.12	TNFSF13	chr17	+	29,34,40	0,2,1	57,14,65	10,4,7	97	49	4.95279207531e-05	0.00132244600168828	1.0,0.896,0.953	0.742,0.639,0.824	0.215	SE	KRAS-G12V	KRAS-WT	7463162	7463210	7462940	7463019	7463365	7463484	103	136	3	21	106	157	0.953	0.742	38,27,14	0,2,0	57,14,65	10,4,7	97	49	1.55053267635e-05	0.000468580642382799	1.0,0.872,1.0	0.742,0.639,0.824	0.222	SE	KRAS-Q61H	KRAS-WT	79	136	2	21
ENSG00000161999.7	JMJD8	chr16	-	139,58,141	7,19,18	145,68,177	3,6,8	139	49	0.00349027837673	0.0408263611062728	0.875,0.518,0.734	0.945,0.8,0.886	-0.168	SE	KRAS-G12V	KRAS-WT	734065	734155	733860	733909	734233	734334	338	390	44	17	382	407	0.734	0.886	113,105,86	15,15,8	145,68,177	3,6,8	139	49	0.000588609682904	0.00902172126484579	0.726,0.712,0.791	0.945,0.8,0.886	-0.134	SE	KRAS-Q61H	KRAS-WT	304	390	38	17
ENSG00000162241.8	SLC25A45	chr11	-	4,8,13	0,0,0	23,9,6	4,6,0	235	49	9.82845007047e-07	5.43046819974272e-05	1.0,1.0,1.0	0.545,0.238,1.0	0.406	SE	KRAS-G12V	KRAS-WT	65146846	65147032	65144288	65144547	65147337	65147409	25	38	0	10	25	48	1	0.545	11,4,15	0,0,0	23,9,6	4,6,0	235	49	9.58546880647e-07	4.69033619561746e-05	1.0,1.0,1.0	0.545,0.238,1.0	0.406	SE	KRAS-Q61H	KRAS-WT	30	38	0	10
ENSG00000162408.10	NOL9	chr1	-	117,92,78	11,4,3	109,48,142	0,0,1	147	49	3.0555711128e-07	2.07973674719091e-05	0.78,0.885,0.897	1.0,1.0,0.979	-0.139	SE	KRAS-G12V	KRAS-WT	6601889	6601987	6593339	6593501	6609630	6609758	287	299	18	1	305	300	0.885	1	101,82,89	9,4,11	109,48,142	0,0,1	147	49	2.00426908403e-09	2.36939953067036e-07	0.789,0.872,0.73	1.0,1.0,0.979	-0.196	SE	KRAS-Q61H	KRAS-WT	272	299	24	1
ENSG00000162604.8	TM2D1	chr1	-	47,51,42	3,22,7	38,40,60	0,0,0	179	49	4.47085368727e-10	7.87045806041481e-08	0.811,0.388,0.622	1.0,1.0,1.0	-0.393	SE	KRAS-G12V	KRAS-WT	62152463	62152593	62149123	62149218	62166605	62166697	140	138	32	0	172	138	0.622	1	54,33,48	2,8,4	38,40,60	0,0,0	179	49	1.07550357731e-07	7.52972004514479e-06	0.881,0.53,0.767	1.0,1.0,1.0	-0.274	SE	KRAS-Q61H	KRAS-WT	135	138	14	0
ENSG00000162642.9	C1orf52	chr1	-	321,261,267	114,128,61	234,127,293	141,88,152	176	49	0.00271943137547	0.0336521954257879	0.439,0.362,0.549	0.316,0.287,0.349	0.133	SE	KRAS-G12V	KRAS-WT	85724617	85724744	85724206	85724405	85725040	85725316	849	654	303	381	1152	1035	0.439	0.316	257,216,220	49,57,60	234,127,293	141,88,152	176	49	1.75538694691e-10	2.83187225218623e-08	0.594,0.513,0.505	0.316,0.287,0.349	0.22	SE	KRAS-Q61H	KRAS-WT	693	654	166	381
ENSG00000162650.11	ATXN7L2	chr1	+	23,36,19	18,16,12	18,16,13	24,16,29	227	49	0.00115715414024	0.0169316519249589	0.216,0.327,0.255	0.139,0.178,0.088	0.131	SE	KRAS-G12V	KRAS-WT	110027953	110028131	110026100	110026702	110028678	110028744	78	47	46	69	124	116	0.255	0.139	30,32,11	13,11,9	18,16,13	24,16,29	227	49	0.000251805031057	0.0045658230235688	0.333,0.386,0.209	0.139,0.178,0.088	0.174	SE	KRAS-Q61H	KRAS-WT	73	47	33	69
ENSG00000162723.5	SLAMF9	chr1	-	76,64,81	11,7,0	19,7,21	1,0,0	322	49	0.000163290840907	0.00348018743506664	0.513,0.582,1.0	0.743,1.0,1.0	-0.216	SE	KRAS-G12V	KRAS-WT	159922051	159922324	159921281	159921656	159923234	159923282	221	47	18	1	239	48	0.582	1	40,32,58	0,8,7	19,7,21	1,0,0	322	49	9.9390915375e-05	0.00215432458815918	1.0,0.378,0.558	0.743,1.0,1.0	-0.269	SE	KRAS-Q61H	KRAS-WT	130	47	15	1
ENSG00000162734.8	PEA15	chr1	+	167,203,186	30,12,20	137,40,111	33,15,40	251	49	0.000103608626784	0.0024167080559638	0.521,0.768,0.645	0.448,0.342,0.351	0.264	SE	KRAS-G12V	KRAS-WT	160178253	160178455	160176922	160177027	160181332	160181506	556	288	62	88	618	376	0.645	0.351	148,97,122	9,9,19	137,40,111	33,15,40	251	49	2.40281568022e-05	0.00067170104707481	0.762,0.678,0.556	0.448,0.342,0.351	0.285	SE	KRAS-Q61H	KRAS-WT	367	288	37	88
ENSG00000162775.10	RBM15	chr1	+	179,129,114	10,6,2	63,48,131	5,12,11	160	49	0.00432301330388	0.0481786005379546	0.846,0.868,0.946	0.794,0.551,0.785	0.177	SE	KRAS-G12V	KRAS-WT	110888160	110888271	110881127	110884890	110888929	110889299	422	242	18	28	440	270	0.868	0.785	114,61,98	0,7,2	63,48,131	5,12,11	160	49	0.00260662068505	0.0297677670655371	1.0,0.727,0.938	0.794,0.551,0.785	0.178	SE	KRAS-Q61H	KRAS-WT	273	242	9	28
ENSG00000162814.6	SPATA17	chr1	+	31,22,20	0,0,0	14,16,24	9,0,6	100	49	5.33112112344e-07	3.26802098621668e-05	1.0,1.0,1.0	0.433,1.0,0.662	0.302	SE	KRAS-G12V	KRAS-WT	217842374	217842425	217824438	217824520	217856599	217856703	73	54	0	15	73	69	1	0.662	12,15,23	1,0,0	14,16,24	9,0,6	100	49	2.17365549617e-05	0.000620018256286427	0.855,1.0,1.0	0.433,1.0,0.662	0.253	SE	KRAS-Q61H	KRAS-WT	50	54	1	15
ENSG00000162892.11	IL24	chr1	+	347,347,349	54,40,51	13,7,25	2,0,0	195	49	0.000445021216482	0.00789613238648154	0.618,0.686,0.632	0.62,1.0,1.0	-0.228	SE	KRAS-G12V	KRAS-WT	207071075	207071221	207070787	207070960	207072661	207072860	1043	45	145	2	1188	47	0.632	1	82,64,106	8,21,24	13,7,25	2,0,0	195	49	0.000162967222145	0.00320892645854889	0.72,0.434,0.526	0.62,1.0,1.0	-0.313	SE	KRAS-Q61H	KRAS-WT	252	45	53	2
ENSG00000162910.14	MRPL55	chr1	-	98,123,132	93,84,138	89,30,57	135,82,145	87	49	1.48705903813e-07	1.14810860088551e-05	0.372,0.452,0.35	0.271,0.171,0.181	0.184	SE	KRAS-G12V	KRAS-WT	228296137	228296175	228295935	228296019	228296849	228297007	353	176	315	362	668	538	0.372	0.181	64,81,112	81,76,101	89,30,57	135,82,145	87	49	6.87500858598e-06	0.000237106891627039	0.308,0.375,0.384	0.271,0.171,0.181	0.148	SE	KRAS-Q61H	KRAS-WT	257	176	258	362
ENSG00000162910.14	MRPL55	chr1	-	94,110,128	79,80,101	81,34,54	146,59,153	87	49	5.78967984666e-11	1.27234836813185e-08	0.401,0.436,0.416	0.238,0.245,0.166	0.201	SE	KRAS-G12V	KRAS-WT	228296137	228296175	228295935	228296019	228296961	228297000	332	169	260	358	592	527	0.416	0.238	64,83,115	66,56,50	81,34,54	146,59,153	87	49	1.13323258666e-07	7.86398516359544e-06	0.353,0.455,0.564	0.238,0.245,0.166	0.241	SE	KRAS-Q61H	KRAS-WT	262	169	172	358
ENSG00000162910.14	MRPL55	chr1	-	1048,1012,1084	93,84,138	924,406,981	135,82,145	634	49	0.000254346103443	0.00496920755904457	0.466,0.482,0.378	0.346,0.277,0.343	0.12	SE	KRAS-G12V	KRAS-WT	228296137	228296722	228295814	228296019	228296849	228296979	3144	2311	315	362	3459	2673	0.466	0.343	814,911,865	81,76,101	924,406,981	135,82,145	634	49	9.35001472011e-05	0.00204848549205192	0.437,0.481,0.398	0.346,0.277,0.343	0.117	SE	KRAS-Q61H	KRAS-WT	2590	2311	258	362
ENSG00000162910.14	MRPL55	chr1	-	1091,1028,1146	79,80,101	971,455,1062	146,59,153	634	49	8.0106793332e-07	4.57295545942021e-05	0.516,0.498,0.467	0.34,0.373,0.349	0.14	SE	KRAS-G12V	KRAS-WT	228296137	228296722	228295814	228296019	228296961	228296991	3265	2488	260	358	3525	2846	0.498	0.349	857,887,874	66,56,50	971,455,1062	146,59,153	634	49	6.63995192163e-10	9.0462128906046e-08	0.501,0.55,0.575	0.34,0.373,0.349	0.188	SE	KRAS-Q61H	KRAS-WT	2618	2488	172	358
ENSG00000162910.14	MRPL55	chr1	-	962,925,964	7,5,8	873,380,932	29,2,23	634	49	0.000237167499972	0.00469496699164471	0.914,0.935,0.903	0.699,0.936,0.758	0.12	SE	KRAS-G12V	KRAS-WT	228296137	228296722	228295947	228296022	228296849	228296979	2851	2185	20	54	2871	2239	0.914	0.758	756,834,756	12,0,7	873,380,932	29,2,23	634	49	0.00213365948469	0.02526628155052	0.83,1.0,0.893	0.699,0.936,0.758	0.11	SE	KRAS-Q61H	KRAS-WT	2346	2185	19	54
ENSG00000162910.14	MRPL55	chr1	-	605,514,728	79,80,101	552,263,668	146,59,153	116	49	1.00909661874e-05	0.000355840169483004	0.764,0.731,0.753	0.615,0.653,0.648	0.111	SE	KRAS-G12V	KRAS-WT	228296655	228296722	228295935	228296019	228296961	228296996	1847	1483	260	358	2107	1841	0.753	0.648	398,411,422	66,56,50	552,263,668	146,59,153	116	49	2.2693250627e-05	0.000640636972225479	0.718,0.756,0.781	0.615,0.653,0.648	0.113	SE	KRAS-Q61H	KRAS-WT	1231	1483	172	358
ENSG00000163029.11	SMC6	chr2	-	89,121,95	108,105,77	100,56,139	52,25,70	136	49	3.04286774062e-05	0.000882759822922662	0.229,0.293,0.308	0.409,0.447,0.417	-0.148	SE	KRAS-G12V	KRAS-WT	17934244	17934331	17927093	17927218	17934892	17935040	305	295	290	147	595	442	0.293	0.417	84,67,89	74,68,67	100,56,139	52,25,70	136	49	0.000442766502037	0.00719224472630868	0.29,0.262,0.324	0.409,0.447,0.417	-0.132	SE	KRAS-Q61H	KRAS-WT	240	295	209	147
ENSG00000163069.8	SGCB	chr4	-	491,384,433	21,12,20	296,205,454	21,20,34	259	49	0.000766101217249	0.0122399640190885	0.816,0.858,0.804	0.727,0.66,0.716	0.125	SE	KRAS-G12V	KRAS-WT	52899596	52899806	52895843	52896029	52904392	52904411	1308	955	53	75	1361	1030	0.816	0.716	387,384,441	5,7,27	296,205,454	21,20,34	259	49	0.000100648556241	0.00217783843706917	0.936,0.912,0.756	0.727,0.66,0.716	0.167	SE	KRAS-Q61H	KRAS-WT	1212	955	39	75
ENSG00000163072.10	NOSTRIN	chr2	+	12,2,0	6,0,8	6,1,6	1,0,0	220	49	6.30704605709e-06	0.000244314473618163	0.308,1.0,0.0	0.572,1.0,1.0	-0.421	SE	KRAS-G12V	KRAS-WT	169707345	169707516	169699501	169699627	169707593	169707692	14	13	14	1	28	14	0.308	1	0,1,4	5,5,7	6,1,6	1,0,0	220	49	1.97885996478e-08	1.78046229366388e-06	0.0,0.043,0.113	0.572,1.0,1.0	-0.805	SE	KRAS-Q61H	KRAS-WT	5	13	17	1
ENSG00000163257.6	DCAF16	chr4	-	252,162,173	10,0,3	132,84,263	9,10,13	168	49	0.00047349800206	0.00830715370324258	0.88,1.0,0.944	0.811,0.71,0.855	0.149	SE	KRAS-G12V	KRAS-WT	17806729	17806848	17805934	17806379	17812069	17812381	587	479	13	32	600	511	0.944	0.811	109,94,104	1,2,4	132,84,263	9,10,13	168	49	0.00130573364574	0.0170587310419595	0.97,0.932,0.883	0.811,0.71,0.855	0.136	SE	KRAS-Q61H	KRAS-WT	307	479	7	32
ENSG00000163376.7	KBTBD8	chr3	+	58,46,17	2,0,0	19,7,22	2,0,8	260	49	0.000232187212766	0.00461267163866328	0.845,1.0,1.0	0.642,1.0,0.341	0.287	SE	KRAS-G12V	KRAS-WT	67049404	67049615	67048726	67048795	67053618	67054733	121	48	2	10	123	58	1	0.642	18,9,14	0,2,0	19,7,22	2,0,8	260	49	0.00492860221525	0.0489057048162051	1.0,0.459,1.0	0.642,1.0,0.341	0.159	SE	KRAS-Q61H	KRAS-WT	41	48	2	10
ENSG00000163386.16	NBPF10	chr1	+	29,34,33	5,5,2	12,6,19	0,0,2	122	49	0.00174308882928	0.0236850867857329	0.7,0.732,0.869	1.0,1.0,0.792	-0.164	SE	KRAS-G12V	KRAS-WT	145297618	145297691	145296356	145296571	145298154	145298366	96	37	12	2	108	39	0.732	1	21,34,11	4,3,9	12,6,19	0,0,2	122	49	0.000213114530376	0.00399314648685867	0.678,0.82,0.329	1.0,1.0,0.792	-0.322	SE	KRAS-Q61H	KRAS-WT	66	37	16	2
ENSG00000163393.8	SLC22A15	chr1	+	61,58,50	11,0,5	15,3,14	0,0,0	179	49	5.56375639704e-06	0.000219698136483705	0.603,1.0,0.732	1.0,1.0,1.0	-0.222	SE	KRAS-G12V	KRAS-WT	116569513	116569643	116563341	116563506	116573986	116574202	169	32	16	0	185	32	0.732	1	63,52,70	4,0,10	15,3,14	0,0,0	179	49	1.21288907673e-05	0.000381674833194481	0.812,1.0,0.657	1.0,1.0,1.0	-0.177	SE	KRAS-Q61H	KRAS-WT	185	32	14	0
ENSG00000163517.10	HDAC11	chr3	+	155,124,111	11,3,5	27,30,60	0,0,1	166	49	5.75436022765e-05	0.0014952220333415	0.806,0.924,0.868	1.0,1.0,0.947	-0.116	SE	KRAS-G12V	KRAS-WT	13538235	13538352	13524963	13525064	13542212	13542289	390	117	19	1	409	118	0.868	1	86,68,90	6,0,7	27,30,60	0,0,1	166	49	0.000117858575715	0.00247624836805674	0.809,1.0,0.791	1.0,1.0,0.947	-0.116	SE	KRAS-Q61H	KRAS-WT	244	117	13	1
ENSG00000163565.14	IFI16	chr1	+	212,253,154	38,23,32	165,103,221	71,39,94	217	49	1.90177618786e-06	9.19160015747586e-05	0.557,0.713,0.521	0.344,0.374,0.347	0.242	SE	KRAS-G12V	KRAS-WT	159015086	159015254	159002313	159002481	159021468	159021888	619	489	93	204	712	693	0.557	0.347	144,153,120	25,14,37	165,103,221	71,39,94	217	49	0.00126050057728	0.0165916317890981	0.565,0.712,0.423	0.344,0.374,0.347	0.212	SE	KRAS-Q61H	KRAS-WT	417	489	76	204
ENSG00000163565.14	IFI16	chr1	+	477,386,344	38,23,32	402,208,565	71,39,94	217	49	9.89045245703e-08	8.0814490446889e-06	0.739,0.791,0.708	0.561,0.546,0.576	0.185	SE	KRAS-G12V	KRAS-WT	159019221	159019389	159002313	159002481	159021468	159021888	1207	1175	93	204	1300	1379	0.739	0.561	296,292,250	25,14,37	402,208,565	71,39,94	217	49	0.00204951458363	0.0244629501637671	0.728,0.825,0.604	0.561,0.546,0.576	0.158	SE	KRAS-Q61H	KRAS-WT	838	1175	76	204
ENSG00000163597.10	SNHG16	chr17	+	714,707,634	284,241,297	594,340,809	145,89,222	148	49	5.86709202762e-05	0.00151572930304019	0.454,0.493,0.414	0.576,0.558,0.547	-0.107	SE	KRAS-G12V	KRAS-WT	74555026	74555125	74553873	74553939	74557369	74557480	2055	1743	822	456	2877	2199	0.454	0.558	709,647,661	324,278,251	594,340,809	145,89,222	148	49	5.37866485595e-06	0.00019289110561947	0.42,0.435,0.466	0.576,0.558,0.547	-0.12	SE	KRAS-Q61H	KRAS-WT	2017	1743	853	456
ENSG00000163644.10	PPM1K	chr4	-	330,271,332	21,22,3	219,110,279	0,4,0	548	49	0.000140180847849	0.00308164154145201	0.584,0.524,0.908	1.0,0.711,1.0	-0.232	SE	KRAS-G12V	KRAS-WT	89199295	89199794	89196296	89198395	89205557	89205713	933	608	46	4	979	612	0.584	1	312,200,321	11,11,2	219,110,279	0,4,0	548	49	0.00157253997908	0.0197854920291196	0.717,0.619,0.935	1.0,0.711,1.0	-0.147	SE	KRAS-Q61H	KRAS-WT	833	608	24	4
ENSG00000163684.7	RPP14	chr3	+	268,240,250	42,28,23	84,31,109	26,17,37	166	49	5.82190903597e-07	3.50811753532146e-05	0.653,0.717,0.762	0.488,0.35,0.465	0.276	SE	KRAS-G12V	KRAS-WT	58296016	58296133	58292036	58292144	58296233	58296318	758	224	93	80	851	304	0.717	0.465	208,167,192	11,9,4	84,31,109	26,17,37	166	49	1.11022302463e-16	6.4773289612904e-14	0.848,0.846,0.934	0.488,0.35,0.465	0.442	SE	KRAS-Q61H	KRAS-WT	567	224	24	80
ENSG00000163684.7	RPP14	chr3	+	305,280,313	42,28,23	105,33,117	26,17,37	147	49	9.31732358378e-07	5.20400381261174e-05	0.708,0.769,0.819	0.574,0.393,0.513	0.272	SE	KRAS-G12V	KRAS-WT	58296035	58296133	58291973	58292144	58296233	58296318	898	255	93	80	991	335	0.769	0.513	243,184,216	11,9,4	105,33,117	26,17,37	147	49	4.4408920985e-16	2.35143370694525e-13	0.88,0.872,0.947	0.574,0.393,0.513	0.406	SE	KRAS-Q61H	KRAS-WT	643	255	24	80
ENSG00000163684.7	RPP14	chr3	+	301,271,296	27,28,10	87,34,118	29,9,33	147	49	9.07269481765e-10	1.4221713482576e-07	0.788,0.763,0.908	0.5,0.557,0.544	0.286	SE	KRAS-G12V	KRAS-WT	58296035	58296133	58291988	58292378	58296233	58296318	868	239	65	71	933	310	0.788	0.544	251,190,227	20,10,9	87,34,118	29,9,33	147	49	3.01203506581e-13	9.63392535516183e-11	0.807,0.864,0.894	0.5,0.557,0.544	0.321	SE	KRAS-Q61H	KRAS-WT	668	239	39	71
ENSG00000163689.14	C3orf67	chr3	-	189,220,103	13,15,14	51,48,53	2,1,0	427	49	0.000237708799374	0.00470429771380323	0.625,0.627,0.458	0.745,0.846,1.0	-0.294	SE	KRAS-G12V	KRAS-WT	58834757	58835135	58817411	58817615	58849283	58849618	512	152	42	3	554	155	0.625	0.846	100,90,152	6,23,14	51,48,53	2,1,0	427	49	6.68867854763e-05	0.00156499678903144	0.657,0.31,0.555	0.745,0.846,1.0	-0.356	SE	KRAS-Q61H	KRAS-WT	342	152	43	3
ENSG00000163697.12	APBB2	chr4	-	256,296,286	48,62,85	179,51,209	7,2,3	112	49	0	0	0.7,0.676,0.595	0.918,0.918,0.968	-0.278	SE	KRAS-G12V	KRAS-WT	40937093	40937156	40936630	40936716	40946881	40947087	838	439	195	12	1033	451	0.676	0.918	319,206,279	53,53,34	179,51,209	7,2,3	112	49	6.95843382914e-12	1.64831171268463e-09	0.725,0.63,0.782	0.918,0.918,0.968	-0.222	SE	KRAS-Q61H	KRAS-WT	804	439	140	12
ENSG00000163703.13	CRELD1	chr3	+	122,81,109	0,5,0	58,29,68	6,2,6	160	49	0.000214374482095	0.00430329576043059	1.0,0.832,1.0	0.748,0.816,0.776	0.164	SE	KRAS-G12V	KRAS-WT	9979245	9979356	9976518	9976601	9982533	9982710	312	155	5	14	317	169	1	0.776	93,113,83	0,0,0	58,29,68	6,2,6	160	49	8.8450836655e-09	8.90301472465104e-07	1.0,1.0,1.0	0.748,0.816,0.776	0.22	SE	KRAS-Q61H	KRAS-WT	289	155	0	14
ENSG00000163703.13	CRELD1	chr3	+	151,143,156	1,0,0	73,26,86	8,0,3	141	49	8.5924524148e-06	0.000310988507824572	0.981,1.0,1.0	0.76,1.0,0.909	0.104	SE	KRAS-G12V	KRAS-WT	9979698	9979790	9979245	9979356	9982533	9982710	450	185	1	11	451	196	1	0.909	139,149,118	0,0,0	73,26,86	8,0,3	141	49	4.01780533021e-06	0.000151790162168306	1.0,1.0,1.0	0.76,1.0,0.909	0.11	SE	KRAS-Q61H	KRAS-WT	406	185	0	11
ENSG00000163719.14	MTMR14	chr3	+	857,607,827	53,62,65	263,148,350	52,48,95	229	49	4.52748949442e-13	1.60242150542769e-10	0.776,0.677,0.731	0.52,0.398,0.441	0.275	SE	KRAS-G12V	KRAS-WT	9731647	9731827	9730627	9730766	9743473	9744077	2291	761	180	195	2471	956	0.731	0.441	607,564,701	52,75,89	263,148,350	52,48,95	229	49	7.02639839756e-07	3.58488553060936e-05	0.714,0.617,0.628	0.52,0.398,0.441	0.2	SE	KRAS-Q61H	KRAS-WT	1872	761	216	195
ENSG00000163719.14	MTMR14	chr3	+	458,413,517	53,62,65	142,51,211	52,48,95	205	49	3.61843888186e-12	1.03105576054423e-09	0.674,0.614,0.655	0.395,0.203,0.347	0.333	SE	KRAS-G12V	KRAS-WT	9739394	9739550	9730627	9730766	9743473	9743900	1388	404	180	195	1568	599	0.655	0.347	363,368,375	52,75,89	142,51,211	52,48,95	205	49	2.75948614425e-06	0.000110889809916577	0.625,0.54,0.502	0.395,0.203,0.347	0.241	SE	KRAS-Q61H	KRAS-WT	1106	404	216	195
ENSG00000163812.9	ZDHHC3	chr3	-	24,22,34	44,11,23	7,3,4	19,7,15	147	49	0.000723035428037	0.0116655382507687	0.154,0.4,0.33	0.109,0.125,0.082	0.189	SE	KRAS-G12V	KRAS-WT	45000079	45000177	44986659	44986784	45000618	45000952	80	14	78	41	158	55	0.33	0.109	16,18,15	19,17,21	7,3,4	19,7,15	147	49	0.00407631996362	0.0423468893699341	0.219,0.261,0.192	0.109,0.125,0.082	0.119	SE	KRAS-Q61H	KRAS-WT	49	14	57	41
ENSG00000163870.10	TPRA1	chr3	-	67,116,104	2,0,0	33,15,53	0,8,9	110	49	1.16211981516e-06	6.18757491766148e-05	0.937,1.0,1.0	1.0,0.455,0.724	0.253	SE	KRAS-G12V	KRAS-WT	127294591	127294652	127294027	127294108	127295459	127295539	287	101	2	17	289	118	1	0.724	58,72,56	2,0,0	33,15,53	0,8,9	110	49	7.0999050612e-06	0.000243928581192046	0.928,1.0,1.0	1.0,0.455,0.724	0.25	SE	KRAS-Q61H	KRAS-WT	186	101	2	17
ENSG00000163935.9	SFMBT1	chr3	-	21,6,2	4,0,0	2,1,10	5,2,4	168	49	0.000948080681966	0.0144873404763862	0.605,1.0,1.0	0.104,0.127,0.422	0.651	SE	KRAS-G12V	KRAS-WT	53077151	53077270	53003116	53003274	53078961	53079281	29	13	4	11	33	24	1	0.127	8,4,18	0,1,4	2,1,10	5,2,4	168	49	0.00433214946989	0.0443707311602355	1.0,0.538,0.568	0.104,0.127,0.422	0.484	SE	KRAS-Q61H	KRAS-WT	30	13	5	11
ENSG00000164002.7	EXO5	chr1	+	113,96,67	0,0,1	94,60,99	6,0,8	224	49	4.85702794051e-06	0.000196168503252538	1.0,1.0,0.936	0.774,1.0,0.73	0.144	SE	KRAS-G12V	KRAS-WT	40975122	40975297	40974412	40974549	40980186	40980518	276	253	1	14	277	267	1	0.774	70,64,69	0,0,0	94,60,99	6,0,8	224	49	1.35106238741e-06	6.15994508181651e-05	1.0,1.0,1.0	0.774,1.0,0.73	0.165	SE	KRAS-Q61H	KRAS-WT	203	253	0	14
ENSG00000164002.7	EXO5	chr1	+	52,26,29	0,0,1	33,34,36	6,0,8	107	49	7.23064997254e-06	0.000273014889782929	1.0,1.0,0.93	0.716,1.0,0.673	0.18	SE	KRAS-G12V	KRAS-WT	40975404	40975462	40974432	40974549	40980186	40980518	107	103	1	14	108	117	1	0.716	23,21,37	0,0,0	33,34,36	6,0,8	107	49	1.3596081232e-06	6.18994998864393e-05	1.0,1.0,1.0	0.716,1.0,0.673	0.204	SE	KRAS-Q61H	KRAS-WT	81	103	0	14
ENSG00000164144.10	ARFIP1	chr4	+	281,256,235	95,101,71	176,109,134	131,69,134	145	49	1.51128765058e-09	2.20524161183057e-07	0.5,0.461,0.528	0.312,0.348,0.253	0.192	SE	KRAS-G12V	KRAS-WT	153791904	153792000	153784757	153784866	153793603	153793716	772	419	267	334	1039	753	0.5	0.312	287,233,263	86,57,85	176,109,134	131,69,134	145	49	5.80202552669e-13	1.74088394493684e-10	0.53,0.58,0.511	0.312,0.348,0.253	0.236	SE	KRAS-Q61H	KRAS-WT	783	419	228	334
ENSG00000164306.6	PRIMPOL	chr4	+	82,94,57	12,3,4	70,53,114	2,2,0	138	49	0.000243554323211	0.00478897589852927	0.708,0.918,0.835	0.926,0.904,1.0	-0.123	SE	KRAS-G12V	KRAS-WT	185603401	185603490	185593326	185593614	185606562	185606652	233	237	19	4	252	241	0.835	0.926	72,51,44	8,3,9	70,53,114	2,2,0	138	49	9.29523893189e-06	0.000304731012017892	0.762,0.858,0.634	0.926,0.904,1.0	-0.192	SE	KRAS-Q61H	KRAS-WT	167	237	20	4
ENSG00000164609.5	SLU7	chr5	-	55,95,82	10,15,9	26,14,47	0,0,0	179	49	1.67399671902e-09	2.40536874709269e-07	0.601,0.634,0.714	1.0,1.0,1.0	-0.35	SE	KRAS-G12V	KRAS-WT	159844118	159844248	159842131	159842317	159845602	159846088	232	87	34	0	266	87	0.634	1	48,39,43	18,9,13	26,14,47	0,0,0	179	49	3.43169936912e-13	1.08115688624126e-10	0.422,0.543,0.475	1.0,1.0,1.0	-0.52	SE	KRAS-Q61H	KRAS-WT	130	87	40	0
ENSG00000164615.3	CAMLG	chr5	+	5907,5592,5554	73,76,86	2707,1512,3282	90,46,80	510	49	4.79391093489e-09	6.02572203062706e-07	0.886,0.876,0.861	0.743,0.76,0.798	0.107	SE	KRAS-G12V	KRAS-WT	134076752	134077213	134074190	134074482	134079676	134079742	17053	7501	235	216	17288	7717	0.876	0.76	5570,5350,5466	71,32,52	2707,1512,3282	90,46,80	510	49	0	0	0.883,0.941,0.91	0.743,0.76,0.798	0.144	SE	KRAS-Q61H	KRAS-WT	16386	7501	155	216
ENSG00000164615.3	CAMLG	chr5	+	5423,5200,5199	111,47,63	2569,1416,3035	98,39,111	510	49	9.77773417787e-13	3.22315338362365e-10	0.824,0.914,0.888	0.716,0.777,0.724	0.136	SE	KRAS-G12V	KRAS-WT	134076752	134077213	134074190	134074482	134086448	134087847	15822	7020	221	248	16043	7268	0.888	0.724	5033,4887,5039	73,69,76	2569,1416,3035	98,39,111	510	49	3.54516416223e-12	8.8996332215981e-10	0.869,0.872,0.864	0.716,0.777,0.724	0.129	SE	KRAS-Q61H	KRAS-WT	14959	7020	218	248
ENSG00000164615.3	CAMLG	chr5	+	557,583,591	111,47,63	311,179,455	98,39,111	115	49	1.44226506198e-05	0.000479189716516646	0.681,0.841,0.8	0.575,0.662,0.636	0.15	SE	KRAS-G12V	KRAS-WT	134079676	134079742	134074272	134074482	134086448	134087067	1731	945	221	248	1952	1193	0.8	0.636	648,540,515	73,69,76	311,179,455	98,39,111	115	49	1.50458073667e-07	9.97932970711334e-06	0.791,0.769,0.743	0.575,0.662,0.636	0.143	SE	KRAS-Q61H	KRAS-WT	1703	945	218	248
ENSG00000164663.9	USP49	chr6	-	9,23,10	0,0,0	23,12,28	0,3,5	131	49	2.06192957208e-05	0.000637217729474558	1.0,1.0,1.0	1.0,0.599,0.677	0.241	SE	KRAS-G12V	KRAS-WT	41859531	41859613	41839301	41839375	41863061	41863099	42	63	0	8	42	71	1	0.677	11,11,13	1,0,0	23,12,28	0,3,5	131	49	0.000165296249232	0.00324464693585929	0.804,1.0,1.0	1.0,0.599,0.677	0.176	SE	KRAS-Q61H	KRAS-WT	35	63	1	8
ENSG00000164746.9	C7orf57	chr7	+	34,49,28	1,0,9	6,3,10	0,0,1	120	49	0.00153408717282	0.0212926233458465	0.933,1.0,0.56	1.0,1.0,0.803	-0.103	SE	KRAS-G12V	KRAS-WT	48075889	48075960	48075107	48075227	48080930	48081116	111	19	10	1	121	20	0.933	1	19,22,29	4,1,2	6,3,10	0,0,1	120	49	0.00172893629118	0.0213219008958894	0.66,0.9,0.856	1.0,1.0,0.803	-0.129	SE	KRAS-Q61H	KRAS-WT	70	19	7	1
ENSG00000164828.13	SUN1	chr7	+	859,589,689	77,73,67	780,487,1061	33,25,38	160	49	8.11784084398e-10	1.30598192161513e-07	0.774,0.712,0.759	0.879,0.856,0.895	-0.128	SE	KRAS-G12V	KRAS-WT	889559	889670	889156	889240	891020	891118	2137	2328	217	96	2354	2424	0.759	0.879	831,727,680	88,101,126	780,487,1061	33,25,38	160	49	4.99600361081e-15	2.09865458344759e-12	0.743,0.688,0.623	0.879,0.856,0.895	-0.192	SE	KRAS-Q61H	KRAS-WT	2238	2328	315	96
ENSG00000165046.8	LETM2	chr8	+	368,481,411	53,31,49	85,66,176	21,15,51	142	49	3.42765849592e-06	0.000147002392139753	0.706,0.843,0.743	0.583,0.603,0.544	0.187	SE	KRAS-G12V	KRAS-WT	38264463	38264556	38261857	38262024	38264879	38264981	1260	327	133	87	1393	414	0.743	0.583	299,285,321	24,30,33	85,66,176	21,15,51	142	49	5.80101693348e-08	4.55763188252587e-06	0.811,0.766,0.77	0.583,0.603,0.544	0.206	SE	KRAS-Q61H	KRAS-WT	905	327	87	87
ENSG00000165097.9	KDM1B	chr6	+	79,80,74	4,0,7	72,41,133	8,10,16	88	49	0.00121545790803	0.0176274014106492	0.917,1.0,0.855	0.834,0.695,0.822	0.14	SE	KRAS-G12V	KRAS-WT	18186002	18186041	18171593	18171710	18197287	18197464	233	246	11	34	244	280	0.917	0.822	105,83,95	4,7,0	72,41,133	8,10,16	88	49	0.000151922598619	0.00302644417925488	0.936,0.868,1.0	0.834,0.695,0.822	0.151	SE	KRAS-Q61H	KRAS-WT	283	246	11	34
ENSG00000165115.10	KIF27	chr9	-	35,58,61	0,0,0	27,21,41	0,4,2	226	49	0.000883263210931	0.0137114122565639	1.0,1.0,1.0	1.0,0.532,0.816	0.217	SE	KRAS-G12V	KRAS-WT	86482598	86482775	86474070	86474286	86485433	86485547	154	89	0	6	154	95	1	0.816	39,29,41	0,0,0	27,21,41	0,4,2	226	49	0.000887730006115	0.0125557503221787	1.0,1.0,1.0	1.0,0.532,0.816	0.217	SE	KRAS-Q61H	KRAS-WT	109	89	0	6
ENSG00000165156.10	ZHX1	chr8	-	7192,6640,4783	44,51,17	4941,3600,7167	15,13,11	2899	49	8.45734064348e-05	0.00205389534054233	0.734,0.688,0.826	0.848,0.824,0.917	-0.114	SE	KRAS-G12V	KRAS-WT	124265561	124268411	124260695	124262560	124279512	124279626	18615	15708	112	39	18727	15747	0.734	0.848	4677,4180,4338	15,31,30	4941,3600,7167	15,13,11	2899	49	0.000412901117291	0.00677876482556173	0.841,0.695,0.71	0.848,0.824,0.917	-0.114	SE	KRAS-Q61H	KRAS-WT	13195	15708	76	39
ENSG00000165304.3	MELK	chr9	+	1429,1553,1239	64,87,77	1219,763,1620	22,14,31	193	49	4.04332123338e-12	1.13475713362946e-09	0.85,0.819,0.803	0.934,0.933,0.93	-0.108	SE	KRAS-G12V	KRAS-WT	36594624	36594768	36589532	36589649	36597218	36597287	4221	3602	228	67	4449	3669	0.819	0.933	1151,1055,1135	58,51,70	1219,763,1620	22,14,31	193	49	3.08786329839e-11	6.23609828306263e-09	0.834,0.84,0.805	0.934,0.933,0.93	-0.106	SE	KRAS-Q61H	KRAS-WT	3341	3602	179	67
ENSG00000165533.14	TTC8	chr14	+	62,54,53	0,0,0	49,21,20	4,2,13	139	49	7.81268838512e-09	9.36505981879081e-07	1.0,1.0,1.0	0.812,0.787,0.352	0.35	SE	KRAS-G12V	KRAS-WT	89307768	89307858	89307380	89307540	89319314	89319341	169	90	0	19	169	109	1	0.787	41,20,37	0,0,2	49,21,20	4,2,13	139	49	1.33050724052e-05	0.000411764544327923	1.0,1.0,0.867	0.812,0.787,0.352	0.305	SE	KRAS-Q61H	KRAS-WT	98	90	2	19
ENSG00000165533.14	TTC8	chr14	+	63,56,51	0,0,0	49,21,20	4,2,13	182	49	2.75651845794e-09	3.74163101809567e-07	1.0,1.0,1.0	0.767,0.739,0.293	0.4	SE	KRAS-G12V	KRAS-WT	89307768	89307901	89307380	89307540	89319314	89319400	170	90	0	19	170	109	1	0.739	41,20,41	0,0,2	49,21,20	4,2,13	182	49	9.96651910534e-06	0.000324040437991472	1.0,1.0,0.847	0.767,0.739,0.293	0.349	SE	KRAS-Q61H	KRAS-WT	102	90	2	19
ENSG00000165533.14	TTC8	chr14	+	178,137,106	0,0,0	90,35,113	4,2,13	94	49	3.14201542562e-09	4.17571366258237e-07	1.0,1.0,1.0	0.921,0.901,0.819	0.12	SE	KRAS-G12V	KRAS-WT	89310149	89310194	89307380	89307540	89319314	89319378	421	238	0	19	421	257	1	0.901	87,91,115	0,0,2	90,35,113	4,2,13	94	49	6.54080497431e-07	3.36987834367353e-05	1.0,1.0,0.968	0.921,0.901,0.819	0.109	SE	KRAS-Q61H	KRAS-WT	293	238	2	19
ENSG00000165626.12	BEND7	chr10	-	4,2,2	4,0,7	2,0,0	6,10,3	106	49	0.00260435964324	0.0325651492988026	0.316,1.0,0.117	0.134,0.0,0.0	0.433	SE	KRAS-G12V	KRAS-WT	13488484	13488541	13484979	13485403	13489265	13489316	8	2	11	19	19	21	0.316	0	4,3,4	1,2,1	2,0,0	6,10,3	106	49	7.27968028968e-07	3.68723999238534e-05	0.649,0.409,0.649	0.134,0.0,0.0	0.524	SE	KRAS-Q61H	KRAS-WT	11	2	4	19
ENSG00000165630.9	PRPF18	chr10	+	46,48,20	92,97,91	46,41,68	58,31,55	170	49	9.63833327594e-08	7.90425607081875e-06	0.126,0.125,0.06	0.186,0.276,0.263	-0.138	SE	KRAS-G12V	KRAS-WT	13633767	13633888	13628938	13629152	13639457	13639535	114	155	280	144	394	299	0.125	0.263	27,39,63	88,64,88	46,41,68	58,31,55	170	49	0.000173454295322	0.00337847145231506	0.081,0.149,0.171	0.186,0.276,0.263	-0.108	SE	KRAS-Q61H	KRAS-WT	129	155	240	144
ENSG00000166073.4	GPR176	chr15	-	0,0,0	16,7,15	1,1,5	4,3,6	152	49	0.00201090678525	0.0265934018854881	0.0,0.0,0.0	0.075,0.097,0.212	-0.128	SE	KRAS-G12V	KRAS-WT	40153020	40153123	40099206	40099459	40212055	40212152	0	7	38	13	38	20	0	0.097	0,0,2	8,13,10	1,1,5	4,3,6	152	49	0.00351257303588	0.0376663082012932	0.0,0.0,0.061	0.075,0.097,0.212	-0.108	SE	KRAS-Q61H	KRAS-WT	2	7	31	13
ENSG00000166153.12	DEPDC4	chr12	-	20,35,32	5,5,9	24,19,27	3,0,0	276	49	0.000491862537775	0.00857342666608487	0.415,0.554,0.387	0.587,1.0,1.0	-0.41	SE	KRAS-G12V	KRAS-WT	100647266	100647493	100646257	100646314	100649826	100650004	87	70	19	3	106	73	0.415	1	23,24,30	5,3,3	24,19,27	3,0,0	276	49	0.00504661354666	0.0498100124647629	0.45,0.587,0.64	0.587,1.0,1.0	-0.303	SE	KRAS-Q61H	KRAS-WT	77	70	11	3
ENSG00000166167.13	BTRC	chr10	+	145,111,117	4,0,0	87,58,132	4,3,10	144	49	5.03954140371e-05	0.00134162328097896	0.925,1.0,1.0	0.881,0.868,0.818	0.119	SE	KRAS-G12V	KRAS-WT	103221720	103221815	103190101	103190209	103239124	103239214	373	277	4	17	377	294	1	0.868	100,112,123	0,3,1	87,58,132	4,3,10	144	49	0.000124596957795	0.0025833676573422	1.0,0.927,0.977	0.881,0.868,0.818	0.112	SE	KRAS-Q61H	KRAS-WT	335	277	4	17
ENSG00000166169.12	POLL	chr10	-	592,465,594	2,0,7	209,99,329	6,9,1	223	49	0.000371358355401	0.00679530212942886	0.985,1.0,0.949	0.884,0.707,0.986	0.119	SE	KRAS-G12V	KRAS-WT	103343264	103343438	103342519	103342648	103347960	103347976	1651	637	9	16	1660	653	0.985	0.884	459,468,489	0,10,0	209,99,329	6,9,1	223	49	0.00232961523189	0.0271781254881298	1.0,0.911,1.0	0.884,0.707,0.986	0.111	SE	KRAS-Q61H	KRAS-WT	1416	637	10	16
ENSG00000166169.12	POLL	chr10	-	732,648,799	2,0,7	287,138,415	6,9,1	367	49	0.000471355696145	0.00827820749508039	0.98,1.0,0.938	0.865,0.672,0.982	0.133	SE	KRAS-G12V	KRAS-WT	103344358	103344676	103342519	103342648	103347960	103348005	2179	840	9	16	2188	856	0.98	0.865	636,609,587	0,10,0	287,138,415	6,9,1	367	49	0.00369396493045	0.0391450942259762	1.0,0.89,1.0	0.865,0.672,0.982	0.124	SE	KRAS-Q61H	KRAS-WT	1832	840	10	16
ENSG00000166169.12	POLL	chr10	-	492,434,506	8,0,9	156,96,253	13,12,14	212	49	4.08728606516e-10	7.27136841332843e-08	0.934,1.0,0.929	0.735,0.649,0.807	0.224	SE	KRAS-G12V	KRAS-WT	103345072	103345235	103344358	103344676	103347002	103347139	1432	505	17	39	1449	544	0.934	0.735	349,372,412	9,14,8	156,96,253	13,12,14	212	49	0.000122693847657	0.00255230747470042	0.9,0.86,0.923	0.735,0.649,0.807	0.164	SE	KRAS-Q61H	KRAS-WT	1133	505	31	39
ENSG00000166169.12	POLL	chr10	-	718,579,691	2,0,7	171,93,303	6,9,1	344	49	8.8922547021e-05	0.00213945421091992	0.981,1.0,0.934	0.802,0.595,0.977	0.18	SE	KRAS-G12V	KRAS-WT	103345618	103345913	103342519	103342648	103347960	103347985	1988	567	9	16	1997	583	0.981	0.802	477,527,508	0,10,0	171,93,303	6,9,1	344	49	0.00149306674938	0.0190172095974194	1.0,0.882,1.0	0.802,0.595,0.977	0.169	SE	KRAS-Q61H	KRAS-WT	1512	567	10	16
ENSG00000166169.12	POLL	chr10	-	797,686,786	8,0,9	190,102,344	13,12,14	344	49	2.97681879147e-11	7.07357361378032e-09	0.934,1.0,0.926	0.676,0.548,0.778	0.286	SE	KRAS-G12V	KRAS-WT	103345618	103345913	103344358	103344676	103347002	103347139	2269	636	17	39	2286	675	0.934	0.676	539,598,559	9,14,8	190,102,344	13,12,14	344	49	2.11040813242e-05	0.000605541058396103	0.895,0.859,0.909	0.676,0.548,0.778	0.22	SE	KRAS-Q61H	KRAS-WT	1696	636	31	39
ENSG00000166261.6	ZNF202	chr11	-	76,78,65	7,0,5	9,3,5	0,0,0	122	49	0.000173113492846	0.0036585050450707	0.813,1.0,0.839	1.0,1.0,1.0	-0.116	SE	KRAS-G12V	KRAS-WT	123610824	123610897	123601459	123601693	123611124	123611244	219	17	12	0	231	17	0.839	1	51,47,28	0,11,0	9,3,5	0,0,0	122	49	0.000350999275705	0.00594528611886345	1.0,0.632,1.0	1.0,1.0,1.0	-0.123	SE	KRAS-Q61H	KRAS-WT	126	17	11	0
ENSG00000166261.6	ZNF202	chr11	-	90,80,68	7,0,5	9,3,5	0,0,0	125	49	0.000225713538926	0.00449601846924073	0.834,1.0,0.842	1.0,1.0,1.0	-0.108	SE	KRAS-G12V	KRAS-WT	123610824	123610900	123601194	123601693	123611124	123611244	238	17	12	0	250	17	0.842	1	54,49,31	0,11,0	9,3,5	0,0,0	125	49	0.000369561802816	0.00620135531170071	1.0,0.636,1.0	1.0,1.0,1.0	-0.121	SE	KRAS-Q61H	KRAS-WT	134	17	11	0
ENSG00000166377.15	ATP9B	chr18	+	15,7,4	22,18,16	12,15,26	4,11,11	82	49	3.81713651127e-05	0.00106687854934902	0.289,0.189,0.13	0.642,0.449,0.585	-0.356	SE	KRAS-G12V	KRAS-WT	77135393	77135426	77133897	77134101	77137246	77138142	26	53	56	26	82	79	0.189	0.585	0,0,4	20,17,12	12,15,26	4,11,11	82	49	9.32920407593e-13	2.65987850146764e-10	0.0,0.0,0.166	0.642,0.449,0.585	-0.503	SE	KRAS-Q61H	KRAS-WT	4	53	49	26
ENSG00000166452.7	AKIP1	chr11	+	788,738,756	43,37,36	304,221,438	39,20,54	130	49	3.17052704757e-07	2.1449540479672e-05	0.874,0.883,0.888	0.746,0.806,0.754	0.113	SE	KRAS-G12V	KRAS-WT	8938833	8938914	8936372	8936477	8940883	8940961	2282	963	116	113	2398	1076	0.883	0.754	672,554,638	19,16,24	304,221,438	39,20,54	130	49	3.67816888058e-13	1.14733376814528e-10	0.93,0.929,0.909	0.746,0.806,0.754	0.154	SE	KRAS-Q61H	KRAS-WT	1864	963	59	113
ENSG00000166455.9	C16orf46	chr16	-	26,38,13	0,0,0	14,8,33	10,2,10	297	49	3.65041330497e-13	1.34427299285965e-10	1.0,1.0,1.0	0.188,0.398,0.353	0.687	SE	KRAS-G12V	KRAS-WT	81097350	81097598	81094591	81095743	81110740	81110818	77	55	0	22	77	77	1	0.353	21,9,11	3,0,0	14,8,33	10,2,10	297	49	0.000742627190286	0.010925271832809	0.536,1.0,1.0	0.188,0.398,0.353	0.532	SE	KRAS-Q61H	KRAS-WT	41	55	3	22
ENSG00000166582.5	CENPV	chr17	-	234,221,238	237,214,230	316,223,491	194,85,228	243	49	6.88626156098e-09	8.32878473365507e-07	0.166,0.172,0.173	0.247,0.346,0.303	-0.128	SE	KRAS-G12V	KRAS-WT	16252453	16252647	16251929	16251999	16253244	16253270	693	1030	681	507	1374	1537	0.172	0.303	236,149,220	206,195,203	316,223,491	194,85,228	243	49	3.14569725823e-09	3.49577397250568e-07	0.188,0.134,0.179	0.247,0.346,0.303	-0.132	SE	KRAS-Q61H	KRAS-WT	605	1030	604	507
ENSG00000166734.14	CASC4	chr15	+	365,195,249	69,57,49	391,201,446	35,20,41	217	49	3.66276807662e-07	2.428482991344e-05	0.544,0.436,0.534	0.716,0.694,0.711	-0.202	SE	KRAS-G12V	KRAS-WT	44695084	44695252	44673003	44673174	44705533	44707956	809	1038	175	96	984	1134	0.534	0.711	241,261,291	82,76,57	391,201,446	35,20,41	217	49	8.65137184114e-10	1.14411095079651e-07	0.399,0.437,0.535	0.716,0.694,0.711	-0.25	SE	KRAS-Q61H	KRAS-WT	793	1038	215	96
ENSG00000166887.11	VPS39	chr15	-	28,18,40	63,38,71	62,40,64	54,53,71	82	49	0.00100793101864	0.01519057310858	0.21,0.221,0.252	0.407,0.311,0.35	-0.128	SE	KRAS-G12V	KRAS-WT	42484263	42484296	42483693	42483758	42492093	42492159	86	166	172	178	258	344	0.221	0.35	43,47,21	86,74,69	62,40,64	54,53,71	82	49	0.000597832960495	0.00912977577333736	0.23,0.275,0.154	0.407,0.311,0.35	-0.136	SE	KRAS-Q61H	KRAS-WT	111	166	229	178
ENSG00000166888.6	STAT6	chr12	-	1032,863,992	26,19,24	651,284,832	36,26,49	188	49	3.20738976489e-08	3.13499039999357e-06	0.912,0.922,0.915	0.825,0.74,0.816	0.123	SE	KRAS-G12V	KRAS-WT	57501387	57501526	57501013	57501097	57501945	57502066	2887	1767	69	111	2956	1878	0.915	0.816	1138,1012,872	24,22,32	651,284,832	36,26,49	188	49	2.34790270892e-07	1.43813335973052e-05	0.925,0.923,0.877	0.825,0.74,0.816	0.115	SE	KRAS-Q61H	KRAS-WT	3022	1767	78	111
ENSG00000166888.6	STAT6	chr12	-	457,305,389	26,19,24	257,115,352	36,26,49	134	49	4.38701708294e-07	2.80164993140044e-05	0.865,0.854,0.856	0.723,0.618,0.724	0.17	SE	KRAS-G12V	KRAS-WT	57501441	57501526	57501013	57501097	57501945	57502082	1151	724	69	111	1220	835	0.856	0.723	486,401,341	24,22,32	257,115,352	36,26,49	134	49	2.44192178755e-06	0.000100107671980173	0.881,0.87,0.796	0.723,0.618,0.724	0.161	SE	KRAS-Q61H	KRAS-WT	1228	724	78	111
ENSG00000166889.13	PATL1	chr11	-	487,397,533	57,68,76	289,154,419	62,32,109	139	49	0.000337342102896	0.00628574241990782	0.751,0.673,0.712	0.622,0.629,0.575	0.103	SE	KRAS-G12V	KRAS-WT	59423428	59423518	59422995	59423213	59423971	59424073	1417	862	201	203	1618	1065	0.712	0.622	370,483,397	42,40,45	289,154,419	62,32,109	139	49	1.5059985814e-08	1.40171900635837e-06	0.756,0.81,0.757	0.622,0.629,0.575	0.166	SE	KRAS-Q61H	KRAS-WT	1250	862	127	203
ENSG00000167107.8	ACSF2	chr17	+	92,87,82	17,17,26	137,50,162	14,4,14	95	49	0.000222850411652	0.00444821063590444	0.736,0.725,0.619	0.835,0.866,0.856	-0.159	SE	KRAS-G12V	KRAS-WT	48538602	48538648	48538037	48538233	48538993	48539047	261	349	60	32	321	381	0.725	0.856	135,106,87	23,20,23	137,50,162	14,4,14	95	49	0.000706126247168	0.0104761040900914	0.752,0.732,0.661	0.835,0.866,0.856	-0.137	SE	KRAS-Q61H	KRAS-WT	328	349	66	32
ENSG00000167107.8	ACSF2	chr17	+	381,314,360	12,12,26	343,171,434	21,25,44	141	49	0.0010352494407	0.0155430719220257	0.917,0.901,0.828	0.85,0.704,0.774	0.106	SE	KRAS-G12V	KRAS-WT	48541178	48541270	48540755	48540913	48541578	48541655	1055	948	50	90	1105	1038	0.901	0.774	423,432,405	14,21,15	343,171,434	21,25,44	141	49	3.42198365065e-05	0.000898597235807073	0.913,0.877,0.904	0.85,0.704,0.774	0.122	SE	KRAS-Q61H	KRAS-WT	1260	948	50	90
ENSG00000167107.8	ACSF2	chr17	+	72,44,63	110,111,65	123,64,107	61,49,70	123	49	4.63832143693e-07	2.9260150250397e-05	0.207,0.136,0.279	0.445,0.342,0.378	-0.181	SE	KRAS-G12V	KRAS-WT	48541886	48541960	48541578	48541655	48548388	48548496	179	294	286	180	465	474	0.207	0.378	59,77,47	102,77,91	123,64,107	61,49,70	123	49	1.08971702006e-06	5.23360685234578e-05	0.187,0.285,0.171	0.445,0.342,0.378	-0.174	SE	KRAS-Q61H	KRAS-WT	183	294	270	180
ENSG00000167110.12	GOLGA2	chr9	-	117,73,152	142,124,107	206,69,189	85,40,104	130	49	7.96337950637e-06	0.000295374176318182	0.237,0.182,0.349	0.477,0.394,0.407	-0.17	SE	KRAS-G12V	KRAS-WT	131035063	131035144	131030698	131030803	131036128	131036132	342	464	373	229	715	693	0.237	0.407	99,85,87	120,89,86	206,69,189	85,40,104	130	49	1.06417853973e-07	7.46702558890727e-06	0.237,0.265,0.276	0.477,0.394,0.407	-0.167	SE	KRAS-Q61H	KRAS-WT	271	464	295	229
ENSG00000167202.7	TBC1D2B	chr15	-	271,180,173	10,4,2	163,134,239	14,19,21	203	49	6.19601230989e-07	3.68077066963934e-05	0.867,0.916,0.954	0.738,0.63,0.733	0.212	SE	KRAS-G12V	KRAS-WT	78346375	78346529	78337241	78337410	78369634	78369994	624	536	16	54	640	590	0.916	0.733	172,121,142	2,3,4	163,134,239	14,19,21	203	49	2.64214137013e-07	1.5905045623135e-05	0.954,0.907,0.895	0.738,0.63,0.733	0.218	SE	KRAS-Q61H	KRAS-WT	435	536	9	54
ENSG00000167470.8	MIDN	chr19	+	452,287,489	184,121,232	120,58,144	96,49,187	178	49	1.2807432892e-10	2.61781592610433e-08	0.403,0.395,0.367	0.256,0.246,0.175	0.163	SE	KRAS-G12V	KRAS-WT	1253952	1254081	1251837	1251900	1254165	1254301	1228	322	537	332	1765	654	0.395	0.246	267,282,254	113,114,106	120,58,144	96,49,187	178	49	6.83909595622e-11	1.24546657861683e-08	0.394,0.405,0.397	0.256,0.246,0.175	0.173	SE	KRAS-Q61H	KRAS-WT	803	322	333	332
ENSG00000167535.3	CACNB3	chr12	+	48,42,36	18,15,16	17,7,33	27,26,18	381	49	9.02675648518e-06	0.000324437356151202	0.255,0.265,0.224	0.075,0.033,0.191	0.148	SE	KRAS-G12V	KRAS-WT	49210711	49211043	49208675	49209511	49217126	49217249	126	57	49	71	175	128	0.255	0.075	45,40,47	38,10,17	17,7,33	27,26,18	381	49	0.000538496904854	0.0083966072692033	0.132,0.34,0.262	0.075,0.033,0.191	0.145	SE	KRAS-Q61H	KRAS-WT	132	57	65	71
ENSG00000167549.14	CORO6	chr17	-	12,12,6	0,0,0	25,6,28	2,1,5	172	49	1.10724211699e-06	5.98542690042014e-05	1.0,1.0,1.0	0.781,0.631,0.615	0.324	SE	KRAS-G12V	KRAS-WT	27946668	27946791	27946077	27946207	27948241	27948439	30	59	0	8	30	67	1	0.631	4,17,6	0,0,1	25,6,28	2,1,5	172	49	0.000239682322214	0.00438640230110489	1.0,1.0,0.631	0.781,0.631,0.615	0.201	SE	KRAS-Q61H	KRAS-WT	27	59	1	8
ENSG00000167646.9	DNAAF3	chr19	-	41,86,65	0,0,0	47,18,50	0,0,14	192	49	0.000390651996082	0.00708472890521204	1.0,1.0,1.0	1.0,1.0,0.477	0.174	SE	KRAS-G12V	KRAS-WT	55677225	55677368	55676737	55676831	55677696	55677785	192	115	0	14	192	129	1	1	41,39,34	1,0,0	47,18,50	0,0,14	192	49	0.00140599962093	0.0181095740218314	0.913,1.0,1.0	1.0,1.0,0.477	0.145	SE	KRAS-Q61H	KRAS-WT	114	115	1	14
ENSG00000167646.9	DNAAF3	chr19	-	32,73,62	0,0,0	44,18,51	0,0,14	255	49	0.000749301544857	0.0120172384896253	1.0,1.0,1.0	1.0,1.0,0.412	0.196	SE	KRAS-G12V	KRAS-WT	55677225	55677431	55676737	55676831	55677696	55677785	167	113	0	14	167	127	1	1	31,34,25	1,0,0	44,18,51	0,0,14	255	49	0.00305873001322	0.0337236357188088	0.856,1.0,1.0	1.0,1.0,0.412	0.148	SE	KRAS-Q61H	KRAS-WT	90	113	1	14
ENSG00000167646.9	DNAAF3	chr19	-	32,73,62	0,0,0	44,18,51	0,0,14	269	49	0.000830415176817	0.0130626735427866	1.0,1.0,1.0	1.0,1.0,0.399	0.2	SE	KRAS-G12V	KRAS-WT	55677225	55677445	55676737	55676831	55677696	55677785	167	113	0	14	167	127	1	1	31,34,25	1,0,0	44,18,51	0,0,14	269	49	0.00342685770737	0.0369483751097508	0.85,1.0,1.0	1.0,1.0,0.399	0.15	SE	KRAS-Q61H	KRAS-WT	90	113	1	14
ENSG00000167670.11	CHAF1A	chr19	+	116,61,126	0,16,7	88,25,134	0,0,0	100	49	7.90709730913e-07	4.51765992138543e-05	1.0,0.651,0.898	1.0,1.0,1.0	-0.15	SE	KRAS-G12V	KRAS-WT	4405908	4405959	4402658	4402811	4418016	4418073	303	247	23	0	326	247	0.898	1	65,80,87	5,3,10	88,25,134	0,0,0	100	49	8.16507281787e-08	5.98233997969754e-06	0.864,0.929,0.81	1.0,1.0,1.0	-0.132	SE	KRAS-Q61H	KRAS-WT	232	247	18	0
ENSG00000167757.9	KLK11	chr19	-	66,98,82	0,0,0	65,11,45	9,0,2	315	49	1.18338118182e-06	6.27098773316387e-05	1.0,1.0,1.0	0.529,1.0,0.778	0.231	SE	KRAS-G12V	KRAS-WT	51527300	51527566	51526347	51526484	51527893	51528050	246	121	0	11	246	132	1	0.778	116,104,78	0,2,0	65,11,45	9,0,2	315	49	6.05763587906e-05	0.00144252319251538	1.0,0.89,1.0	0.529,1.0,0.778	0.194	SE	KRAS-Q61H	KRAS-WT	298	121	2	11
ENSG00000168038.6	ULK4	chr3	-	40,10,17	4,8,8	7,3,19	0,0,0	125	49	1.97759901788e-08	2.09759623273464e-06	0.797,0.329,0.454	1.0,1.0,1.0	-0.473	SE	KRAS-G12V	KRAS-WT	41957468	41957544	41954298	41954391	41959948	41960032	67	29	20	0	87	29	0.454	1	28,33,16	4,11,0	7,3,19	0,0,0	125	49	1.8913696036e-06	8.0796744896838e-05	0.733,0.54,1.0	1.0,1.0,1.0	-0.242	SE	KRAS-Q61H	KRAS-WT	77	29	15	0
ENSG00000168071.17	CCDC88B	chr11	+	9,12,7	0,0,0	32,9,22	0,4,4	145	49	1.74108285846e-05	0.000557801805540065	1.0,1.0,1.0	1.0,0.432,0.65	0.306	SE	KRAS-G12V	KRAS-WT	64118631	64118727	64117022	64117140	64118947	64119088	28	63	0	8	28	71	1	0.65	3,14,11	1,0,0	32,9,22	0,4,4	145	49	0.000635135767091	0.00961030180860394	0.503,1.0,1.0	1.0,0.432,0.65	0.14	SE	KRAS-Q61H	KRAS-WT	28	63	1	8
ENSG00000168096.10	ANKS3	chr16	-	137,101,162	18,26,19	92,66,95	6,2,8	248	49	0.00336515195262	0.0397080844635615	0.601,0.434,0.628	0.752,0.867,0.701	-0.219	SE	KRAS-G12V	KRAS-WT	4776979	4777178	4776659	4776781	4779980	4780152	400	253	63	16	463	269	0.601	0.752	63,101,86	8,17,16	92,66,95	6,2,8	248	49	0.00205258716655	0.0244949843493022	0.609,0.54,0.515	0.752,0.867,0.701	-0.219	SE	KRAS-Q61H	KRAS-WT	250	253	41	16
ENSG00000168137.11	SETD5	chr3	+	237,202,212	40,25,42	43,48,87	21,15,27	242	49	0.000317885961343	0.00597928489042658	0.545,0.621,0.505	0.293,0.393,0.395	0.197	SE	KRAS-G12V	KRAS-WT	9475053	9475246	9471510	9471735	9475528	9475562	651	178	107	63	758	241	0.545	0.393	260,222,214	37,54,22	43,48,87	21,15,27	242	49	0.00108093453195	0.0146851411940857	0.587,0.454,0.663	0.293,0.393,0.395	0.208	SE	KRAS-Q61H	KRAS-WT	696	178	113	63
ENSG00000168398.5	BDKRB2	chr14	+	20,15,12	11,6,15	3,2,1	18,4,16	215	49	9.7473374483e-08	7.97419953024124e-06	0.293,0.363,0.154	0.037,0.102,0.014	0.219	SE	KRAS-G12V	KRAS-WT	96706032	96706198	96703410	96703518	96706739	96707944	47	6	32	38	79	44	0.293	0.037	19,3,15	4,4,7	3,2,1	18,4,16	215	49	3.10169668949e-07	1.82652250845575e-05	0.52,0.146,0.328	0.037,0.102,0.014	0.28	SE	KRAS-Q61H	KRAS-WT	37	6	15	38
ENSG00000168803.10	ADAL	chr15	+	156,175,137	0,0,1	182,108,225	16,5,6	150	49	7.94874710497e-09	9.51119922718714e-07	1.0,1.0,0.978	0.788,0.876,0.925	0.13	SE	KRAS-G12V	KRAS-WT	43643138	43643239	43641104	43641243	43643948	43644287	468	515	1	27	469	542	1	0.876	136,134,121	0,4,0	182,108,225	16,5,6	150	49	2.23967285453e-05	0.000635111550692778	1.0,0.916,1.0	0.788,0.876,0.925	0.109	SE	KRAS-Q61H	KRAS-WT	391	515	4	27
ENSG00000168890.9	TMEM150A	chr2	-	108,96,80	1,0,0	153,58,137	0,2,12	226	49	3.74335742834e-05	0.00104931036675106	0.959,1.0,1.0	1.0,0.863,0.712	0.128	SE	KRAS-G12V	KRAS-WT	85828428	85828605	85828143	85828230	85829006	85829187	284	348	1	14	285	362	1	0.863	107,113,87	0,0,0	153,58,137	0,2,12	226	49	5.76794288698e-06	0.000204523399723472	1.0,1.0,1.0	1.0,0.863,0.712	0.142	SE	KRAS-Q61H	KRAS-WT	307	348	0	14
ENSG00000168958.15	MFF	chr2	+	1060,913,992	109,163,119	791,452,1027	231,83,222	161	49	0.000101459870906	0.0023789651111631	0.747,0.63,0.717	0.51,0.624,0.585	0.125	SE	KRAS-G12V	KRAS-WT	228193393	228193505	228189866	228190143	228197134	228197215	2965	2270	391	536	3356	2806	0.717	0.585	899,822,998	113,123,90	791,452,1027	231,83,222	161	49	2.33495438595e-06	9.66024135644842e-05	0.708,0.67,0.771	0.51,0.624,0.585	0.143	SE	KRAS-Q61H	KRAS-WT	2719	2270	326	536
ENSG00000168958.15	MFF	chr2	+	3759,3404,3239	109,163,119	2865,1492,3382	231,83,222	2218	49	1.72666987885e-06	8.49402848156737e-05	0.432,0.316,0.376	0.215,0.284,0.252	0.124	SE	KRAS-G12V	KRAS-WT	228193393	228195562	228189980	228190143	228197134	228197304	10402	7739	391	536	10793	8275	0.376	0.252	3112,2959,3529	113,123,90	2865,1492,3382	231,83,222	2218	49	8.18270270431e-08	5.988293814153e-06	0.378,0.347,0.464	0.215,0.284,0.252	0.146	SE	KRAS-Q61H	KRAS-WT	9600	7739	326	536
ENSG00000168958.15	MFF	chr2	+	2547,2349,2131	109,163,119	2021,998,2296	231,83,222	270	49	1.59205251982e-07	1.21246609060403e-05	0.809,0.723,0.765	0.614,0.686,0.652	0.115	SE	KRAS-G12V	KRAS-WT	228195341	228195562	228189974	228190143	228197134	228197304	7027	5315	391	536	7418	5851	0.765	0.652	2034,2059,2364	113,123,90	2021,998,2296	231,83,222	270	49	9.56057011336e-10	1.24465190670003e-07	0.766,0.752,0.827	0.614,0.686,0.652	0.131	SE	KRAS-Q61H	KRAS-WT	6457	5315	326	536
ENSG00000168958.15	MFF	chr2	+	390,403,385	457,342,412	569,273,873	311,138,427	208	49	9.68292113157e-12	2.50490122276814e-09	0.167,0.217,0.18	0.301,0.318,0.325	-0.127	SE	KRAS-G12V	KRAS-WT	228211941	228212100	228205007	228205096	228220392	228220477	1178	1715	1211	876	2389	2591	0.18	0.318	333,315,316	337,361,366	569,273,873	311,138,427	208	49	8.93729534823e-14	3.09417021918666e-11	0.189,0.171,0.169	0.301,0.318,0.325	-0.138	SE	KRAS-Q61H	KRAS-WT	964	1715	1064	876
ENSG00000168958.15	MFF	chr2	+	333,356,334	40,55,23	519,239,723	19,16,37	208	49	6.99158079758e-05	0.00175564911835273	0.662,0.604,0.774	0.866,0.779,0.822	-0.142	SE	KRAS-G12V	KRAS-WT	228211941	228212100	228207460	228207535	228220392	228220477	1023	1481	118	72	1141	1553	0.662	0.822	274,247,278	53,49,38	519,239,723	19,16,37	208	49	5.6310511809e-13	1.69766763114119e-10	0.549,0.543,0.633	0.866,0.779,0.822	-0.247	SE	KRAS-Q61H	KRAS-WT	799	1481	140	72
ENSG00000168958.15	MFF	chr2	+	157,156,171	457,342,412	227,123,325	311,138,427	109	49	2.42268871631e-09	3.34535006377204e-07	0.134,0.17,0.157	0.247,0.286,0.255	-0.109	SE	KRAS-G12V	KRAS-WT	228217229	228217289	228205007	228205096	228220392	228220477	484	675	1211	876	1695	1551	0.157	0.255	163,129,134	337,361,366	227,123,325	311,138,427	109	49	3.27487037488e-09	3.62653044501211e-07	0.179,0.138,0.141	0.247,0.286,0.255	-0.11	SE	KRAS-Q61H	KRAS-WT	426	675	1064	876
ENSG00000168958.15	MFF	chr2	+	133,138,122	40,55,23	201,110,279	19,16,37	109	49	4.70321449554e-05	0.00127069933781269	0.599,0.53,0.705	0.826,0.756,0.772	-0.173	SE	KRAS-G12V	KRAS-WT	228217229	228217289	228207460	228207535	228220392	228220477	393	590	118	72	511	662	0.599	0.772	133,104,119	53,49,38	201,110,279	19,16,37	109	49	8.22421020175e-11	1.4588164596411e-08	0.53,0.488,0.585	0.826,0.756,0.772	-0.25	SE	KRAS-Q61H	KRAS-WT	356	590	140	72
ENSG00000169035.7	KLK7	chr19	-	21,9,40	2,0,0	62,21,96	4,3,6	180	49	0.00179252684386	0.0242295583254379	0.741,1.0,1.0	0.808,0.656,0.813	0.155	SE	KRAS-G12V	KRAS-WT	51485582	51485713	51485022	51485170	51487106	51487294	70	179	2	13	72	192	1	0.808	47,22,37	0,0,2	62,21,96	4,3,6	180	49	0.000376888766487	0.00629580094812987	1.0,1.0,0.834	0.808,0.656,0.813	0.186	SE	KRAS-Q61H	KRAS-WT	106	179	2	13
ENSG00000169057.15	MECP2	chrX	-	276,228,263	12,10,22	356,173,375	3,1,11	173	49	1.51444881891e-05	0.000498981576311812	0.867,0.866,0.772	0.971,0.98,0.906	-0.117	SE	KRAS-G12V	KRAS-WT	153357641	153357765	153297657	153298008	153363060	153363120	767	904	44	15	811	919	0.866	0.971	200,159,189	29,22,9	356,173,375	3,1,11	173	49	1.32429411881e-09	1.65892191702223e-07	0.661,0.672,0.856	0.971,0.98,0.906	-0.223	SE	KRAS-Q61H	KRAS-WT	548	904	60	15
ENSG00000169062.10	UPF3A	chr13	+	304,297,228	45,40,24	258,97,254	69,28,78	191	49	3.90177856469e-07	2.54493601493413e-05	0.634,0.656,0.709	0.49,0.471,0.455	0.194	SE	KRAS-G12V	KRAS-WT	115051733	115051875	115048311	115048418	115051993	115052104	829	609	109	175	938	784	0.656	0.471	243,195,243	28,21,32	258,97,254	69,28,78	191	49	6.28583930462e-08	4.83617521466856e-06	0.69,0.704,0.661	0.49,0.471,0.455	0.213	SE	KRAS-Q61H	KRAS-WT	681	609	81	175
ENSG00000169062.10	UPF3A	chr13	+	339,345,266	45,40,24	291,116,308	69,28,78	148	49	7.31807042298e-07	4.22592092017894e-05	0.714,0.741,0.786	0.583,0.578,0.567	0.171	SE	KRAS-G12V	KRAS-WT	115051776	115051875	115048311	115048418	115051993	115052104	950	715	109	175	1059	890	0.741	0.578	291,228,275	28,21,32	291,116,308	69,28,78	148	49	6.14725905734e-08	4.75846183296061e-06	0.775,0.782,0.74	0.583,0.578,0.567	0.19	SE	KRAS-Q61H	KRAS-WT	794	715	81	175
ENSG00000169689.10	STRA13	chr17	-	303,257,302	184,105,139	256,132,305	257,157,378	234	49	5.39124300758e-13	1.88825478401423e-10	0.256,0.339,0.313	0.173,0.15,0.145	0.147	SE	KRAS-G12V	KRAS-WT	79977385	79977570	79977168	79977257	79977733	79977785	862	693	428	792	1290	1485	0.313	0.15	232,199,268	95,109,192	256,132,305	257,157,378	234	49	3.65776189337e-08	3.04459150463994e-06	0.338,0.277,0.226	0.173,0.15,0.145	0.124	SE	KRAS-Q61H	KRAS-WT	699	693	396	792
ENSG00000169689.10	STRA13	chr17	-	133,106,117	6,4,5	101,63,129	15,19,24	234	49	1.57328461481e-07	1.19953141147537e-05	0.823,0.847,0.831	0.585,0.41,0.53	0.325	SE	KRAS-G12V	KRAS-WT	79977385	79977570	79977168	79977257	79980701	79980755	356	293	15	58	371	351	0.831	0.53	86,92,105	4,3,4	101,63,129	15,19,24	234	49	2.06477027476e-07	1.2971203889594e-05	0.818,0.865,0.846	0.585,0.41,0.53	0.335	SE	KRAS-Q61H	KRAS-WT	283	293	11	58
ENSG00000169689.10	STRA13	chr17	-	501,497,533	184,105,139	455,211,504	257,157,378	103	49	1.68177693993e-11	4.18868347701751e-09	0.564,0.692,0.646	0.457,0.39,0.388	0.222	SE	KRAS-G12V	KRAS-WT	79977516	79977570	79976713	79977257	79977733	79977785	1531	1170	428	792	1959	1962	0.646	0.39	415,393,430	95,109,192	455,211,504	257,157,378	103	49	3.85466236374e-07	2.17483841339232e-05	0.675,0.632,0.516	0.457,0.39,0.388	0.196	SE	KRAS-Q61H	KRAS-WT	1238	1170	396	792
ENSG00000169689.10	STRA13	chr17	-	331,346,348	6,4,5	300,142,328	15,19,24	103	49	1.74070535763e-09	2.47929963618014e-07	0.963,0.976,0.971	0.905,0.78,0.867	0.119	SE	KRAS-G12V	KRAS-WT	79977516	79977570	79976713	79977257	79980701	79980734	1025	770	15	58	1040	828	0.971	0.867	269,286,267	4,3,4	300,142,328	15,19,24	103	49	2.0905446263e-09	2.45756001685006e-07	0.97,0.978,0.969	0.905,0.78,0.867	0.122	SE	KRAS-Q61H	KRAS-WT	822	770	11	58
ENSG00000169981.6	ZNF35	chr3	+	127,108,66	26,25,12	79,27,98	44,33,48	194	49	5.84317064956e-07	3.51463056056316e-05	0.552,0.522,0.581	0.312,0.171,0.34	0.277	SE	KRAS-G12V	KRAS-WT	44694048	44694193	44692432	44692751	44700192	44700257	301	204	63	125	364	329	0.552	0.312	79,60,73	18,0,30	79,27,98	44,33,48	194	49	0.00401246067557	0.0418515390113666	0.526,1.0,0.381	0.312,0.171,0.34	0.361	SE	KRAS-Q61H	KRAS-WT	212	204	48	125
ENSG00000169992.5	NLGN2	chr17	+	127,26,86	0,0,0	60,35,121	7,3,0	750	49	1.33798966651e-06	6.91023128121895e-05	1.0,1.0,1.0	0.359,0.433,1.0	0.403	SE	KRAS-G12V	KRAS-WT	7311330	7312031	7308192	7308929	7315475	7315526	239	216	0	10	239	226	1	0.433	88,93,62	0,0,0	60,35,121	7,3,0	750	49	1.33064310415e-06	6.09330101689619e-05	1.0,1.0,1.0	0.359,0.433,1.0	0.403	SE	KRAS-Q61H	KRAS-WT	243	216	0	10
ENSG00000170113.11	NIPA1	chr15	-	11,7,1	26,18,15	18,4,26	18,5,24	120	49	0.000367077415624	0.00673345743820707	0.147,0.137,0.027	0.29,0.246,0.307	-0.177	SE	KRAS-G12V	KRAS-WT	23058914	23058985	23052594	23052755	23060814	23060905	19	48	59	47	78	95	0.137	0.29	4,3,13	19,20,24	18,4,26	18,5,24	120	49	0.000262612684048	0.00471699692755544	0.079,0.058,0.181	0.29,0.246,0.307	-0.175	SE	KRAS-Q61H	KRAS-WT	20	48	63	47
ENSG00000170322.10	NFRKB	chr11	-	31,27,9	5,0,16	11,4,25	1,0,0	142	49	8.48046658416e-05	0.00205582529338503	0.681,1.0,0.163	0.791,1.0,1.0	-0.316	SE	KRAS-G12V	KRAS-WT	129763187	129763280	129762609	129762765	129765390	129765479	67	40	21	1	88	41	0.681	1	25,9,15	10,14,3	11,4,25	1,0,0	142	49	6.28055539798e-08	4.83617521466856e-06	0.463,0.182,0.633	0.791,1.0,1.0	-0.504	SE	KRAS-Q61H	KRAS-WT	49	40	27	1
ENSG00000170322.10	NFRKB	chr11	-	39,33,15	5,0,16	18,12,36	1,0,0	138	49	6.18934566365e-05	0.00158739484303384	0.735,1.0,0.25	0.865,1.0,1.0	-0.293	SE	KRAS-G12V	KRAS-WT	129763191	129763280	129762609	129762765	129765390	129765452	87	66	21	1	108	67	0.735	1	27,14,26	10,14,3	18,12,36	1,0,0	138	49	2.78094169914e-08	2.39708805010686e-06	0.489,0.262,0.755	0.865,1.0,1.0	-0.453	SE	KRAS-Q61H	KRAS-WT	67	66	27	1
ENSG00000170633.12	RNF34	chr12	+	41,27,32	112,80,93	44,39,71	59,27,93	115	49	5.88935157819e-06	0.000230256526499153	0.135,0.126,0.128	0.241,0.381,0.245	-0.159	SE	KRAS-G12V	KRAS-WT	121840544	121840610	121837921	121838021	121853961	121854180	100	154	285	179	385	333	0.128	0.245	29,25,19	60,90,61	44,39,71	59,27,93	115	49	1.0731698542e-05	0.000345354609362319	0.171,0.106,0.117	0.241,0.381,0.245	-0.158	SE	KRAS-Q61H	KRAS-WT	73	154	211	179
ENSG00000170889.9	RPS9	chr19	+	3190,3038,3903	196,231,227	816,456,1088	181,118,241	221	49	0	0	0.783,0.745,0.792	0.5,0.461,0.5	0.286	SE	KRAS-G12V	KRAS-WT	54710420	54710592	54705354	54705477	54711265	54711390	10131	2360	654	540	10785	2900	0.783	0.5	2037,2061,1880	133,109,115	816,456,1088	181,118,241	221	49	0	0	0.773,0.807,0.784	0.5,0.461,0.5	0.301	SE	KRAS-Q61H	KRAS-WT	5978	2360	357	540
ENSG00000170919.11	TPT1-AS1	chr13	+	67,66,49	5,8,0	26,15,41	1,0,0	191	49	0.000115218696616	0.00262888173682418	0.775,0.679,1.0	0.87,1.0,1.0	-0.139	SE	KRAS-G12V	KRAS-WT	45918439	45918581	45915553	45915765	45944093	45944465	182	82	13	1	195	83	0.775	1	45,75,19	4,3,7	26,15,41	1,0,0	191	49	1.26930726474e-05	0.000395739983925123	0.743,0.865,0.41	0.87,1.0,1.0	-0.284	SE	KRAS-Q61H	KRAS-WT	139	82	14	1
ENSG00000170919.11	TPT1-AS1	chr13	+	55,35,49	5,8,0	30,8,47	1,0,0	167	49	6.37415760469e-05	0.00162796420980854	0.763,0.562,1.0	0.898,1.0,1.0	-0.191	SE	KRAS-G12V	KRAS-WT	45918463	45918581	45915645	45915765	45944093	45944317	139	85	13	1	152	86	0.763	1	36,66,23	4,3,7	30,8,47	1,0,0	167	49	6.95520485228e-06	0.000239610419760614	0.725,0.866,0.491	0.898,1.0,1.0	-0.272	SE	KRAS-Q61H	KRAS-WT	125	85	14	1
ENSG00000171097.9	CCBL1	chr9	-	35,7,36	0,0,0	27,15,27	11,3,11	229	49	1.74271708175e-12	5.27894124308298e-10	1.0,1.0,1.0	0.344,0.517,0.344	0.598	SE	KRAS-G12V	KRAS-WT	131608958	131609138	131607631	131607690	131609711	131609922	78	69	0	25	78	94	1	0.344	23,16,37	0,0,0	27,15,27	11,3,11	229	49	2.19457785278e-12	5.81009876065831e-10	1.0,1.0,1.0	0.344,0.517,0.344	0.598	SE	KRAS-Q61H	KRAS-WT	76	69	0	25
ENSG00000171097.9	CCBL1	chr9	-	7,30,8	50,31,19	70,24,55	27,22,24	260	49	3.46128081752e-08	3.34426366574379e-06	0.026,0.154,0.074	0.328,0.171,0.302	-0.182	SE	KRAS-G12V	KRAS-WT	131609711	131609922	131607631	131607690	131644175	131644210	45	149	100	73	145	222	0.074	0.302	1,5,21	28,42,24	70,24,55	27,22,24	260	49	1.61515245622e-11	3.5926404730739e-09	0.007,0.022,0.142	0.328,0.171,0.302	-0.21	SE	KRAS-Q61H	KRAS-WT	27	149	94	73
ENSG00000171163.11	ZNF692	chr1	-	206,155,174	1,8,1	171,112,254	10,2,42	127	49	6.3123229865e-05	0.00161401058506907	0.988,0.882,0.985	0.868,0.956,0.7	0.11	SE	KRAS-G12V	KRAS-WT	249149756	249149834	249149578	249149657	249149923	249150138	535	537	10	54	545	591	0.985	0.868	133,165,152	1,0,7	171,112,254	10,2,42	127	49	4.39913883714e-05	0.00110831562626226	0.981,1.0,0.893	0.868,0.956,0.7	0.117	SE	KRAS-Q61H	KRAS-WT	450	537	8	54
ENSG00000171302.12	CANT1	chr17	-	115,102,150	1,3,2	90,34,77	5,5,3	220	49	0.00315224332507	0.0376717446029825	0.962,0.883,0.944	0.8,0.602,0.851	0.179	SE	KRAS-G12V	KRAS-WT	76996181	76996352	76993474	76994045	77001453	77001563	367	201	6	13	373	214	0.944	0.8	102,67,87	1,0,0	90,34,77	5,5,3	220	49	1.23141891994e-06	5.74753378854958e-05	0.958,1.0,1.0	0.8,0.602,0.851	0.235	SE	KRAS-Q61H	KRAS-WT	256	201	1	13
ENSG00000171302.12	CANT1	chr17	-	111,106,138	2,30,9	82,35,92	3,0,0	220	49	0.000105765593761	0.00245509799228373	0.925,0.44,0.774	0.859,1.0,1.0	-0.24	SE	KRAS-G12V	KRAS-WT	76996181	76996352	76994229	76994368	77005745	77005846	355	209	41	3	396	212	0.774	1	90,61,76	5,9,0	82,35,92	3,0,0	220	49	0.00156253188497	0.0196910268143919	0.8,0.602,1.0	0.859,1.0,1.0	-0.152	SE	KRAS-Q61H	KRAS-WT	227	209	14	3
ENSG00000171302.12	CANT1	chr17	-	20,16,8	6,0,1	2,0,8	2,1,10	158	49	0.000158293144957	0.00339744758237045	0.508,1.0,0.713	0.237,0.0,0.199	0.595	SE	KRAS-G12V	KRAS-WT	77004144	77004253	77001453	77001563	77005745	77005875	44	10	7	13	51	23	0.713	0.199	2,10,14	2,0,0	2,0,8	2,1,10	158	49	6.18992715334e-05	0.00146681951836011	0.237,1.0,1.0	0.237,0.0,0.199	0.6	SE	KRAS-Q61H	KRAS-WT	26	10	2	13
ENSG00000171456.12	ASXL1	chr20	+	56,57,64	39,24,57	35,9,19	38,16,28	146	49	0.00404280568005	0.0456765042954171	0.325,0.444,0.274	0.236,0.159,0.185	0.154	SE	KRAS-G12V	KRAS-WT	30959580	30959677	30956817	30956926	30959966	30960041	177	63	120	82	297	145	0.325	0.185	48,56,37	31,30,30	35,9,19	38,16,28	146	49	0.00168132759327	0.0208667424959509	0.342,0.385,0.293	0.236,0.159,0.185	0.147	SE	KRAS-Q61H	KRAS-WT	141	63	91	82
ENSG00000171603.12	CLSTN1	chr1	-	179,115,119	539,453,505	314,184,518	313,207,526	106	49	0	0	0.133,0.105,0.098	0.317,0.291,0.313	-0.195	SE	KRAS-G12V	KRAS-WT	9797555	9797612	9795942	9796100	9801151	9801314	413	1016	1497	1046	1910	2062	0.105	0.313	123,136,107	566,615,547	314,184,518	313,207,526	106	49	0	0	0.091,0.093,0.083	0.317,0.291,0.313	-0.218	SE	KRAS-Q61H	KRAS-WT	366	1016	1728	1046
ENSG00000171634.12	BPTF	chr17	+	106,97,75	23,1,0	43,20,34	8,11,32	238	49	1.84297307443e-05	0.000582946426793011	0.487,0.952,1.0	0.525,0.272,0.179	0.488	SE	KRAS-G12V	KRAS-WT	65871671	65871860	65870932	65871136	65882243	65882432	278	97	24	51	302	148	0.952	0.272	107,84,85	20,0,9	43,20,34	8,11,32	238	49	0.000359064133306	0.00605532365065584	0.524,1.0,0.66	0.525,0.272,0.179	0.403	SE	KRAS-Q61H	KRAS-WT	276	97	29	51
ENSG00000171634.12	BPTF	chr17	+	107,94,75	54,40,34	41,23,34	38,17,39	238	49	0.000157191586972	0.00337828783927967	0.29,0.326,0.312	0.182,0.218,0.152	0.125	SE	KRAS-G12V	KRAS-WT	65871671	65871860	65870932	65871136	65887959	65888150	276	98	128	94	404	192	0.312	0.182	105,88,87	30,33,15	41,23,34	38,17,39	238	49	2.30609892293e-07	1.41901653450995e-05	0.419,0.354,0.544	0.182,0.218,0.152	0.255	SE	KRAS-Q61H	KRAS-WT	280	98	78	94
ENSG00000171634.12	BPTF	chr17	+	89,51,41	11,11,8	51,48,122	1,3,1	238	49	1.28790281284e-06	6.71376747713577e-05	0.625,0.488,0.513	0.913,0.767,0.962	-0.339	SE	KRAS-G12V	KRAS-WT	65882243	65882432	65871671	65871860	65887959	65888078	181	221	30	5	211	226	0.513	0.913	99,84,35	10,6,5	51,48,122	1,3,1	238	49	0.00058050341369	0.00892352283400998	0.671,0.742,0.59	0.913,0.767,0.962	-0.213	SE	KRAS-Q61H	KRAS-WT	218	221	21	5
ENSG00000171824.9	EXOSC10	chr1	-	162,115,138	12,25,22	115,61,140	2,4,9	65	49	7.42729560654e-05	0.00184167901051989	0.911,0.776,0.825	0.977,0.92,0.921	-0.102	SE	KRAS-G12V	KRAS-WT	11140555	11140571	11139767	11139879	11140820	11140969	415	316	59	15	474	331	0.825	0.921	155,131,133	27,22,14	115,61,140	2,4,9	65	49	1.35951713731e-05	0.000419711782566894	0.812,0.818,0.877	0.977,0.92,0.921	-0.104	SE	KRAS-Q61H	KRAS-WT	419	316	63	15
ENSG00000171889.3	MIR31HG	chr9	-	303,288,269	0,0,0	173,85,282	8,5,7	186	49	2.19203188934e-09	3.0456109186456e-07	1.0,1.0,1.0	0.851,0.817,0.914	0.139	SE	KRAS-G12V	KRAS-WT	21476897	21477034	21455640	21455943	21477167	21477291	860	540	0	20	860	560	1	0.851	560,377,434	1,2,0	173,85,282	8,5,7	186	49	3.81073261835e-09	4.13277559866151e-07	0.993,0.98,1.0	0.851,0.817,0.914	0.13	SE	KRAS-Q61H	KRAS-WT	1371	540	3	20
ENSG00000172345.9	STARD5	chr15	-	37,37,34	6,20,9	59,21,63	3,0,0	99	49	1.59809299127e-09	2.3211006346422e-07	0.753,0.478,0.652	0.907,1.0,1.0	-0.341	SE	KRAS-G12V	KRAS-WT	81615239	81615289	81614748	81614881	81616142	81616482	108	143	35	3	143	146	0.652	1	32,19,17	5,0,8	59,21,63	3,0,0	99	49	0.000155906992404	0.00309213081252	0.76,1.0,0.513	0.907,1.0,1.0	-0.211	SE	KRAS-Q61H	KRAS-WT	68	143	13	3
ENSG00000172671.15	ZFAND4	chr10	-	31,26,17	8,6,6	12,11,28	0,0,0	117	49	2.54180965165e-09	3.49548207861979e-07	0.619,0.645,0.543	1.0,1.0,1.0	-0.398	SE	KRAS-G12V	KRAS-WT	46147413	46147481	46143741	46143982	46158989	46159290	74	51	20	0	94	51	0.619	1	20,9,22	6,0,5	12,11,28	0,0,0	117	49	7.78668902135e-07	3.93140444900051e-05	0.583,1.0,0.648	1.0,1.0,1.0	-0.256	SE	KRAS-Q61H	KRAS-WT	51	51	11	0
ENSG00000172932.10	ANKRD13D	chr11	+	110,44,54	59,24,59	24,16,45	54,34,79	186	49	6.9072990283e-07	4.01812402903192e-05	0.329,0.326,0.194	0.105,0.11,0.13	0.168	SE	KRAS-G12V	KRAS-WT	67057299	67057436	67056818	67057021	67057548	67057684	208	85	142	167	350	252	0.326	0.11	75,82,65	36,50,69	24,16,45	54,34,79	186	49	4.82516298472e-07	2.61646746701555e-05	0.354,0.302,0.199	0.105,0.11,0.13	0.17	SE	KRAS-Q61H	KRAS-WT	222	85	155	167
ENSG00000172977.8	KAT5	chr11	+	381,292,378	164,147,156	252,113,351	267,145,317	205	49	4.10782519111e-14	1.82939682534155e-11	0.357,0.322,0.367	0.184,0.157,0.209	0.165	SE	KRAS-G12V	KRAS-WT	65480818	65480974	65480392	65480529	65481063	65481135	1051	716	467	729	1518	1445	0.357	0.184	387,340,364	178,127,190	252,113,351	267,145,317	205	49	6.41708908233e-14	2.24633768376452e-11	0.342,0.39,0.314	0.184,0.157,0.209	0.165	SE	KRAS-Q61H	KRAS-WT	1091	716	495	729
ENSG00000172992.7	DCAKD	chr17	-	91,42,102	43,51,87	26,6,48	74,44,89	157	49	8.17510000806e-08	6.89775345347567e-06	0.398,0.204,0.268	0.099,0.041,0.144	0.195	SE	KRAS-G12V	KRAS-WT	43111302	43111410	43107459	43107547	43111554	43111758	235	80	181	207	416	287	0.268	0.099	61,50,45	61,74,43	26,6,48	74,44,89	157	49	8.7873199246e-06	0.000291261982350892	0.238,0.174,0.246	0.099,0.041,0.144	0.125	SE	KRAS-Q61H	KRAS-WT	156	80	178	207
ENSG00000173210.15	ABLIM3	chr5	+	49,69,60	78,92,65	113,47,161	76,22,134	97	49	0.000274279731896	0.00529709624664282	0.241,0.275,0.318	0.429,0.519,0.378	-0.164	SE	KRAS-G12V	KRAS-WT	148622053	148622101	148619321	148619451	148624443	148624578	178	321	235	232	413	553	0.275	0.429	21,26,13	47,34,30	113,47,161	76,22,134	97	49	6.46572823315e-06	0.000224837492257606	0.184,0.279,0.18	0.429,0.519,0.378	-0.228	SE	KRAS-Q61H	KRAS-WT	60	321	111	232
ENSG00000173227.9	SYT12	chr11	+	58,41,62	0,0,0	120,73,131	0,14,6	174	49	4.71540529934e-06	0.000191715151248317	1.0,1.0,1.0	1.0,0.595,0.86	0.182	SE	KRAS-G12V	KRAS-WT	66797905	66798030	66797570	66797649	66807281	66807402	161	324	0	20	161	344	1	0.86	23,27,51	0,0,0	120,73,131	0,14,6	174	49	1.17677450517e-05	0.000373732669207468	1.0,1.0,1.0	1.0,0.595,0.86	0.182	SE	KRAS-Q61H	KRAS-WT	101	324	0	20
ENSG00000173264.9	GPR137	chr11	+	9,11,4	0,0,0	25,3,17	6,3,0	99	49	4.62866670533e-05	0.00125206737704476	1.0,1.0,1.0	0.673,0.331,1.0	0.332	SE	KRAS-G12V	KRAS-WT	64054436	64054486	64052351	64052852	64055536	64055561	24	45	0	9	24	54	1	0.673	18,5,9	0,0,0	25,3,17	6,3,0	99	49	4.40598264262e-05	0.00110959618829531	1.0,1.0,1.0	0.673,0.331,1.0	0.332	SE	KRAS-Q61H	KRAS-WT	32	45	0	9
ENSG00000173402.7	DAG1	chr3	+	10,14,21	0,0,0	20,5,39	7,1,0	106	49	0.000128348979798	0.00286556568541703	1.0,1.0,1.0	0.569,0.698,1.0	0.244	SE	KRAS-G12V	KRAS-WT	49514281	49514338	49508397	49508482	49547851	49548227	45	64	0	8	45	72	1	0.698	2,10,6	0,0,0	20,5,39	7,1,0	106	49	0.000140407715835	0.00284106942028367	1.0,1.0,1.0	0.569,0.698,1.0	0.244	SE	KRAS-Q61H	KRAS-WT	18	64	0	8
ENSG00000173542.4	MOB1B	chr4	+	18,10,13	31,17,22	2,0,2	20,4,24	161	49	6.0557176873e-07	3.61659722307161e-05	0.15,0.152,0.152	0.03,0.0,0.025	0.133	SE	KRAS-G12V	KRAS-WT	71816416	71816528	71768094	71768267	71824590	71824757	41	4	70	48	111	52	0.152	0.025	7,24,13	14,40,24	2,0,2	20,4,24	161	49	7.30396887749e-07	3.69657091542687e-05	0.132,0.154,0.142	0.03,0.0,0.025	0.124	SE	KRAS-Q61H	KRAS-WT	44	4	78	48
ENSG00000173599.9	PC	chr11	-	7,10,25	41,50,64	73,26,123	81,39,77	237	49	2.23799645482e-10	4.31227930078168e-08	0.034,0.04,0.075	0.157,0.121,0.248	-0.126	SE	KRAS-G12V	KRAS-WT	66721719	66721907	66719766	66719939	66725792	66725841	42	222	155	197	197	419	0.04	0.157	16,11,12	42,46,56	73,26,123	81,39,77	237	49	5.35501865073e-10	7.47666279502586e-08	0.073,0.047,0.042	0.157,0.121,0.248	-0.121	SE	KRAS-Q61H	KRAS-WT	39	222	144	197
ENSG00000173653.3	RCE1	chr11	+	559,394,439	35,19,47	437,258,547	97,29,79	112	49	7.29307867509e-06	0.000274810369529442	0.875,0.901,0.803	0.663,0.796,0.752	0.123	SE	KRAS-G12V	KRAS-WT	66612970	66613033	66612636	66612708	66613330	66613999	1392	1242	101	205	1493	1447	0.875	0.752	444,530,380	30,16,17	437,258,547	97,29,79	112	49	1.38634659308e-11	3.13095694731078e-09	0.866,0.935,0.907	0.663,0.796,0.752	0.166	SE	KRAS-Q61H	KRAS-WT	1354	1242	63	205
ENSG00000173801.12	JUP	chr17	-	20,27,30	1,0,0	40,25,96	11,0,0	158	49	0.0036516634944	0.0423144981278106	0.861,1.0,1.0	0.53,1.0,1.0	0.11	SE	KRAS-G12V	KRAS-WT	39929069	39929178	39927668	39928111	39942754	39943017	77	161	1	11	78	172	1	1	29,41,34	0,0,0	40,25,96	11,0,0	158	49	0.000955201271349	0.0133128140030304	1.0,1.0,1.0	0.53,1.0,1.0	0.157	SE	KRAS-Q61H	KRAS-WT	104	161	0	11
ENSG00000173818.12	ENDOV	chr17	+	68,79,64	23,21,37	7,6,18	17,17,32	184	49	4.54271176231e-10	7.93464254233924e-08	0.441,0.5,0.315	0.099,0.086,0.13	0.314	SE	KRAS-G12V	KRAS-WT	78395627	78395762	78389252	78389621	78396005	78396042	211	31	81	66	292	97	0.441	0.099	58,63,26	20,21,23	7,6,18	17,17,32	184	49	4.22590996862e-07	2.34566605857761e-05	0.436,0.444,0.231	0.099,0.086,0.13	0.265	SE	KRAS-Q61H	KRAS-WT	147	31	64	66
ENSG00000173818.12	ENDOV	chr17	+	153,71,99	0,0,1	78,49,76	10,3,5	114	49	1.62081349453e-08	1.75798137204289e-06	1.0,1.0,0.977	0.77,0.875,0.867	0.155	SE	KRAS-G12V	KRAS-WT	78402395	78402460	78399258	78399420	78403572	78403618	323	203	1	18	324	221	1	0.867	89,133,82	3,0,0	78,49,76	10,3,5	114	49	1.16344117973e-06	5.49538446287761e-05	0.927,1.0,1.0	0.77,0.875,0.867	0.138	SE	KRAS-Q61H	KRAS-WT	304	203	3	18
ENSG00000174371.12	EXO1	chr1	+	460,403,321	20,14,14	278,139,353	30,21,36	169	49	2.13260508142e-07	1.54871807678457e-05	0.87,0.893,0.869	0.729,0.657,0.74	0.169	SE	KRAS-G12V	KRAS-WT	242015593	242015713	242013710	242013888	242016659	242016783	1184	770	48	87	1232	857	0.87	0.729	240,228,234	5,7,17	278,139,353	30,21,36	169	49	1.31886435524e-05	0.000408763615463219	0.933,0.904,0.8	0.729,0.657,0.74	0.17	SE	KRAS-Q61H	KRAS-WT	702	770	29	87
ENSG00000174373.11	RALGAPA1	chr14	-	144,109,78	0,0,0	81,41,58	0,0,11	205	49	0.000349279513089	0.00645452031236493	1.0,1.0,1.0	1.0,1.0,0.558	0.147	SE	KRAS-G12V	KRAS-WT	36064839	36064995	36041765	36041924	36074791	36074915	331	180	0	11	331	191	1	1	122,59,92	0,0,0	81,41,58	0,0,11	205	49	0.000381354451578	0.00634851888875292	1.0,1.0,1.0	1.0,1.0,0.558	0.147	SE	KRAS-Q61H	KRAS-WT	273	180	0	11
ENSG00000174437.12	ATP2A2	chr12	+	10,9,19	0,1,5	17,9,13	10,10,17	110	49	0.000149334108932	0.0032436275269219	1.0,0.8,0.629	0.431,0.286,0.254	0.486	SE	KRAS-G12V	KRAS-WT	110785197	110785258	110784005	110784126	110788096	110788178	38	39	6	37	44	76	0.8	0.286	14,7,6	0,0,1	17,9,13	10,10,17	110	49	3.58825835711e-09	3.93210711446089e-07	1.0,1.0,0.728	0.431,0.286,0.254	0.586	SE	KRAS-Q61H	KRAS-WT	27	39	1	37
ENSG00000174446.8	SNAPC5	chr15	-	331,344,253	17,14,7	264,149,329	14,14,46	566	49	0.00363647770795	0.0421788569449017	0.628,0.68,0.758	0.62,0.48,0.382	0.195	SE	KRAS-G12V	KRAS-WT	66787240	66787757	66785805	66786890	66789979	66790118	928	742	38	74	966	816	0.68	0.48	232,209,233	9,0,3	264,149,329	14,14,46	566	49	9.45281931175e-06	0.000309735904749541	0.691,1.0,0.871	0.62,0.48,0.382	0.36	SE	KRAS-Q61H	KRAS-WT	674	742	12	74
ENSG00000174446.8	SNAPC5	chr15	-	465,469,339	17,14,7	317,184,402	14,14,46	139	49	1.93065413244e-05	0.000606119040355708	0.906,0.922,0.945	0.889,0.822,0.755	0.102	SE	KRAS-G12V	KRAS-WT	66787667	66787757	66786150	66786890	66789979	66790088	1273	903	38	74	1311	977	0.922	0.822	271,269,298	9,0,3	317,184,402	14,14,46	139	49	1.31237432033e-09	1.64726505824688e-07	0.914,1.0,0.972	0.889,0.822,0.755	0.14	SE	KRAS-Q61H	KRAS-WT	838	903	12	74
ENSG00000174640.8	SLCO2A1	chr3	-	25,18,36	0,0,0	29,28,63	0,2,4	187	49	0.0037586590374	0.0432079195309717	1.0,1.0,1.0	1.0,0.786,0.805	0.136	SE	KRAS-G12V	KRAS-WT	133698324	133698462	133692506	133692669	133748550	133748758	79	120	0	6	79	126	1	0.805	15,34,33	0,0,0	29,28,63	0,2,4	187	49	0.0037526569003	0.0396071878204193	1.0,1.0,1.0	1.0,0.786,0.805	0.136	SE	KRAS-Q61H	KRAS-WT	82	120	0	6
ENSG00000174669.7	SLC29A2	chr11	-	81,81,87	0,0,1	108,33,134	13,3,1	131	49	4.07312764139e-06	0.000169077539815156	1.0,1.0,0.97	0.757,0.804,0.98	0.143	SE	KRAS-G12V	KRAS-WT	66138714	66138796	66136839	66137003	66139033	66139082	249	275	1	17	250	292	1	0.804	81,131,79	0,0,4	108,33,134	13,3,1	131	49	0.000673339582748	0.0100848887827315	1.0,1.0,0.881	0.757,0.804,0.98	0.113	SE	KRAS-Q61H	KRAS-WT	291	275	4	17
ENSG00000174796.8	THAP6	chr4	+	7,25,9	2,0,0	10,7,6	0,1,9	150	49	0.00376466636894	0.0432386881831099	0.533,1.0,1.0	1.0,0.696,0.179	0.219	SE	KRAS-G12V	KRAS-WT	76465068	76465169	76441981	76442189	76467618	76467696	41	23	2	10	43	33	1	0.696	19,16,6	2,0,0	10,7,6	0,1,9	150	49	0.00148811864291	0.0189618515045013	0.756,1.0,1.0	1.0,0.696,0.179	0.294	SE	KRAS-Q61H	KRAS-WT	41	23	2	10
ENSG00000174796.8	THAP6	chr4	+	7,24,14	1,0,0	12,7,6	4,0,4	150	49	3.96048808187e-05	0.00110063203016822	0.696,1.0,1.0	0.495,1.0,0.329	0.291	SE	KRAS-G12V	KRAS-WT	76465068	76465169	76446945	76447071	76467618	76467696	45	25	1	8	46	33	1	0.495	16,16,6	1,0,0	12,7,6	4,0,4	150	49	4.67357960332e-05	0.00116442171136889	0.839,1.0,1.0	0.495,1.0,0.329	0.338	SE	KRAS-Q61H	KRAS-WT	38	25	1	8
ENSG00000174928.11	C3orf33	chr3	-	49,45,28	1,0,0	23,15,25	0,0,7	109	49	0.00341647805782	0.0401516777270572	0.957,1.0,1.0	1.0,1.0,0.616	0.114	SE	KRAS-G12V	KRAS-WT	155520320	155520380	155493489	155493637	155523927	155524048	122	63	1	7	123	70	1	1	33,54,40	0,0,0	23,15,25	0,0,7	109	49	0.00206217544563	0.0246000898957112	1.0,1.0,1.0	1.0,1.0,0.616	0.128	SE	KRAS-Q61H	KRAS-WT	127	63	0	7
ENSG00000175193.8	PARL	chr3	-	1988,2175,1971	99,67,48	1199,607,1575	89,61,152	151	49	1.62092561595e-14	8.32079274013661e-12	0.867,0.913,0.93	0.814,0.764,0.771	0.12	SE	KRAS-G12V	KRAS-WT	183551511	183551613	183551279	183551377	183558357	183558428	6134	3381	214	302	6348	3683	0.913	0.771	1666,1527,1561	52,45,64	1199,607,1575	89,61,152	151	49	3.50830475782e-14	1.27044990109332e-11	0.912,0.917,0.888	0.814,0.764,0.771	0.123	SE	KRAS-Q61H	KRAS-WT	4754	3381	161	302
ENSG00000175309.10	PHYKPL	chr5	-	296,339,271	21,4,24	86,44,113	11,3,23	180	49	0.00342288177405	0.0402128809677743	0.793,0.958,0.755	0.68,0.8,0.572	0.151	SE	KRAS-G12V	KRAS-WT	177639973	177640104	177637968	177638971	177641796	177641886	906	243	49	37	955	280	0.793	0.68	283,226,261	14,11,8	86,44,113	11,3,23	180	49	0.000153947274696	0.00305518670191967	0.846,0.848,0.899	0.68,0.8,0.572	0.18	SE	KRAS-Q61H	KRAS-WT	770	243	33	37
ENSG00000176273.10	SLC35G1	chr10	+	88,95,112	0,0,0	79,40,93	5,0,6	230	49	2.25157831735e-06	0.000104855877497808	1.0,1.0,1.0	0.771,1.0,0.768	0.154	SE	KRAS-G12V	KRAS-WT	95658327	95658508	95653747	95653917	95660508	95662490	295	212	0	11	295	223	1	0.771	79,64,71	1,0,0	79,40,93	5,0,6	230	49	2.84693150467e-05	0.000772213319454398	0.944,1.0,1.0	0.771,1.0,0.768	0.135	SE	KRAS-Q61H	KRAS-WT	214	212	1	11
ENSG00000177225.12	PDDC1	chr11	-	770,475,650	9,6,9	419,216,449	18,10,16	251	49	6.84440198506e-06	0.000261514488800756	0.944,0.939,0.934	0.82,0.808,0.846	0.114	SE	KRAS-G12V	KRAS-WT	773427	773629	772426	772521	774007	774113	1895	1084	24	44	1919	1128	0.939	0.82	720,720,661	7,10,13	419,216,449	18,10,16	251	49	2.91106719457e-05	0.000784543814926671	0.953,0.934,0.908	0.82,0.808,0.846	0.107	SE	KRAS-Q61H	KRAS-WT	2101	1084	30	44
ENSG00000177463.11	NR2C2	chr3	+	34,3,15	14,3,0	13,5,11	1,0,0	133	49	7.40847954763e-05	0.00183839215670541	0.472,0.269,1.0	0.827,1.0,1.0	-0.362	SE	KRAS-G12V	KRAS-WT	15003915	15003999	15001042	15001148	15045382	15045493	52	29	17	1	69	30	0.472	1	16,11,13	1,6,3	13,5,11	1,0,0	133	49	2.97393501537e-05	0.000798753816361738	0.855,0.403,0.615	0.827,1.0,1.0	-0.318	SE	KRAS-Q61H	KRAS-WT	40	29	10	1
ENSG00000178163.3	ZNF518B	chr4	-	380,301,255	8,19,2	295,153,365	6,0,0	444	49	0.00111378376872	0.0164382446309977	0.84,0.636,0.934	0.844,1.0,1.0	-0.145	SE	KRAS-G12V	KRAS-WT	10456217	10456612	10447725	10448163	10458940	10459032	936	813	29	6	965	819	0.84	1	311,214,284	9,12,12	295,153,365	6,0,0	444	49	3.84633126971e-06	0.00014653838337404	0.792,0.663,0.723	0.844,1.0,1.0	-0.222	SE	KRAS-Q61H	KRAS-WT	809	813	33	6
ENSG00000178163.3	ZNF518B	chr4	-	215,181,118	8,19,2	152,92,193	6,0,0	233	49	0.000910689099015	0.0140364679902502	0.85,0.667,0.925	0.842,1.0,1.0	-0.133	SE	KRAS-G12V	KRAS-WT	10456428	10456612	10441497	10448163	10458940	10458984	514	437	29	6	543	443	0.85	1	129,99,152	9,12,12	152,92,193	6,0,0	233	49	8.4756097396e-07	4.22506463364079e-05	0.751,0.634,0.727	0.842,1.0,1.0	-0.243	SE	KRAS-Q61H	KRAS-WT	380	437	33	6
ENSG00000178761.10	FAM219B	chr15	-	96,86,125	4,3,8	65,33,106	12,9,15	137	49	3.61271103666e-05	0.00101691369368424	0.896,0.911,0.848	0.66,0.567,0.717	0.237	SE	KRAS-G12V	KRAS-WT	75193509	75193597	75192332	75192478	75194290	75194404	307	204	15	36	322	240	0.896	0.66	158,109,106	0,6,3	65,33,106	12,9,15	137	49	1.25378871729e-08	1.19286615945607e-06	1.0,0.867,0.927	0.66,0.567,0.717	0.283	SE	KRAS-Q61H	KRAS-WT	373	204	9	36
ENSG00000178904.14	DPY19L3	chr19	+	68,43,33	11,6,1	18,14,12	7,10,16	202	49	1.0820092288e-05	0.000377591461386163	0.6,0.635,0.889	0.384,0.254,0.154	0.444	SE	KRAS-G12V	KRAS-WT	32958379	32958532	32955633	32955690	32959636	32959719	144	44	18	33	162	77	0.635	0.254	66,28,72	10,8,11	18,14,12	7,10,16	202	49	6.83214256121e-05	0.00158677959005471	0.616,0.459,0.614	0.384,0.254,0.154	0.299	SE	KRAS-Q61H	KRAS-WT	166	44	29	33
ENSG00000178917.10	ZNF852	chr3	-	4,11,4	11,6,0	3,3,6	0,0,0	141	49	2.55627668033e-07	1.79144034026659e-05	0.112,0.389,1.0	1.0,1.0,1.0	-0.5	SE	KRAS-G12V	KRAS-WT	44544456	44544548	44544033	44544160	44552044	44552128	19	12	17	0	36	12	0.389	1	2,1,0	15,9,11	3,3,6	0,0,0	141	49	2.22044604925e-16	1.23814429701985e-13	0.044,0.037,0.0	1.0,1.0,1.0	-0.973	SE	KRAS-Q61H	KRAS-WT	3	12	35	0
ENSG00000178971.9	CTC1	chr17	-	224,185,222	4,0,0	169,105,256	5,2,15	213	49	6.267093978e-06	0.00024290678313462	0.928,1.0,1.0	0.886,0.924,0.797	0.107	SE	KRAS-G12V	KRAS-WT	8146302	8146466	8141709	8141947	8151321	8151360	631	530	4	22	635	552	1	0.886	270,246,221	0,0,0	169,105,256	5,2,15	213	49	7.66205876523e-10	1.02502403990901e-07	1.0,1.0,1.0	0.886,0.924,0.797	0.131	SE	KRAS-Q61H	KRAS-WT	737	530	0	22
ENSG00000179195.11	ZNF664	chr12	+	109,62,84	195,139,182	156,81,176	152,81,144	107	49	1.80419157392e-09	2.54887543637391e-07	0.204,0.17,0.174	0.32,0.314,0.359	-0.148	SE	KRAS-G12V	KRAS-WT	124489424	124489482	124472589	124472685	124495927	124495988	255	413	516	377	771	790	0.174	0.32	74,70,60	131,119,124	156,81,176	152,81,144	107	49	4.96167979036e-07	2.66981591452249e-05	0.206,0.212,0.181	0.32,0.314,0.359	-0.131	SE	KRAS-Q61H	KRAS-WT	204	413	374	377
ENSG00000179361.13	ARID3B	chr15	+	318,233,306	0,0,1	145,84,183	4,9,6	333	49	8.32422686337e-10	1.32964200446803e-07	1.0,1.0,0.978	0.842,0.579,0.818	0.246	SE	KRAS-G12V	KRAS-WT	74883491	74883775	74882160	74882344	74883900	74884155	857	412	1	19	858	431	1	0.818	283,321,240	1,2,1	145,84,183	4,9,6	333	49	6.58196916192e-07	3.38831598768447e-05	0.977,0.959,0.972	0.842,0.579,0.818	0.223	SE	KRAS-Q61H	KRAS-WT	844	412	4	19
ENSG00000179406.6	LINC00174	chr7	-	9,9,1	0,0,0	7,0,5	3,3,0	196	49	1.10861358849e-06	5.98802714740458e-05	1.0,1.0,1.0	0.368,0.0,1.0	0.544	SE	KRAS-G12V	KRAS-WT	65855090	65855237	65847223	65847414	65860865	65860906	19	12	0	6	19	18	1	0.368	17,3,4	0,0,0	7,0,5	3,3,0	196	49	1.10818847676e-06	5.28992090307936e-05	1.0,1.0,1.0	0.368,0.0,1.0	0.544	SE	KRAS-Q61H	KRAS-WT	24	12	0	6
ENSG00000179409.6	GEMIN4	chr17	-	25,20,24	0,0,1	9,3,21	2,4,2	145	49	3.3880314062e-06	0.000146048043572264	1.0,1.0,0.89	0.603,0.202,0.78	0.435	SE	KRAS-G12V	KRAS-WT	653053	653149	650406	651272	654890	655278	69	33	1	8	70	41	1	0.603	27,4,15	0,0,0	9,3,21	2,4,2	145	49	7.6719315012e-08	5.65389946070891e-06	1.0,1.0,1.0	0.603,0.202,0.78	0.472	SE	KRAS-Q61H	KRAS-WT	46	33	0	8
ENSG00000179818.9	PCBP1-AS1	chr2	-	27,21,17	0,0,0	28,18,43	0,5,2	246	49	9.91419113696e-05	0.00233356531812093	1.0,1.0,1.0	1.0,0.418,0.811	0.257	SE	KRAS-G12V	KRAS-WT	70282845	70283042	70280862	70280924	70286774	70286812	65	89	0	7	65	96	1	0.811	29,14,17	1,0,0	28,18,43	0,5,2	246	49	0.000272924652981	0.00485653272644248	0.852,1.0,1.0	1.0,0.418,0.811	0.208	SE	KRAS-Q61H	KRAS-WT	60	89	1	7
ENSG00000179889.14	PDXDC1	chr16	+	649,734,613	33,17,11	494,273,677	61,20,74	130	49	3.65818486614e-13	1.34427299285965e-10	0.881,0.942,0.955	0.753,0.837,0.775	0.138	SE	KRAS-G12V	KRAS-WT	15095632	15095713	15092196	15092262	15098043	15098190	1996	1444	61	155	2057	1599	0.942	0.775	540,561,621	16,25,14	494,273,677	61,20,74	130	49	6.6502359175e-12	1.59327515270599e-09	0.927,0.894,0.944	0.753,0.837,0.775	0.133	SE	KRAS-Q61H	KRAS-WT	1722	1444	55	155
ENSG00000179889.14	PDXDC1	chr16	+	457,517,440	33,17,11	364,212,488	61,20,74	161	49	1.75736702968e-09	2.48795075041876e-07	0.808,0.902,0.924	0.645,0.763,0.667	0.186	SE	KRAS-G12V	KRAS-WT	15095632	15095744	15092196	15092262	15098043	15098190	1414	1064	61	155	1475	1219	0.902	0.667	385,388,409	16,25,14	364,212,488	61,20,74	161	49	4.24129531496e-09	4.52189539417309e-07	0.88,0.825,0.899	0.645,0.763,0.667	0.176	SE	KRAS-Q61H	KRAS-WT	1182	1064	55	155
ENSG00000179912.15	R3HDM2	chr12	-	93,44,90	29,6,12	25,24,64	5,0,0	81	49	0.00024272730359	0.0047821814891808	0.66,0.816,0.819	0.752,1.0,1.0	-0.152	SE	KRAS-G12V	KRAS-WT	57682791	57682823	57677606	57677839	57689181	57689290	227	113	47	5	274	118	0.816	1	106,84,84	14,33,6	25,24,64	5,0,0	81	49	0.00109229472485	0.0148093749238203	0.821,0.606,0.894	0.752,1.0,1.0	-0.144	SE	KRAS-Q61H	KRAS-WT	274	113	53	5
ENSG00000179912.15	R3HDM2	chr12	-	327,256,250	29,6,12	153,108,171	5,0,0	145	49	8.43355053626e-06	0.000306391665538561	0.792,0.935,0.876	0.912,1.0,1.0	-0.103	SE	KRAS-G12V	KRAS-WT	57686354	57686450	57677606	57677839	57689181	57689290	833	432	47	5	880	437	0.876	1	289,308,300	14,33,6	153,108,171	5,0,0	145	49	8.13993831006e-06	0.000272672787302967	0.875,0.759,0.944	0.912,1.0,1.0	-0.111	SE	KRAS-Q61H	KRAS-WT	897	432	53	5
ENSG00000179950.9	PUF60	chr8	-	92,72,83	3,5,14	110,47,111	0,0,6	201	49	0.00185961326912	0.0249557799857339	0.882,0.778,0.591	1.0,1.0,0.819	-0.189	SE	KRAS-G12V	KRAS-WT	144909554	144909706	144906482	144906566	144911153	144911214	247	268	22	6	269	274	0.778	1	75,50,70	4,5,9	110,47,111	0,0,6	201	49	0.000780736585	0.0113717550210009	0.82,0.709,0.655	1.0,1.0,0.819	-0.212	SE	KRAS-Q61H	KRAS-WT	195	268	18	6
ENSG00000179950.9	PUF60	chr8	-	80,68,84	164,102,153	102,45,113	81,37,85	201	49	2.79405817372e-08	2.80017928477122e-06	0.106,0.14,0.118	0.235,0.229,0.245	-0.115	SE	KRAS-G12V	KRAS-WT	144909554	144909706	144906482	144906566	144911449	144911474	232	260	419	203	651	463	0.118	0.235	80,50,64	101,119,156	102,45,113	81,37,85	201	49	3.85388909674e-09	4.17239780043965e-07	0.162,0.093,0.091	0.235,0.229,0.245	-0.121	SE	KRAS-Q61H	KRAS-WT	194	260	376	203
ENSG00000180263.9	FGD6	chr12	-	3635,3052,2690	37,57,22	1312,763,1493	7,2,7	2474	49	0.000389771222518	0.00707447919046368	0.661,0.515,0.708	0.788,0.883,0.809	-0.199	SE	KRAS-G12V	KRAS-WT	95602618	95605043	95566375	95566520	95611000	95611155	9377	3568	116	16	9493	3584	0.661	0.809	2755,2615,2543	38,26,34	1312,763,1493	7,2,7	2474	49	3.95097205098e-05	0.00101529669221962	0.589,0.666,0.597	0.788,0.883,0.809	-0.209	SE	KRAS-Q61H	KRAS-WT	7913	3568	98	16
ENSG00000180776.11	ZDHHC20	chr13	-	65,89,65	85,83,78	29,15,31	66,35,103	94	49	8.20418462832e-07	4.66362471429108e-05	0.285,0.359,0.303	0.186,0.183,0.136	0.147	SE	KRAS-G12V	KRAS-WT	21956039	21956084	21955572	21955688	21957058	21957148	219	75	246	204	465	279	0.303	0.183	41,71,51	90,61,56	29,15,31	66,35,103	94	49	0.000767134992679	0.0112027094769255	0.192,0.378,0.322	0.186,0.183,0.136	0.129	SE	KRAS-Q61H	KRAS-WT	163	75	207	204
ENSG00000180776.11	ZDHHC20	chr13	-	67,55,45	5,5,6	41,35,65	0,0,0	76	49	8.04189658421e-07	4.58688226970628e-05	0.896,0.876,0.829	1.0,1.0,1.0	-0.133	SE	KRAS-G12V	KRAS-WT	21999790	21999817	21987790	21987911	22033192	22033414	167	141	16	0	183	141	0.876	1	31,44,44	7,0,6	41,35,65	0,0,0	76	49	3.21584824958e-06	0.000125935735367331	0.741,1.0,0.825	1.0,1.0,1.0	-0.145	SE	KRAS-Q61H	KRAS-WT	119	141	13	0
ENSG00000180801.11	ARSJ	chr4	-	10,10,18	18,17,13	0,0,2	15,12,11	85	49	1.06670333677e-08	1.22410578989372e-06	0.243,0.253,0.444	0.0,0.0,0.095	0.282	SE	KRAS-G12V	KRAS-WT	114891630	114891666	114827820	114827901	114899592	114900883	38	2	48	38	86	40	0.253	0	10,0,4	11,10,15	0,0,2	15,12,11	85	49	0.000218941902307	0.00407669304502484	0.344,0.0,0.133	0.0,0.0,0.095	0.127	SE	KRAS-Q61H	KRAS-WT	14	2	36	38
ENSG00000180902.12	D2HGDH	chr2	+	356,240,258	50,49,65	271,166,457	37,13,32	1114	49	0.00017625341251	0.00370622677644152	0.238,0.177,0.149	0.244,0.36,0.386	-0.142	SE	KRAS-G12V	KRAS-WT	242688279	242689344	242684123	242684292	242689565	242689709	854	894	164	82	1018	976	0.177	0.36	349,439,264	69,53,54	271,166,457	37,13,32	1114	49	0.00240426137833	0.0278493958531816	0.182,0.267,0.177	0.244,0.36,0.386	-0.121	SE	KRAS-Q61H	KRAS-WT	1052	894	176	82
ENSG00000181038.9	METTL23	chr17	+	396,486,381	79,78,54	445,202,640	25,31,58	154	49	0.00143450214788	0.0201558641743599	0.615,0.665,0.692	0.85,0.675,0.778	-0.11	SE	KRAS-G12V	KRAS-WT	74725771	74725876	74722924	74723260	74729059	74729297	1263	1287	211	114	1474	1401	0.665	0.778	292,248,196	42,53,29	445,202,640	25,31,58	154	49	0.00320260452385	0.0350218866795884	0.689,0.598,0.683	0.85,0.675,0.778	-0.111	SE	KRAS-Q61H	KRAS-WT	736	1287	124	114
ENSG00000181135.11	ZNF707	chr8	+	13,11,24	39,14,33	2,2,2	15,6,30	123	49	1.97604985672e-05	0.000616914692269498	0.117,0.238,0.225	0.05,0.117,0.026	0.129	SE	KRAS-G12V	KRAS-WT	144770163	144770237	144766650	144766712	144771373	144771471	48	6	86	51	134	57	0.225	0.05	8,13,3	10,8,14	2,2,2	15,6,30	123	49	0.000120832014627	0.00252273864865715	0.242,0.393,0.079	0.05,0.117,0.026	0.174	SE	KRAS-Q61H	KRAS-WT	24	6	32	51
ENSG00000181392.10	SYNE4	chr19	-	26,28,43	0,0,0	96,53,113	7,2,2	193	49	4.04407123954e-05	0.00112006449194953	1.0,1.0,1.0	0.777,0.871,0.935	0.139	SE	KRAS-G12V	KRAS-WT	36498026	36498170	36497651	36497846	36499455	36499695	97	262	0	11	97	273	1	0.871	7,25,20	0,0,0	96,53,113	7,2,2	193	49	6.28161115857e-05	0.00148519444315758	1.0,1.0,1.0	0.777,0.871,0.935	0.139	SE	KRAS-Q61H	KRAS-WT	52	262	0	11
ENSG00000181392.10	SYNE4	chr19	-	31,28,29	0,0,0	62,42,79	7,2,2	200	49	5.24629636989e-06	0.000209127262588022	1.0,1.0,1.0	0.685,0.837,0.906	0.191	SE	KRAS-G12V	KRAS-WT	36499118	36499269	36497651	36497846	36499455	36499546	88	183	0	11	88	194	1	0.837	3,11,14	0,0,0	62,42,79	7,2,2	200	49	1.05087095846e-05	0.000339740272409259	1.0,1.0,1.0	0.685,0.837,0.906	0.191	SE	KRAS-Q61H	KRAS-WT	28	183	0	11
ENSG00000182263.9	FIGN	chr2	-	31,36,12	1,0,0	30,18,37	2,4,1	219	49	4.53861419742e-05	0.00123216870784781	0.874,1.0,1.0	0.77,0.502,0.892	0.237	SE	KRAS-G12V	KRAS-WT	164591412	164591582	164459120	164468316	164592347	164592517	79	85	1	7	80	92	1	0.77	28,45,34	0,0,0	30,18,37	2,4,1	219	49	2.95160612743e-05	0.000793094678419464	1.0,1.0,1.0	0.77,0.502,0.892	0.279	SE	KRAS-Q61H	KRAS-WT	107	85	0	7
ENSG00000182326.10	C1S	chr12	+	37,72,76	0,0,0	55,26,77	7,0,0	257	49	0.00187715143143	0.025125955873681	1.0,1.0,1.0	0.6,1.0,1.0	0.133	SE	KRAS-G12V	KRAS-WT	7169778	7169986	7168687	7169221	7170193	7170282	185	158	0	7	185	165	1	1	19,26,27	0,0,0	55,26,77	7,0,0	257	49	0.00201118046433	0.0241104416014904	1.0,1.0,1.0	0.6,1.0,1.0	0.133	SE	KRAS-Q61H	KRAS-WT	72	158	0	7
ENSG00000182473.16	EXOC7	chr17	-	210,146,206	194,130,196	316,160,418	127,52,160	118	49	8.99280649946e-14	3.73295838684683e-11	0.31,0.318,0.304	0.508,0.561,0.52	-0.219	SE	KRAS-G12V	KRAS-WT	74086409	74086478	74085255	74085401	74090494	74090662	562	894	520	339	1082	1233	0.31	0.52	122,84,115	156,202,183	316,160,418	127,52,160	118	49	0	0	0.245,0.147,0.207	0.508,0.561,0.52	-0.33	SE	KRAS-Q61H	KRAS-WT	321	894	541	339
ENSG00000182473.16	EXOC7	chr17	-	120,97,101	194,130,196	178,86,255	127,52,160	142	49	1.61437530011e-12	4.94752730198442e-10	0.176,0.205,0.151	0.326,0.363,0.355	-0.171	SE	KRAS-G12V	KRAS-WT	74087223	74087316	74085255	74085401	74090494	74090662	318	519	520	339	838	858	0.176	0.355	70,99,71	156,202,183	178,86,255	127,52,160	142	49	0	0	0.134,0.145,0.118	0.326,0.363,0.355	-0.216	SE	KRAS-Q61H	KRAS-WT	240	519	541	339
ENSG00000182578.9	CSF1R	chr5	-	5,2,16	0,0,0	29,8,16	2,4,4	278	49	8.24319834614e-10	1.31983418853066e-07	1.0,1.0,1.0	0.719,0.261,0.414	0.535	SE	KRAS-G12V	KRAS-WT	149465941	149466170	149460329	149460587	149492823	149492935	23	53	0	10	23	63	1	0.414	4,2,12	0,0,1	29,8,16	2,4,4	278	49	6.46717828559e-05	0.00152051083498144	1.0,1.0,0.679	0.719,0.261,0.414	0.428	SE	KRAS-Q61H	KRAS-WT	18	53	1	10
ENSG00000182585.5	EPGN	chr4	+	15,18,12	0,0,0	8,2,10	4,2,1	76	49	1.49054908301e-05	0.000492313134504781	1.0,1.0,1.0	0.563,0.392,0.866	0.393	SE	KRAS-G12V	KRAS-WT	75178734	75178761	75177901	75178022	75180296	75180354	45	20	0	7	45	27	1	0.563	4,6,6	1,0,0	8,2,10	4,2,1	76	49	2.28220584838e-05	0.000643696466009059	0.721,1.0,1.0	0.563,0.392,0.866	0.3	SE	KRAS-Q61H	KRAS-WT	16	20	1	7
ENSG00000182585.5	EPGN	chr4	+	41,76,50	0,0,0	60,19,54	4,2,1	202	49	0.000296062072862	0.00563683075134511	1.0,1.0,1.0	0.784,0.697,0.929	0.197	SE	KRAS-G12V	KRAS-WT	75178734	75178887	75177901	75178022	75180296	75180701	167	133	0	7	167	140	1	0.784	30,22,22	1,0,0	60,19,54	4,2,1	202	49	0.001338821847	0.017393642181334	0.879,1.0,1.0	0.784,0.697,0.929	0.156	SE	KRAS-Q61H	KRAS-WT	74	133	1	7
ENSG00000182718.12	ANXA2	chr15	-	238,244,165	121,143,131	144,58,161	131,60,181	154	49	0.000199173400979	0.00406710099511693	0.385,0.352,0.286	0.259,0.235,0.221	0.103	SE	KRAS-G12V	KRAS-WT	60682411	60682516	60678226	60678285	60688349	60688626	647	363	395	372	1042	735	0.352	0.235	171,156,150	93,56,86	144,58,161	131,60,181	154	49	1.61414370048e-06	7.12734369777469e-05	0.369,0.47,0.357	0.259,0.235,0.221	0.16	SE	KRAS-Q61H	KRAS-WT	477	363	235	372
ENSG00000182795.12	C1orf116	chr1	-	1500,1077,1375	14,7,18	723,402,1078	41,20,43	227	49	4.4408920985e-16	2.92781049948852e-13	0.959,0.971,0.943	0.792,0.813,0.844	0.141	SE	KRAS-G12V	KRAS-WT	207198231	207198409	207191865	207196825	207205923	207206101	3952	2203	39	104	3991	2307	0.959	0.813	1038,961,911	5,12,14	723,402,1078	41,20,43	227	49	1.6908696665e-13	5.66711157905133e-11	0.978,0.945,0.934	0.792,0.813,0.844	0.136	SE	KRAS-Q61H	KRAS-WT	2910	2203	31	104
ENSG00000182795.12	C1orf116	chr1	-	752,521,664	14,7,18	535,299,686	41,20,43	235	49	3.15937165318e-10	5.7530417555352e-08	0.918,0.939,0.885	0.731,0.757,0.769	0.162	SE	KRAS-G12V	KRAS-WT	207200838	207201024	207191865	207196825	207205923	207206092	1937	1520	39	104	1976	1624	0.918	0.757	486,432,534	5,12,14	535,299,686	41,20,43	235	49	1.22588845741e-08	1.17212794691053e-06	0.953,0.882,0.888	0.731,0.757,0.769	0.155	SE	KRAS-Q61H	KRAS-WT	1452	1520	31	104
ENSG00000182979.13	MTA1	chr14	+	259,196,273	216,160,199	170,127,211	85,41,96	100	49	1.63305185696e-05	0.000529242593855369	0.37,0.375,0.402	0.495,0.603,0.519	-0.157	SE	KRAS-G12V	KRAS-WT	105915695	105915746	105911754	105911848	105916394	105916521	728	508	575	222	1303	730	0.375	0.519	253,237,177	244,244,241	170,127,211	85,41,96	100	49	2.22053486709e-11	4.67946160452645e-09	0.337,0.322,0.265	0.495,0.603,0.519	-0.231	SE	KRAS-Q61H	KRAS-WT	667	508	729	222
ENSG00000182986.8	ZNF320	chr19	-	34,14,7	0,0,0	9,12,25	0,2,8	285	49	1.55007767422e-06	7.80809538264212e-05	1.0,1.0,1.0	1.0,0.508,0.35	0.381	SE	KRAS-G12V	KRAS-WT	53396636	53396872	53394481	53394599	53400772	53400908	55	46	0	10	55	56	1	0.508	13,12,2	0,0,0	9,12,25	0,2,8	285	49	1.72550034705e-06	7.51373717122464e-05	1.0,1.0,1.0	1.0,0.508,0.35	0.381	SE	KRAS-Q61H	KRAS-WT	27	46	0	10
ENSG00000183060.11	LYSMD4	chr15	-	1,4,1	26,16,21	6,6,15	44,14,38	75	49	0.00344025646804	0.0403676368358552	0.025,0.14,0.03	0.082,0.219,0.205	-0.104	SE	KRAS-G12V	KRAS-WT	100271377	100271403	100267609	100269936	100271922	100272212	6	27	63	96	69	123	0.03	0.205	4,0,0	24,35,15	6,6,15	44,14,38	75	49	3.85840438515e-05	0.000993129331324761	0.098,0.0,0.0	0.082,0.219,0.205	-0.136	SE	KRAS-Q61H	KRAS-WT	4	27	74	96
ENSG00000183077.11	AFMID	chr17	+	28,55,54	3,14,1	47,38,61	0,0,0	122	49	1.83330179815e-07	1.35626013223535e-05	0.789,0.612,0.956	1.0,1.0,1.0	-0.214	SE	KRAS-G12V	KRAS-WT	76200908	76200981	76198783	76198832	76201520	76201599	137	146	18	0	155	146	0.789	1	44,39,49	2,6,1	47,38,61	0,0,0	122	49	4.12559520198e-05	0.00105201842847738	0.898,0.723,0.952	1.0,1.0,1.0	-0.142	SE	KRAS-Q61H	KRAS-WT	132	146	9	0
ENSG00000183077.11	AFMID	chr17	+	262,279,321	17,0,11	225,114,342	29,19,39	154	49	1.22349236298e-08	1.38279312492968e-06	0.831,1.0,0.903	0.712,0.656,0.736	0.21	SE	KRAS-G12V	KRAS-WT	76202026	76202131	76187050	76187141	76202991	76203133	862	681	28	87	890	768	0.903	0.712	239,275,193	17,15,13	225,114,342	29,19,39	154	49	0.000452995719007	0.007313159173618	0.817,0.854,0.825	0.712,0.656,0.736	0.131	SE	KRAS-Q61H	KRAS-WT	707	681	45	87
ENSG00000183077.11	AFMID	chr17	+	327,324,356	0,4,7	279,143,406	21,14,6	154	49	2.09773640758e-06	9.91130585827203e-05	1.0,0.963,0.942	0.809,0.765,0.956	0.125	SE	KRAS-G12V	KRAS-WT	76202026	76202131	76198783	76198832	76202991	76203133	1007	828	11	41	1018	869	0.963	0.809	278,318,216	6,3,1	279,143,406	21,14,6	154	49	1.36081954377e-05	0.000419908126606012	0.936,0.971,0.986	0.809,0.765,0.956	0.121	SE	KRAS-Q61H	KRAS-WT	812	828	10	41
ENSG00000183117.13	CSMD1	chr8	-	44,29,28	1,0,0	8,11,11	11,1,0	226	49	0.000152375595885	0.00330116034036037	0.905,1.0,1.0	0.136,0.705,1.0	0.355	SE	KRAS-G12V	KRAS-WT	2824091	2824268	2823296	2823476	2830638	2830821	101	30	1	12	102	42	1	0.705	22,19,31	0,0,0	8,11,11	11,1,0	226	49	4.34911464522e-05	0.00109746781656112	1.0,1.0,1.0	0.136,0.705,1.0	0.386	SE	KRAS-Q61H	KRAS-WT	72	30	0	12
ENSG00000183137.10	CEP57L1	chr6	+	0,5,12	48,26,20	13,9,6	13,4,26	238	49	0.00121320148122	0.017605558914027	0.0,0.038,0.11	0.171,0.317,0.045	-0.128	SE	KRAS-G12V	KRAS-WT	109450506	109450695	109416764	109416778	109466421	109466584	17	28	94	43	111	71	0.038	0.171	3,2,2	18,24,24	13,9,6	13,4,26	238	49	1.61342299775e-05	0.000483643116499655	0.033,0.017,0.017	0.171,0.317,0.045	-0.155	SE	KRAS-Q61H	KRAS-WT	7	28	66	43
ENSG00000183401.7	CCDC159	chr19	+	21,32,26	0,0,0	18,20,11	2,0,4	126	49	0.000903235805645	0.0139567780841474	1.0,1.0,1.0	0.778,1.0,0.517	0.235	SE	KRAS-G12V	KRAS-WT	11462732	11462809	11460793	11460875	11464126	11464248	79	49	0	6	79	55	1	0.778	38,10,32	0,0,0	18,20,11	2,0,4	126	49	0.000903088476712	0.0127215749871726	1.0,1.0,1.0	0.778,1.0,0.517	0.235	SE	KRAS-Q61H	KRAS-WT	80	49	0	6
ENSG00000183569.13	SERHL2	chr22	+	63,36,50	10,6,5	68,37,64	0,0,4	161	49	2.36393330174e-05	0.000715424944833977	0.657,0.646,0.753	1.0,1.0,0.83	-0.258	SE	KRAS-G12V	KRAS-WT	42969639	42969751	42968441	42968535	42969941	42970387	149	169	21	4	170	173	0.657	1	35,36,21	4,7,19	68,37,64	0,0,4	161	49	1.56203919321e-06	6.96068525913452e-05	0.727,0.61,0.252	1.0,1.0,0.83	-0.414	SE	KRAS-Q61H	KRAS-WT	92	169	30	4
ENSG00000183597.11	TANGO2	chr22	+	122,88,130	48,31,72	68,26,85	93,22,99	241	49	4.37778668871e-09	5.59799166213106e-07	0.341,0.366,0.269	0.129,0.194,0.149	0.168	SE	KRAS-G12V	KRAS-WT	20040882	20041074	20039987	20040107	20043465	20043536	340	179	151	214	491	393	0.341	0.149	68,72,82	39,44,33	68,26,85	93,22,99	241	49	4.15203149262e-06	0.000156004474865824	0.262,0.25,0.336	0.129,0.194,0.149	0.125	SE	KRAS-Q61H	KRAS-WT	222	179	116	214
ENSG00000183597.11	TANGO2	chr22	+	167,102,154	48,31,72	94,36,111	93,22,99	164	49	7.15484156255e-07	4.14777267721379e-05	0.51,0.496,0.39	0.232,0.328,0.251	0.195	SE	KRAS-G12V	KRAS-WT	20040959	20041074	20039987	20040107	20043465	20043536	423	241	151	214	574	455	0.496	0.251	94,90,97	39,44,33	94,36,111	93,22,99	164	49	2.42069745185e-05	0.000675800382990999	0.419,0.379,0.468	0.232,0.328,0.251	0.152	SE	KRAS-Q61H	KRAS-WT	281	241	116	214
ENSG00000183621.11	ZNF438	chr10	-	37,31,37	0,0,0	22,16,32	0,0,7	195	49	0.00151067885245	0.0210415536020516	1.0,1.0,1.0	1.0,1.0,0.535	0.155	SE	KRAS-G12V	KRAS-WT	31139150	31139296	31124495	31124569	31165926	31165994	105	70	0	7	105	77	1	1	23,24,21	0,0,0	22,16,32	0,0,7	195	49	0.00153273921473	0.019408741543436	1.0,1.0,1.0	1.0,1.0,0.535	0.155	SE	KRAS-Q61H	KRAS-WT	68	70	0	7
ENSG00000183696.9	UPP1	chr7	+	19576,19483,23095	3793,3637,4592	926,457,1219	795,398,970	167	49	0	0	0.602,0.611,0.596	0.255,0.252,0.269	0.344	SE	KRAS-G12V	KRAS-WT	48139266	48139384	48134359	48134424	48146469	48146679	62154	2602	12022	2163	74176	4765	0.602	0.255	9359,9609,10017	4019,3887,4168	926,457,1219	795,398,970	167	49	1.66533453694e-15	7.94944917974162e-13	0.406,0.42,0.414	0.255,0.252,0.269	0.155	SE	KRAS-Q61H	KRAS-WT	28985	2602	12074	2163
ENSG00000183696.9	UPP1	chr7	+	4770,4833,6101	3793,3637,4592	140,62,203	795,398,970	96	49	0	0	0.391,0.404,0.404	0.082,0.074,0.097	0.315	SE	KRAS-G12V	KRAS-WT	48141420	48141467	48134359	48134424	48146469	48146679	15704	405	12022	2163	27726	2568	0.404	0.082	2104,2111,2148	4019,3887,4168	140,62,203	795,398,970	96	49	0	0	0.211,0.217,0.208	0.082,0.074,0.097	0.128	SE	KRAS-Q61H	KRAS-WT	6363	405	12074	2163
ENSG00000183696.9	UPP1	chr7	+	8156,7966,9431	3967,4034,5135	720,354,901	96,39,152	164	49	0	0	0.381,0.371,0.354	0.691,0.731,0.639	-0.318	SE	KRAS-G12V	KRAS-WT	48142893	48143008	48141420	48141467	48146469	48146679	25553	1975	13136	287	38689	2262	0.371	0.691	4886,4701,5080	1714,1739,1758	720,354,901	96,39,152	164	49	1.11022302463e-16	6.4773289612904e-14	0.46,0.447,0.463	0.691,0.731,0.639	-0.23	SE	KRAS-Q61H	KRAS-WT	14667	1975	5211	287
ENSG00000183696.9	UPP1	chr7	+	10110,9891,11837	1328,1308,1461	895,447,1180	18,9,47	164	49	0	0	0.695,0.693,0.708	0.937,0.937,0.882	-0.22	SE	KRAS-G12V	KRAS-WT	48142893	48143008	48141420	48141579	48146469	48146679	31838	2522	4097	74	35935	2596	0.695	0.937	6327,6109,6462	516,500,585	895,447,1180	18,9,47	164	49	1.55431223448e-15	7.47612319805991e-13	0.786,0.785,0.767	0.937,0.937,0.882	-0.139	SE	KRAS-Q61H	KRAS-WT	18898	2522	1601	74
ENSG00000184014.3	DENND5A	chr11	-	223,232,209	4,0,0	132,69,156	6,0,13	173	49	4.02044715764e-06	0.000167823097461091	0.94,1.0,1.0	0.862,1.0,0.773	0.102	SE	KRAS-G12V	KRAS-WT	9164268	9164392	9163486	9163655	9165643	9165726	664	357	4	19	668	376	1	0.862	211,195,214	0,0,1	132,69,156	6,0,13	173	49	4.62878073648e-08	3.74402405912201e-06	1.0,1.0,0.984	0.862,1.0,0.773	0.116	SE	KRAS-Q61H	KRAS-WT	620	357	1	19
ENSG00000184014.3	DENND5A	chr11	-	430,397,378	4,0,0	239,135,368	6,0,13	813	49	0.000157451549512	0.00338171330246997	0.866,1.0,1.0	0.706,1.0,0.63	0.177	SE	KRAS-G12V	KRAS-WT	9164268	9165032	9163486	9163655	9165643	9165825	1205	742	4	19	1209	761	1	0.706	411,359,402	0,0,1	239,135,368	6,0,13	813	49	1.59705584868e-07	1.04172348887502e-05	1.0,1.0,0.96	0.706,1.0,0.63	0.208	SE	KRAS-Q61H	KRAS-WT	1172	742	1	19
ENSG00000184162.10	NR2C2AP	chr19	-	757,776,977	47,19,65	307,142,411	39,20,42	155	49	1.52506808415e-06	7.69941842754017e-05	0.836,0.928,0.826	0.713,0.692,0.756	0.143	SE	KRAS-G12V	KRAS-WT	19313278	19313384	19312866	19313207	19313599	19313690	2510	860	131	101	2641	961	0.836	0.713	530,584,543	37,26,28	307,142,411	39,20,42	155	49	8.2996697307e-06	0.000276992685239093	0.819,0.877,0.86	0.713,0.692,0.756	0.132	SE	KRAS-Q61H	KRAS-WT	1657	860	91	101
ENSG00000184208.10	C22orf46	chr22	+	75,13,55	0,0,0	53,38,103	5,0,7	109	49	2.52670359177e-05	0.000755505720034492	1.0,1.0,1.0	0.827,1.0,0.869	0.101	SE	KRAS-G12V	KRAS-WT	42086787	42086847	42084942	42085308	42089466	42089855	143	194	0	12	143	206	1	0.869	64,29,40	0,0,0	53,38,103	5,0,7	109	49	2.85690697118e-05	0.000773724773687038	1.0,1.0,1.0	0.827,1.0,0.869	0.101	SE	KRAS-Q61H	KRAS-WT	133	194	0	12
ENSG00000184640.13	SEPT9	chr17	+	6,14,14	0,0,0	19,4,1	1,3,4	132	49	4.38392563362e-08	4.08794820088734e-06	1.0,1.0,1.0	0.876,0.331,0.085	0.569	SE	KRAS-G12V	KRAS-WT	75290570	75290653	75276650	75276888	75398140	75398282	34	24	0	8	34	32	1	0.331	4,7,7	0,0,2	19,4,1	1,3,4	132	49	0.00093081106922	0.0130421181835784	1.0,1.0,0.565	0.876,0.331,0.085	0.424	SE	KRAS-Q61H	KRAS-WT	18	24	2	8
ENSG00000184792.11	OSBP2	chr22	+	1023,701,939	36,27,25	422,245,674	92,45,106	196	49	0	0	0.877,0.867,0.904	0.534,0.576,0.614	0.308	SE	KRAS-G12V	KRAS-WT	31285476	31285623	31285163	31285221	31286714	31286960	2663	1341	88	243	2751	1584	0.877	0.576	370,433,344	19,15,18	422,245,674	92,45,106	196	49	0	0	0.83,0.878,0.827	0.534,0.576,0.614	0.27	SE	KRAS-Q61H	KRAS-WT	1147	1341	52	243
ENSG00000184922.9	FMNL1	chr17	+	299,233,296	4,0,0	107,70,152	4,4,11	151	49	2.61200194807e-08	2.64172796714611e-06	0.96,1.0,1.0	0.897,0.85,0.818	0.132	SE	KRAS-G12V	KRAS-WT	43322998	43323100	43322619	43322783	43323244	43323340	828	329	4	19	832	348	1	0.85	275,382,226	0,3,0	107,70,152	4,4,11	151	49	3.20123560993e-09	3.55122985531143e-07	1.0,0.976,1.0	0.897,0.85,0.818	0.137	SE	KRAS-Q61H	KRAS-WT	883	329	3	19
ENSG00000185070.6	FLRT2	chr14	+	48,34,23	21,12,21	2,2,14	0,0,1	160	49	1.76278080899e-06	8.64636915114154e-05	0.412,0.465,0.251	1.0,1.0,0.811	-0.561	SE	KRAS-G12V	KRAS-WT	86019076	86019187	85996506	85996878	86027533	86027633	105	18	54	1	159	19	0.412	1	28,16,29	8,10,7	2,2,14	0,0,1	160	49	8.78315416641e-06	0.000291261982350892	0.517,0.329,0.559	1.0,1.0,0.811	-0.469	SE	KRAS-Q61H	KRAS-WT	73	18	25	1
ENSG00000185070.6	FLRT2	chr14	+	111,89,64	11,16,4	4,5,9	1,0,0	149	49	0.000301531091258	0.00572474909481274	0.768,0.647,0.84	0.568,1.0,1.0	-0.104	SE	KRAS-G12V	KRAS-WT	86027533	86027633	85996506	85996878	86087482	86095034	264	18	31	1	295	19	0.768	1	53,36,34	16,10,28	4,5,9	1,0,0	149	49	8.76983355325e-06	0.000290988526693145	0.521,0.542,0.285	0.568,1.0,1.0	-0.407	SE	KRAS-Q61H	KRAS-WT	123	18	54	1
ENSG00000185122.6	HSF1	chr8	+	467,456,620	302,246,310	136,103,283	187,124,267	133	49	1.43128953134e-10	2.84763097970476e-08	0.363,0.406,0.424	0.211,0.234,0.281	0.156	SE	KRAS-G12V	KRAS-WT	145536313	145536397	145535648	145535930	145537196	145537302	1543	522	858	578	2401	1100	0.406	0.234	475,459,432	309,273,278	136,103,283	187,124,267	133	49	1.06926524635e-07	7.49437187680907e-06	0.362,0.383,0.364	0.211,0.234,0.281	0.128	SE	KRAS-Q61H	KRAS-WT	1366	522	860	578
ENSG00000185133.9	INPP5J	chr22	+	34,28,38	1,0,0	49,16,50	4,1,9	227	49	1.58717619525e-06	7.95326658733061e-05	0.88,1.0,1.0	0.726,0.775,0.545	0.278	SE	KRAS-G12V	KRAS-WT	31521818	31521996	31520830	31520892	31522361	31522475	100	115	1	14	101	129	1	0.726	37,45,32	0,2,1	49,16,50	4,1,9	227	49	0.000588503240548	0.00902172126484579	1.0,0.829,0.874	0.726,0.775,0.545	0.219	SE	KRAS-Q61H	KRAS-WT	114	115	3	14
ENSG00000185619.13	PCGF3	chr4	+	349,243,297	42,57,63	129,82,210	103,49,112	148	49	3.80351306006e-12	1.07468421323468e-09	0.733,0.585,0.609	0.293,0.357,0.383	0.298	SE	KRAS-G12V	KRAS-WT	726188	726287	724758	724899	727460	727578	889	421	162	264	1051	685	0.609	0.357	296,279,311	39,60,68	129,82,210	103,49,112	148	49	1.03583808198e-13	3.52800851597621e-11	0.715,0.606,0.602	0.293,0.357,0.383	0.297	SE	KRAS-Q61H	KRAS-WT	886	421	167	264
ENSG00000185619.13	PCGF3	chr4	+	189,134,138	42,57,63	74,40,145	103,49,112	104	49	2.3477029365e-07	1.67064528434725e-05	0.68,0.526,0.508	0.253,0.278,0.379	0.268	SE	KRAS-G12V	KRAS-WT	726232	726287	724758	724899	727460	727578	461	259	162	264	623	523	0.526	0.278	162,144,146	39,60,68	74,40,145	103,49,112	104	49	1.64480332909e-07	1.06783619391016e-05	0.662,0.531,0.503	0.253,0.278,0.379	0.262	SE	KRAS-Q61H	KRAS-WT	452	259	167	264
ENSG00000185697.12	MYBL1	chr8	-	33,14,13	33,18,7	33,10,27	13,5,8	229	49	0.00383922961504	0.043930010876739	0.176,0.143,0.284	0.352,0.3,0.419	-0.156	SE	KRAS-G12V	KRAS-WT	67478298	67478478	67474409	67477060	67478918	67479023	60	70	58	26	118	96	0.176	0.352	12,7,22	24,17,10	33,10,27	13,5,8	229	49	0.000937633814276	0.0131260401327551	0.097,0.081,0.32	0.352,0.3,0.419	-0.191	SE	KRAS-Q61H	KRAS-WT	41	70	51	26
ENSG00000186174.8	BCL9L	chr11	-	581,321,506	0,0,3	239,175,373	18,18,13	266	49	0	0	1.0,1.0,0.969	0.71,0.642,0.841	0.259	SE	KRAS-G12V	KRAS-WT	118773944	118774161	118773698	118773783	118778191	118778311	1408	787	3	49	1411	836	1	0.71	451,435,334	0,0,0	239,175,373	18,18,13	266	49	0	0	1.0,1.0,1.0	0.71,0.642,0.841	0.269	SE	KRAS-Q61H	KRAS-WT	1220	787	0	49
ENSG00000186205.8	MARC1	chr1	+	9,2,3	0,0,0	10,6,3	4,2,3	173	49	8.85419515484e-11	1.88423437208078e-08	1.0,1.0,1.0	0.415,0.459,0.221	0.635	SE	KRAS-G12V	KRAS-WT	220971493	220971617	220971215	220971407	220978393	220978455	14	19	0	9	14	28	1	0.415	3,5,2	0,0,1	10,6,3	4,2,3	173	49	7.80934243882e-05	0.00176362610564952	1.0,1.0,0.362	0.415,0.459,0.221	0.422	SE	KRAS-Q61H	KRAS-WT	10	19	1	9
ENSG00000186281.8	GPAT2	chr2	-	88,54,73	2,0,7	4,1,25	0,0,0	181	49	0.000198661755376	0.00405937619683071	0.923,1.0,0.738	1.0,1.0,1.0	-0.113	SE	KRAS-G12V	KRAS-WT	96689056	96689188	96688705	96688771	96689670	96689748	215	30	9	0	224	30	0.923	1	100,126,85	15,1,8	4,1,25	0,0,0	181	49	1.15979692811e-05	0.000369271371602886	0.643,0.972,0.742	1.0,1.0,1.0	-0.214	SE	KRAS-Q61H	KRAS-WT	311	30	24	0
ENSG00000186448.10	ZNF197	chr3	+	194,167,186	0,5,17	81,62,184	12,4,17	141	49	0.00333864790513	0.0394576547761471	1.0,0.921,0.792	0.701,0.843,0.79	0.126	SE	KRAS-G12V	KRAS-WT	44673596	44673688	44672553	44672713	44673964	44674091	547	327	22	33	569	360	0.921	0.79	199,204,165	0,3,8	81,62,184	12,4,17	141	49	1.47264264883e-06	6.63268143693912e-05	1.0,0.959,0.878	0.701,0.843,0.79	0.168	SE	KRAS-Q61H	KRAS-WT	568	327	11	33
ENSG00000186496.6	ZNF396	chr18	-	6,2,3	11,7,1	2,0,1	16,1,7	193	49	0.00354081591468	0.0412804324226534	0.122,0.068,0.432	0.031,0.0,0.035	0.185	SE	KRAS-G12V	KRAS-WT	32956090	32956234	32953862	32954328	32957241	32957301	11	3	19	24	30	27	0.122	0.031	2,10,2	0,7,2	2,0,1	16,1,7	193	49	0.0020861427667	0.0248155287388648	1.0,0.266,0.202	0.031,0.0,0.035	0.467	SE	KRAS-Q61H	KRAS-WT	14	3	9	24
ENSG00000186635.10	ARAP1	chr11	-	80,104,90	78,47,65	194,100,232	26,18,38	82	49	2.46036524487e-12	7.32089299211384e-10	0.38,0.569,0.453	0.817,0.769,0.785	-0.323	SE	KRAS-G12V	KRAS-WT	72403797	72403830	72399499	72399582	72404369	72404515	274	526	190	82	464	608	0.453	0.785	108,158,93	76,68,45	194,100,232	26,18,38	82	49	2.04941619231e-11	4.36262548234639e-09	0.459,0.581,0.553	0.817,0.769,0.785	-0.259	SE	KRAS-Q61H	KRAS-WT	359	526	189	82
ENSG00000186854.6	TRABD2A	chr2	-	150,147,119	0,0,0	189,103,287	5,2,12	196	49	4.48492640248e-07	2.85064126453282e-05	1.0,1.0,1.0	0.904,0.928,0.857	0.104	SE	KRAS-G12V	KRAS-WT	85068984	85069131	85066190	85066447	85097348	85097909	416	579	0	19	416	598	1	0.904	83,84,100	0,0,0	189,103,287	5,2,12	196	49	2.68224359623e-06	0.000108338569870803	1.0,1.0,1.0	0.904,0.928,0.857	0.104	SE	KRAS-Q61H	KRAS-WT	267	579	0	19
ENSG00000187079.10	TEAD1	chr11	+	75,39,69	9,0,5	27,12,66	0,0,0	112	49	8.95312327409e-06	0.000322135195726447	0.785,1.0,0.858	1.0,1.0,1.0	-0.119	SE	KRAS-G12V	KRAS-WT	12886384	12886447	12883796	12883861	12901254	12901389	183	105	14	0	197	105	0.858	1	34,21,23	7,3,9	27,12,66	0,0,0	112	49	3.15310000332e-10	4.69685180163577e-08	0.68,0.754,0.528	1.0,1.0,1.0	-0.346	SE	KRAS-Q61H	KRAS-WT	78	105	19	0
ENSG00000187741.10	FANCA	chr16	-	232,209,146	0,6,0	122,100,209	7,6,13	162	49	2.02737493871e-06	9.6078141299106e-05	1.0,0.913,1.0	0.841,0.834,0.829	0.136	SE	KRAS-G12V	KRAS-WT	89862313	89862426	89858878	89858955	89865573	89865640	587	431	6	26	593	457	1	0.834	222,133,168	0,0,4	122,100,209	7,6,13	162	49	1.71760431988e-07	1.10887549380777e-05	1.0,1.0,0.927	0.841,0.834,0.829	0.141	SE	KRAS-Q61H	KRAS-WT	523	431	4	26
ENSG00000188760.6	TMEM198	chr2	+	354,244,363	0,0,0	150,100,190	10,1,0	625	49	1.29338279551e-05	0.000437505597835317	1.0,1.0,1.0	0.54,0.887,1.0	0.191	SE	KRAS-G12V	KRAS-WT	220412227	220412803	220409410	220409615	220413873	220414076	961	440	0	11	961	451	1	0.887	274,227,178	0,1,0	150,100,190	10,1,0	625	49	7.30723675726e-05	0.00167489628255712	1.0,0.947,1.0	0.54,0.887,1.0	0.173	SE	KRAS-Q61H	KRAS-WT	679	440	1	11
ENSG00000188785.7	ZNF548	chr19	+	6,2,3	21,12,20	19,6,8	20,9,17	173	49	0.000636186991542	0.0105140493045527	0.075,0.045,0.041	0.212,0.159,0.118	-0.109	SE	KRAS-G12V	KRAS-WT	57902089	57902213	57901372	57901482	57905555	57905591	11	33	53	46	64	79	0.045	0.159	0,2,0	15,32,22	19,6,8	20,9,17	173	49	6.66721122755e-11	1.2212237774649e-08	0.0,0.017,0.0	0.212,0.159,0.118	-0.157	SE	KRAS-Q61H	KRAS-WT	2	33	69	46
ENSG00000188917.10	TRMT2B	chrX	-	20,33,42	2,7,0	27,33,47	0,0,0	165	49	1.04454326462e-05	0.00036660960812057	0.748,0.583,1.0	1.0,1.0,1.0	-0.223	SE	KRAS-G12V	KRAS-WT	100306239	100306355	100296305	100296360	100306632	100306722	95	107	9	0	104	107	0.748	1	29,22,38	0,0,7	27,33,47	0,0,0	165	49	0.00156660493455	0.0197347024565988	1.0,1.0,0.617	1.0,1.0,1.0	-0.128	SE	KRAS-Q61H	KRAS-WT	89	107	7	0
ENSG00000188917.10	TRMT2B	chrX	-	15,31,40	9,2,6	18,27,42	3,0,0	165	49	0.000831118065154	0.0130676166769724	0.331,0.822,0.664	0.641,1.0,1.0	-0.275	SE	KRAS-G12V	KRAS-WT	100306239	100306355	100296305	100296360	100306772	100307105	86	87	17	3	103	90	0.664	1	25,14,38	5,5,1	18,27,42	3,0,0	165	49	0.00371520611795	0.0392908924961446	0.598,0.454,0.919	0.641,1.0,1.0	-0.223	SE	KRAS-Q61H	KRAS-WT	77	87	11	3
ENSG00000188917.10	TRMT2B	chrX	-	44,47,46	21,0,13	22,6,18	27,4,9	139	49	0.00341223605742	0.0401158458310005	0.425,1.0,0.555	0.223,0.346,0.414	0.332	SE	KRAS-G12V	KRAS-WT	100306632	100306722	100297030	100297301	100306805	100307043	137	46	34	40	171	86	0.555	0.346	34,39,38	17,8,9	22,6,18	27,4,9	139	49	0.00470317243143	0.0471739724457823	0.414,0.632,0.598	0.223,0.346,0.414	0.22	SE	KRAS-Q61H	KRAS-WT	111	46	34	40
ENSG00000189042.9	ZNF567	chr19	+	892,1017,567	0,0,5	594,377,695	10,0,7	1663	49	0.00267883028036	0.0332532402579531	1.0,1.0,0.77	0.636,1.0,0.745	0.13	SE	KRAS-G12V	KRAS-WT	37209849	37211463	37203682	37203769	37214090	37214248	2476	1666	5	17	2481	1683	1	0.745	480,437,417	3,0,0	594,377,695	10,0,7	1663	49	0.000999042518066	0.013792653169005	0.825,1.0,1.0	0.636,1.0,0.745	0.148	SE	KRAS-Q61H	KRAS-WT	1334	1666	3	17
ENSG00000196262.9	PPIA	chr7	+	252,215,246	0,0,0	170,90,209	9,4,16	169	49	2.78332912274e-13	1.04564543864188e-10	1.0,1.0,1.0	0.846,0.867,0.791	0.165	SE	KRAS-G12V	KRAS-WT	44840022	44840142	44838845	44838876	44840885	44841223	713	469	0	29	713	498	1	0.846	219,180,176	0,4,0	170,90,209	9,4,16	169	49	1.89811263374e-08	1.71592650002808e-06	1.0,0.929,1.0	0.846,0.867,0.791	0.142	SE	KRAS-Q61H	KRAS-WT	575	469	4	29
ENSG00000196387.5	ZNF140	chr12	+	184,183,159	4,9,0	75,75,84	0,0,0	300	49	2.96831336489e-05	0.000864862083400164	0.883,0.769,1.0	1.0,1.0,1.0	-0.116	SE	KRAS-G12V	KRAS-WT	133657407	133657658	133657059	133657137	133657858	133657915	526	234	13	0	539	234	0.883	1	119,131,146	6,12,0	75,75,84	0,0,0	300	49	1.24648066013e-06	5.800645967119e-05	0.764,0.641,1.0	1.0,1.0,1.0	-0.198	SE	KRAS-Q61H	KRAS-WT	396	234	18	0
ENSG00000196387.5	ZNF140	chr12	+	78,58,78	42,20,42	60,38,50	6,3,15	116	49	0.000398190174151	0.0072058919916933	0.44,0.551,0.44	0.809,0.843,0.585	-0.269	SE	KRAS-G12V	KRAS-WT	133677572	133677639	133660051	133660147	133682095	133684014	214	148	104	24	318	172	0.44	0.809	54,45,23	25,19,27	60,38,50	6,3,15	116	49	0.00022690112145	0.00420007040615878	0.477,0.5,0.265	0.809,0.843,0.585	-0.332	SE	KRAS-Q61H	KRAS-WT	122	148	71	24
ENSG00000196576.10	PLXNB2	chr22	-	270,194,260	68,40,66	255,134,313	48,19,29	109	49	0.00131506610991	0.0187519615549444	0.641,0.686,0.639	0.705,0.76,0.829	-0.109	SE	KRAS-G12V	KRAS-WT	50733147	50733207	50727945	50729026	50745981	50746017	724	702	174	96	898	798	0.641	0.76	147,153,159	76,49,77	255,134,313	48,19,29	109	49	9.36138500052e-10	1.22124403495397e-07	0.465,0.584,0.481	0.705,0.76,0.829	-0.255	SE	KRAS-Q61H	KRAS-WT	459	702	202	96
ENSG00000196586.9	MYO6	chr6	+	70,34,48	73,38,62	30,13,66	82,55,118	76	49	8.3819096473e-05	0.00204002272186747	0.382,0.366,0.333	0.191,0.132,0.265	0.164	SE	KRAS-G12V	KRAS-WT	76621388	76621415	76618212	76618344	76623779	76623998	152	109	173	255	325	364	0.366	0.191	65,78,71	53,52,46	30,13,66	82,55,118	76	49	6.78284095557e-11	1.23880234379845e-08	0.442,0.492,0.499	0.191,0.132,0.265	0.282	SE	KRAS-Q61H	KRAS-WT	214	109	151	255
ENSG00000196670.9	ZFP62	chr5	-	13,13,13	110,60,51	10,12,27	16,30,34	122	49	6.67577612889e-06	0.000256529095622552	0.045,0.08,0.093	0.201,0.138,0.242	-0.121	SE	KRAS-G12V	KRAS-WT	180278987	180279060	180274614	180278493	180287527	180287663	39	49	221	80	260	129	0.08	0.201	3,2,5	30,28,48	10,12,27	16,30,34	122	49	1.80546597672e-08	1.64634459034916e-06	0.039,0.028,0.04	0.201,0.138,0.242	-0.158	SE	KRAS-Q61H	KRAS-WT	10	49	106	80
ENSG00000196696.8	PDXDC2P	chr16	-	56,23,18	0,0,0	40,33,38	4,0,3	155	49	0.00054250713599	0.00928530857060818	1.0,1.0,1.0	0.76,1.0,0.8	0.147	SE	KRAS-G12V	KRAS-WT	70044653	70044759	70030292	70030371	70045743	70045832	97	111	0	7	97	118	1	0.8	31,25,40	0,0,0	40,33,38	4,0,3	155	49	0.000542798541742	0.00844695878369064	1.0,1.0,1.0	0.76,1.0,0.8	0.147	SE	KRAS-Q61H	KRAS-WT	96	111	0	7
ENSG00000196776.10	CD47	chr3	-	21,1,13	67,62,71	29,19,34	14,15,23	82	49	1.22124532709e-15	7.60417449174271e-13	0.158,0.01,0.099	0.553,0.431,0.469	-0.395	SE	KRAS-G12V	KRAS-WT	107768465	107768498	107765925	107766139	107776323	107776416	35	82	200	52	235	134	0.099	0.469	17,12,9	68,34,47	29,19,34	14,15,23	82	49	4.83579842836e-12	1.18561735008157e-09	0.13,0.174,0.103	0.553,0.431,0.469	-0.349	SE	KRAS-Q61H	KRAS-WT	38	82	149	52
ENSG00000196776.10	CD47	chr3	-	280,334,213	67,62,71	280,126,378	14,15,23	81	49	9.56623669168e-12	2.49341363878064e-09	0.717,0.765,0.645	0.924,0.836,0.909	-0.181	SE	KRAS-G12V	KRAS-WT	107770785	107770817	107762145	107766139	107776323	107776416	827	784	200	52	1027	836	0.717	0.909	331,224,292	68,34,47	280,126,378	14,15,23	81	49	1.86048508488e-07	1.19135330486066e-05	0.746,0.799,0.79	0.924,0.836,0.909	-0.111	SE	KRAS-Q61H	KRAS-WT	847	784	149	52
ENSG00000196792.7	STRN3	chr14	-	84,60,68	66,70,69	57,40,78	30,23,36	160	49	0.000422639400991	0.00757293679681369	0.28,0.208,0.232	0.368,0.348,0.399	-0.132	SE	KRAS-G12V	KRAS-WT	31398406	31398517	31382729	31382863	31404368	31404510	212	175	205	89	417	264	0.232	0.368	44,86,54	73,53,63	57,40,78	30,23,36	160	49	0.00114363520509	0.0153581530845526	0.156,0.332,0.208	0.368,0.348,0.399	-0.14	SE	KRAS-Q61H	KRAS-WT	184	175	189	89
ENSG00000196843.11	ARID5A	chr2	+	105,125,83	6,13,5	105,44,125	23,12,38	188	49	7.28724509846e-07	4.21363173805795e-05	0.82,0.715,0.812	0.543,0.489,0.462	0.284	SE	KRAS-G12V	KRAS-WT	97215057	97215196	97213138	97213254	97215489	97215542	313	274	24	73	337	347	0.812	0.489	57,66,88	6,0,2	105,44,125	23,12,38	188	49	1.41951254085e-07	9.50821880665945e-06	0.712,1.0,0.92	0.543,0.489,0.462	0.379	SE	KRAS-Q61H	KRAS-WT	211	274	8	73
ENSG00000197021.4	CXorf40B	chrX	-	64,54,46	0,0,0	24,14,35	0,0,22	246	49	0.00275022429599	0.0339036357896314	1.0,1.0,1.0	1.0,1.0,0.241	0.253	SE	KRAS-G12V	KRAS-WT	149102594	149102791	149102222	149102355	149105631	149105698	164	73	0	22	164	95	1	1	44,32,35	0,0,0	24,14,35	0,0,22	246	49	0.00275364288013	0.031007309190467	1.0,1.0,1.0	1.0,1.0,0.241	0.253	SE	KRAS-Q61H	KRAS-WT	111	73	0	22
ENSG00000197050.6	ZNF420	chr19	+	20,19,32	0,0,0	32,14,31	0,6,2	138	49	9.70835130831e-05	0.00229717628581957	1.0,1.0,1.0	1.0,0.453,0.846	0.234	SE	KRAS-G12V	KRAS-WT	37579940	37580029	37571246	37571290	37618029	37618041	71	77	0	8	71	85	1	0.846	24,11,8	1,0,0	32,14,31	0,6,2	138	49	0.000628828898781	0.00953151525431581	0.895,1.0,1.0	1.0,0.453,0.846	0.199	SE	KRAS-Q61H	KRAS-WT	43	77	1	8
ENSG00000197119.8	SLC25A29	chr14	-	48,17,28	33,0,38	11,5,4	60,38,63	121	49	7.16299261438e-06	0.000270764341955712	0.371,1.0,0.23	0.069,0.051,0.025	0.485	SE	KRAS-G12V	KRAS-WT	100761962	100762034	100759630	100759714	100765178	100765222	93	20	71	161	164	181	0.371	0.051	9,14,17	10,15,17	11,5,4	60,38,63	121	49	2.24551599537e-10	3.51091719276089e-08	0.267,0.274,0.288	0.069,0.051,0.025	0.228	SE	KRAS-Q61H	KRAS-WT	40	20	42	161
ENSG00000197119.8	SLC25A29	chr14	-	223,111,129	33,0,38	87,41,73	60,38,63	417	49	0.000148943324615	0.00323932462819693	0.443,1.0,0.285	0.146,0.113,0.12	0.45	SE	KRAS-G12V	KRAS-WT	100761962	100762330	100759630	100759714	100765178	100765222	463	201	71	161	534	362	0.443	0.12	126,124,130	10,15,17	87,41,73	60,38,63	417	49	0	0	0.597,0.493,0.473	0.146,0.113,0.12	0.395	SE	KRAS-Q61H	KRAS-WT	380	201	42	161
ENSG00000197256.6	KANK2	chr19	-	47,38,27	4,2,1	41,25,27	0,2,0	227	49	0.00436934781854	0.0485501541231592	0.717,0.804,0.854	1.0,0.73,1.0	-0.118	SE	KRAS-G12V	KRAS-WT	11306725	11306903	11306298	11306557	11308160	11308206	112	93	7	2	119	95	0.804	1	38,20,48	1,2,7	41,25,27	0,2,0	227	49	0.000554148892103	0.00857488253718321	0.891,0.683,0.597	1.0,0.73,1.0	-0.186	SE	KRAS-Q61H	KRAS-WT	106	93	10	2
ENSG00000197261.7	C6orf141	chr6	+	50,22,38	32,18,10	6,12,21	37,17,22	280	49	3.36831526139e-05	0.00096059837312423	0.215,0.176,0.399	0.028,0.11,0.143	0.17	SE	KRAS-G12V	KRAS-WT	49520689	49520920	49520070	49520283	49522589	49522773	110	39	60	76	170	115	0.215	0.11	54,56,44	19,30,29	6,12,21	37,17,22	280	49	1.86425104132e-07	1.19255287424947e-05	0.332,0.246,0.21	0.028,0.11,0.143	0.169	SE	KRAS-Q61H	KRAS-WT	154	39	78	76
ENSG00000197381.11	ADARB1	chr21	+	47,51,27	28,10,13	70,29,54	6,3,9	215	49	0.000809638667569	0.0128077561698453	0.277,0.538,0.321	0.727,0.688,0.578	-0.286	SE	KRAS-G12V	KRAS-WT	46540708	46540874	46494483	46494708	46548316	46548488	125	153	51	18	176	171	0.321	0.688	22,33,29	9,12,6	70,29,54	6,3,9	215	49	0.00497008295431	0.0492630056553521	0.358,0.385,0.524	0.727,0.688,0.578	-0.242	SE	KRAS-Q61H	KRAS-WT	84	153	27	18
ENSG00000197381.11	ADARB1	chr21	+	96,86,77	34,15,19	84,33,76	9,2,3	167	49	5.24001986021e-05	0.00138552065938995	0.453,0.627,0.543	0.733,0.829,0.881	-0.273	SE	KRAS-G12V	KRAS-WT	46554629	46554747	46548316	46548488	46591524	46591599	259	193	68	14	327	207	0.543	0.829	97,82,63	28,24,18	84,33,76	9,2,3	167	49	2.18365149496e-06	9.12413001972345e-05	0.504,0.501,0.507	0.733,0.829,0.881	-0.31	SE	KRAS-Q61H	KRAS-WT	242	193	70	14
ENSG00000197586.8	ENTPD6	chr20	+	261,205,307	27,2,24	263,113,313	28,23,41	118	49	0.00169535911601	0.0231301368517754	0.801,0.977,0.842	0.796,0.671,0.76	0.131	SE	KRAS-G12V	KRAS-WT	25187157	25187226	25176336	25176503	25187711	25188033	773	689	53	92	826	781	0.842	0.76	212,218,204	13,14,18	263,113,313	28,23,41	118	49	0.00197018758104	0.0236911296720096	0.871,0.866,0.825	0.796,0.671,0.76	0.112	SE	KRAS-Q61H	KRAS-WT	634	689	45	92
ENSG00000197756.5	RPL37A	chr2	+	38,59,64	0,0,12	21,17,43	10,3,10	110	49	0.000649506457861	0.0106916762600297	1.0,1.0,0.704	0.483,0.716,0.657	0.283	SE	KRAS-G12V	KRAS-WT	217385436	217385497	217364671	217364754	217443643	217443903	161	81	12	23	173	104	1	0.657	21,24,41	0,0,5	21,17,43	10,3,10	110	49	0.00027046773882	0.00482644356359337	1.0,1.0,0.785	0.483,0.716,0.657	0.31	SE	KRAS-Q61H	KRAS-WT	86	81	5	23
ENSG00000198081.6	ZBTB14	chr18	-	18,9,6	3,0,0	5,0,8	5,2,12	79	49	4.84852519467e-07	3.02457118521311e-05	0.788,1.0,1.0	0.383,0.0,0.293	0.704	SE	KRAS-G12V	KRAS-WT	5293970	5294000	5293242	5293326	5294799	5294823	33	13	3	19	36	32	1	0.293	3,16,6	0,0,1	5,0,8	5,2,12	79	49	3.75967312838e-09	4.08443110033144e-07	1.0,1.0,0.788	0.383,0.0,0.293	0.704	SE	KRAS-Q61H	KRAS-WT	25	13	1	19
ENSG00000198088.6	NUP62CL	chrX	-	160,198,149	11,19,9	311,171,393	2,7,2	200	49	2.53487456581e-08	2.59851691961928e-06	0.781,0.719,0.802	0.974,0.857,0.98	-0.17	SE	KRAS-G12V	KRAS-WT	106397325	106397476	106396683	106396733	106410878	106411014	507	875	39	11	546	886	0.781	0.974	137,147,129	12,6,11	311,171,393	2,7,2	200	49	1.36871533829e-06	6.22242088496774e-05	0.737,0.857,0.742	0.974,0.857,0.98	-0.158	SE	KRAS-Q61H	KRAS-WT	413	875	29	11
ENSG00000198176.8	TFDP1	chr13	+	1728,1595,1437	85,75,92	2093,1212,2690	51,23,68	326	49	8.38908942313e-10	1.33366689465065e-07	0.753,0.762,0.701	0.861,0.888,0.856	-0.13	SE	KRAS-G12V	KRAS-WT	114291934	114292211	114290848	114291015	114294434	114294625	4760	5995	252	142	5012	6137	0.753	0.861	1241,1256,1301	84,50,93	2093,1212,2690	51,23,68	326	49	1.91676186034e-09	2.29174885806496e-07	0.689,0.791,0.678	0.861,0.888,0.856	-0.149	SE	KRAS-Q61H	KRAS-WT	3798	5995	227	142
ENSG00000198208.7	RPS6KL1	chr14	-	338,224,243	0,0,0	237,133,293	0,0,8	1097	49	0.000461609362174	0.00814105554107395	1.0,1.0,1.0	1.0,1.0,0.621	0.126	SE	KRAS-G12V	KRAS-WT	75375803	75376851	75375552	75375635	75377950	75378083	805	663	0	8	805	671	1	1	228,205,202	0,0,0	237,133,293	0,0,8	1097	49	0.000475659208356	0.00760113789462631	1.0,1.0,1.0	1.0,1.0,0.621	0.126	SE	KRAS-Q61H	KRAS-WT	635	663	0	8
ENSG00000198208.7	RPS6KL1	chr14	-	209,122,270	1,0,0	188,111,228	4,0,12	514	49	3.26114465099e-06	0.00014130296027392	0.952,1.0,1.0	0.818,1.0,0.644	0.163	SE	KRAS-G12V	KRAS-WT	75388680	75389145	75387979	75388264	75389882	75389954	601	527	1	16	602	543	1	0.818	202,211,174	0,3,0	188,111,228	4,0,12	514	49	0.000380845544796	0.00634339883097964	1.0,0.87,1.0	0.818,1.0,0.644	0.136	SE	KRAS-Q61H	KRAS-WT	587	527	3	16
ENSG00000198208.7	RPS6KL1	chr14	-	236,131,293	1,0,0	226,118,250	4,0,12	557	49	3.73533116671e-06	0.00015768349966588	0.954,1.0,1.0	0.833,1.0,0.647	0.158	SE	KRAS-G12V	KRAS-WT	75388680	75389188	75387979	75388264	75389882	75389958	660	594	1	16	661	610	1	0.833	222,231,188	0,3,0	226,118,250	4,0,12	557	49	0.000429071128616	0.00700771690360139	1.0,0.871,1.0	0.833,1.0,0.647	0.13	SE	KRAS-Q61H	KRAS-WT	641	594	3	16
ENSG00000198208.7	RPS6KL1	chr14	-	67,49,47	1,0,0	60,12,36	4,0,12	194	49	6.84951323138e-06	0.000261561167672124	0.944,1.0,1.0	0.791,1.0,0.431	0.241	SE	KRAS-G12V	KRAS-WT	75389043	75389188	75387979	75388264	75389882	75390005	163	108	1	16	164	124	1	0.791	60,53,48	0,3,0	60,12,36	4,0,12	194	49	0.000940945913379	0.0131607107662621	1.0,0.817,1.0	0.791,1.0,0.431	0.198	SE	KRAS-Q61H	KRAS-WT	161	108	3	16
ENSG00000198265.7	HELZ	chr17	-	248,218,209	0,0,0	207,103,315	8,6,3	240	49	2.55741182009e-07	1.79144034026659e-05	1.0,1.0,1.0	0.841,0.778,0.955	0.142	SE	KRAS-G12V	KRAS-WT	65119085	65119276	65116520	65116728	65120078	65120130	675	625	0	17	675	642	1	0.841	289,259,211	6,0,0	207,103,315	8,6,3	240	49	0.00178226944639	0.0218356596960984	0.908,1.0,1.0	0.841,0.778,0.955	0.111	SE	KRAS-Q61H	KRAS-WT	759	625	6	17
ENSG00000198270.8	TMEM116	chr12	-	73,90,84	25,31,33	39,13,52	6,0,3	113	49	4.75116004791e-05	0.00128005312396556	0.559,0.557,0.525	0.738,1.0,0.883	-0.327	SE	KRAS-G12V	KRAS-WT	112441603	112441667	112429547	112429693	112443060	112443107	247	104	89	9	336	113	0.557	0.883	49,61,50	27,19,31	39,13,52	6,0,3	113	49	5.69853062271e-06	0.000202861251150823	0.44,0.582,0.412	0.738,1.0,0.883	-0.396	SE	KRAS-Q61H	KRAS-WT	160	104	77	9
ENSG00000198393.3	ZNF26	chr12	+	52,66,65	0,6,7	43,21,42	2,0,0	153	49	0.000729594646165	0.0117544444587105	1.0,0.779,0.748	0.873,1.0,1.0	-0.115	SE	KRAS-G12V	KRAS-WT	133564250	133564354	133562950	133563459	133582642	133582762	183	106	13	2	196	108	0.779	1	20,19,21	0,9,1	43,21,42	2,0,0	153	49	0.00156866889901	0.0197525634145923	1.0,0.403,0.871	0.873,1.0,1.0	-0.2	SE	KRAS-Q61H	KRAS-WT	60	106	10	2
ENSG00000198453.8	ZNF568	chr19	+	106,98,106	4,5,4	60,40,73	0,0,2	310	49	0.000387799353869	0.0070515594360551	0.807,0.756,0.807	1.0,1.0,0.852	-0.161	SE	KRAS-G12V	KRAS-WT	37413487	37413748	37408480	37408550	37416101	37416160	310	173	13	2	323	175	0.807	1	95,114,94	1,6,3	60,40,73	0,0,2	310	49	0.00162179023063	0.0202675530408561	0.938,0.75,0.832	1.0,1.0,0.852	-0.111	SE	KRAS-Q61H	KRAS-WT	303	173	10	2
ENSG00000198467.9	TPM2	chr9	-	1591,1377,1481	404,364,265	1477,693,1859	522,307,706	125	49	5.45861894019e-07	3.32797595531239e-05	0.607,0.597,0.687	0.526,0.469,0.508	0.129	SE	KRAS-G12V	KRAS-WT	35684728	35684804	35684484	35684547	35685060	35685136	4449	4029	1033	1535	5482	5564	0.607	0.508	1577,1478,1549	325,334,360	1477,693,1859	522,307,706	125	49	2.47495024475e-09	2.86140577837977e-07	0.655,0.634,0.628	0.526,0.469,0.508	0.138	SE	KRAS-Q61H	KRAS-WT	4604	4029	1019	1535
ENSG00000198554.7	WDHD1	chr14	-	339,345,243	16,18,14	216,162,437	1,3,0	142	49	4.82467399365e-11	1.08289140980138e-08	0.88,0.869,0.857	0.987,0.949,1.0	-0.11	SE	KRAS-G12V	KRAS-WT	55493428	55493521	55480202	55480314	55493745	55493795	927	815	48	4	975	819	0.869	0.987	255,284,285	27,21,33	216,162,437	1,3,0	142	49	0	0	0.765,0.824,0.749	0.987,0.949,1.0	-0.199	SE	KRAS-Q61H	KRAS-WT	824	815	81	4
ENSG00000198561.8	CTNND1	chr11	+	231,141,226	75,68,61	324,186,432	64,29,84	338	49	8.0912679233e-05	0.00198147667166116	0.309,0.231,0.349	0.423,0.482,0.427	-0.148	SE	KRAS-G12V	KRAS-WT	57558856	57559145	57529233	57529591	57561481	57561553	598	942	204	177	802	1119	0.309	0.427	143,100,136	58,77,63	324,186,432	64,29,84	338	49	2.90867330222e-11	5.95050340171695e-09	0.263,0.158,0.238	0.423,0.482,0.427	-0.224	SE	KRAS-Q61H	KRAS-WT	379	942	198	177
ENSG00000198561.8	CTNND1	chr11	+	228,141,215	21,17,21	324,184,433	8,5,9	338	49	2.92215385223e-09	3.90668151294057e-07	0.611,0.546,0.597	0.854,0.842,0.875	-0.272	SE	KRAS-G12V	KRAS-WT	57558856	57559145	57529268	57529540	57561481	57561553	584	941	59	22	643	963	0.597	0.854	140,100,135	15,24,24	324,184,433	8,5,9	338	49	1.68531855138e-12	4.55759321555596e-10	0.575,0.377,0.449	0.854,0.842,0.875	-0.39	SE	KRAS-Q61H	KRAS-WT	375	941	63	22
ENSG00000198561.8	CTNND1	chr11	+	184,102,179	21,17,21	240,130,320	8,5,9	231	49	4.24769942553e-08	3.98951889221091e-06	0.65,0.56,0.644	0.864,0.847,0.883	-0.247	SE	KRAS-G12V	KRAS-WT	57558963	57559145	57529268	57529540	57561481	57561553	465	690	59	22	524	712	0.644	0.864	126,93,110	15,24,24	240,130,320	8,5,9	231	49	1.66424096726e-10	2.72373567135202e-08	0.641,0.451,0.493	0.864,0.847,0.883	-0.336	SE	KRAS-Q61H	KRAS-WT	329	690	63	22
ENSG00000198561.8	CTNND1	chr11	+	182,102,183	75,68,61	245,130,341	64,29,84	231	49	0.000580394595959	0.00976579922273098	0.34,0.241,0.389	0.448,0.487,0.463	-0.143	SE	KRAS-G12V	KRAS-WT	57558963	57559145	57529268	57529591	57561481	57561553	467	716	204	177	671	893	0.34	0.463	126,93,118	58,77,63	245,130,341	64,29,84	231	49	5.12295257327e-08	4.10161679341477e-06	0.315,0.204,0.284	0.448,0.487,0.463	-0.198	SE	KRAS-Q61H	KRAS-WT	337	716	198	177
ENSG00000198561.8	CTNND1	chr11	+	6,8,5	25,23,18	31,18,33	20,15,34	136	49	9.11042429608e-07	5.10115489291001e-05	0.08,0.111,0.091	0.358,0.302,0.259	-0.212	SE	KRAS-G12V	KRAS-WT	57583386	57583473	57582865	57582972	57583771	57585421	19	82	66	69	85	151	0.091	0.302	9,11,6	10,15,32	31,18,33	20,15,34	136	49	0.00251848488797	0.0289263092947484	0.245,0.209,0.063	0.358,0.302,0.259	-0.134	SE	KRAS-Q61H	KRAS-WT	26	82	57	69
ENSG00000198625.8	MDM4	chr1	+	70,66,76	15,3,7	24,6,17	21,3,27	117	49	4.81832895805e-09	6.03385786670369e-07	0.662,0.902,0.82	0.324,0.456,0.209	0.465	SE	KRAS-G12V	KRAS-WT	204506557	204506625	204501318	204501374	204507336	204507436	212	47	25	51	237	98	0.82	0.324	41,34,52	12,12,7	24,6,17	21,3,27	117	49	9.12513269554e-05	0.00200689218550079	0.589,0.543,0.757	0.324,0.456,0.209	0.3	SE	KRAS-Q61H	KRAS-WT	127	47	31	51
ENSG00000198625.8	MDM4	chr1	+	40,42,61	15,3,7	10,1,8	21,3,27	88	49	4.31765734277e-13	1.54441225175135e-10	0.598,0.886,0.829	0.21,0.157,0.142	0.601	SE	KRAS-G12V	KRAS-WT	204506586	204506625	204501318	204501374	204507336	204507436	143	19	25	51	168	70	0.829	0.157	20,7,16	12,12,7	10,1,8	21,3,27	88	49	0.00169852424496	0.0210345936861104	0.481,0.245,0.56	0.21,0.157,0.142	0.259	SE	KRAS-Q61H	KRAS-WT	43	19	31	51
ENSG00000198794.7	SCAMP5	chr15	+	4,1,0	15,19,25	10,6,12	12,3,17	206	49	1.3829131762e-07	1.07262701683877e-05	0.06,0.012,0.0	0.165,0.322,0.144	-0.186	SE	KRAS-G12V	KRAS-WT	75308933	75309090	75305017	75305146	75310210	75310266	5	28	59	32	64	60	0.012	0.165	6,2,5	18,28,12	10,6,12	12,3,17	206	49	0.000681770877675	0.0101797575624999	0.073,0.017,0.09	0.165,0.322,0.144	-0.15	SE	KRAS-Q61H	KRAS-WT	13	28	58	32
ENSG00000198799.7	LRIG2	chr1	+	34,31,12	27,12,27	15,19,49	5,6,13	176	49	0.00233495528595	0.0299345557915501	0.26,0.418,0.11	0.455,0.469,0.512	-0.216	SE	KRAS-G12V	KRAS-WT	113646230	113646357	113643041	113643110	113650215	113650448	77	83	66	24	143	107	0.26	0.469	3,0,15	19,3,21	15,19,49	5,6,13	176	49	1.93146354466e-09	2.30495299145884e-07	0.042,0.0,0.166	0.455,0.469,0.512	-0.409	SE	KRAS-Q61H	KRAS-WT	18	83	43	24
ENSG00000198814.8	GK	chrX	+	61,67,84	2,18,8	17,18,38	0,0,3	136	49	0.00234231655681	0.0299854866734822	0.917,0.573,0.791	1.0,1.0,0.82	-0.18	SE	KRAS-G12V	KRAS-WT	30745582	30745669	30742217	30742298	30746848	30747366	212	73	28	3	240	76	0.791	1	38,58,25	18,7,11	17,18,38	0,0,3	136	49	8.86247718768e-06	0.000293290277098591	0.432,0.749,0.45	1.0,1.0,0.82	-0.396	SE	KRAS-Q61H	KRAS-WT	121	73	36	3
ENSG00000198858.5	R3HDM4	chr19	-	44,53,54	0,4,0	10,11,19	12,2,0	158	49	0.0043413804184	0.048319233531305	1.0,0.804,1.0	0.205,0.63,1.0	0.323	SE	KRAS-G12V	KRAS-WT	902518	902627	901975	902434	913086	913204	151	40	4	14	155	54	1	0.63	54,75,58	0,0,0	10,11,19	12,2,0	158	49	3.19935798643e-06	0.000125524001696734	1.0,1.0,1.0	0.205,0.63,1.0	0.388	SE	KRAS-Q61H	KRAS-WT	187	40	0	14
ENSG00000198862.9	LTN1	chr21	-	56,34,60	52,40,54	15,12,17	46,23,82	239	49	3.65874830432e-09	4.79609838636661e-07	0.181,0.148,0.186	0.063,0.097,0.041	0.105	SE	KRAS-G12V	KRAS-WT	30336898	30337088	30332838	30333028	30338186	30338228	150	44	146	151	296	195	0.181	0.063	53,65,81	29,43,23	15,12,17	46,23,82	239	49	4.99600361081e-15	2.09865458344759e-12	0.273,0.237,0.419	0.063,0.097,0.041	0.243	SE	KRAS-Q61H	KRAS-WT	199	44	95	151
ENSG00000198920.5	KIAA0753	chr17	-	154,118,70	13,2,9	84,34,80	0,0,0	156	49	8.1935761953e-08	6.90467942863834e-06	0.788,0.949,0.71	1.0,1.0,1.0	-0.184	SE	KRAS-G12V	KRAS-WT	6528074	6528181	6526828	6526891	6531436	6531807	342	198	24	0	366	198	0.788	1	90,60,64	10,1,6	84,34,80	0,0,0	156	49	1.28426434487e-07	8.78626453531582e-06	0.739,0.95,0.77	1.0,1.0,1.0	-0.18	SE	KRAS-Q61H	KRAS-WT	214	198	17	0
ENSG00000203778.3	FAM229B	chr6	+	747,766,659	26,9,15	1072,444,1238	81,44,88	210	49	1.93289828587e-13	7.55707040871511e-11	0.87,0.952,0.911	0.755,0.702,0.766	0.17	SE	KRAS-G12V	KRAS-WT	112418243	112418404	112408801	112408923	112420472	112420611	2172	2754	50	213	2222	2967	0.911	0.755	850,742,738	30,19,26	1072,444,1238	81,44,88	210	49	5.54478629677e-09	5.80360439467571e-07	0.869,0.901,0.869	0.755,0.702,0.766	0.139	SE	KRAS-Q61H	KRAS-WT	2330	2754	75	213
ENSG00000203995.5	ZYG11A	chr1	+	70,79,64	0,0,0	105,45,124	2,6,0	244	49	0.000412682339567	0.0074301604521719	1.0,1.0,1.0	0.913,0.601,1.0	0.162	SE	KRAS-G12V	KRAS-WT	53347142	53347337	53343596	53343641	53351504	53351566	213	274	0	8	213	282	1	0.913	48,45,34	0,0,0	105,45,124	2,6,0	244	49	0.000447612102314	0.00725412514578321	1.0,1.0,1.0	0.913,0.601,1.0	0.162	SE	KRAS-Q61H	KRAS-WT	127	274	0	8
ENSG00000204054.7	LINC00963	chr9	+	121,75,99	67,60,72	28,21,42	58,29,51	172	49	5.91628545876e-06	0.000231175158771199	0.34,0.263,0.281	0.121,0.171,0.19	0.134	SE	KRAS-G12V	KRAS-WT	132264675	132264798	132255697	132255874	132265601	132265901	295	91	199	138	494	229	0.281	0.171	66,54,40	34,21,31	28,21,42	58,29,51	172	49	4.52518036076e-06	0.000167429016166464	0.356,0.423,0.269	0.121,0.171,0.19	0.189	SE	KRAS-Q61H	KRAS-WT	160	91	86	138
ENSG00000204054.7	LINC00963	chr9	+	825,570,774	67,60,72	254,111,311	58,29,51	792	49	4.37825393718e-08	4.08794820088734e-06	0.432,0.37,0.399	0.213,0.191,0.274	0.174	SE	KRAS-G12V	KRAS-WT	132264675	132265418	132255756	132255874	132265601	132265951	2169	676	199	138	2368	814	0.399	0.213	392,394,321	34,21,31	254,111,311	58,29,51	792	49	5.11243401613e-07	2.72995311318942e-05	0.416,0.537,0.39	0.213,0.191,0.274	0.222	SE	KRAS-Q61H	KRAS-WT	1107	676	86	138
ENSG00000204147.5	ASAH2B	chr10	+	62,55,47	0,0,0	29,19,56	0,5,3	196	49	3.59796826055e-05	0.00101447619126711	1.0,1.0,1.0	1.0,0.487,0.824	0.23	SE	KRAS-G12V	KRAS-WT	52504887	52505034	52502674	52502770	52509102	52509162	164	104	0	8	164	112	1	0.824	40,20,33	0,0,1	29,19,56	0,5,3	196	49	0.000286128813789	0.00504166011097452	1.0,1.0,0.892	1.0,0.487,0.824	0.194	SE	KRAS-Q61H	KRAS-WT	93	104	1	8
ENSG00000204147.5	ASAH2B	chr10	+	60,59,47	0,0,0	21,19,45	0,5,3	122	49	7.73712394276e-05	0.00190865140784586	1.0,1.0,1.0	1.0,0.604,0.858	0.179	SE	KRAS-G12V	KRAS-WT	52504961	52505034	52502674	52502770	52509102	52509162	166	85	0	8	166	93	1	0.858	27,10,38	0,0,1	21,19,45	0,5,3	122	49	0.000294959507204	0.00514545917744298	1.0,1.0,0.939	1.0,0.604,0.858	0.159	SE	KRAS-Q61H	KRAS-WT	75	85	1	8
ENSG00000204463.8	BAG6	chr6	-	1480,1192,1779	139,117,120	1215,593,1626	194,82,309	196	49	8.77982686553e-10	1.38595543949835e-07	0.727,0.718,0.788	0.61,0.644,0.568	0.137	SE	KRAS-G12V	KRAS-WT	31607276	31607423	31606804	31607003	31607975	31608083	4451	3434	376	585	4827	4019	0.727	0.61	1499,1624,1414	151,178,139	1215,593,1626	194,82,309	196	49	7.77722618961e-06	0.000262616839339403	0.713,0.695,0.718	0.61,0.644,0.568	0.101	SE	KRAS-Q61H	KRAS-WT	4537	3434	468	585
ENSG00000204580.7	DDR1	chr6	+	460,251,388	0,0,0	429,233,540	14,9,21	222	49	4.17443857259e-14	1.84683204401947e-11	1.0,1.0,1.0	0.871,0.851,0.85	0.143	SE	KRAS-G12V	KRAS-WT	30852314	30852487	30850704	30850760	30853401	30853457	1099	1202	0	44	1099	1246	1	0.851	388,297,254	4,2,3	429,233,540	14,9,21	222	49	1.13991795372e-05	0.000363677115260239	0.955,0.97,0.949	0.871,0.851,0.85	0.101	SE	KRAS-Q61H	KRAS-WT	939	1202	9	44
ENSG00000204842.10	ATXN2	chr12	-	494,363,361	0,0,6	210,112,277	15,10,17	247	49	3.66373598126e-15	2.05312711276493e-12	1.0,1.0,0.923	0.735,0.69,0.764	0.245	SE	KRAS-G12V	KRAS-WT	111948188	111948386	111947694	111947802	111951160	111951343	1218	599	6	42	1224	641	1	0.735	421,412,361	8,12,0	210,112,277	15,10,17	247	49	2.95493006064e-07	1.75485526032918e-05	0.913,0.872,1.0	0.735,0.69,0.764	0.199	SE	KRAS-Q61H	KRAS-WT	1194	599	20	42
ENSG00000205133.7	TRIQK	chr8	-	173,190,102	14,7,1	63,34,44	0,0,0	207	49	2.91980297973e-06	0.000130204238049008	0.745,0.865,0.96	1.0,1.0,1.0	-0.143	SE	KRAS-G12V	KRAS-WT	93933730	93933888	93929156	93929238	93978234	93978339	465	141	22	0	487	141	0.865	1	118,129,155	3,8,3	63,34,44	0,0,0	207	49	2.36928451769e-05	0.000664390820915207	0.903,0.792,0.924	1.0,1.0,1.0	-0.127	SE	KRAS-Q61H	KRAS-WT	402	141	14	0
ENSG00000205423.7	CNEP1R1	chr16	+	57,50,43	8,10,10	20,8,18	19,10,14	100	49	7.62705429924e-08	6.50058961294033e-06	0.777,0.71,0.678	0.34,0.282,0.387	0.385	SE	KRAS-G12V	KRAS-WT	50059561	50059612	50058320	50059251	50060306	50060378	150	46	28	43	178	89	0.71	0.34	39,28,40	8,9,0	20,8,18	19,10,14	100	49	1.5163207487e-05	0.000460158506391652	0.705,0.604,1.0	0.34,0.282,0.387	0.433	SE	KRAS-Q61H	KRAS-WT	107	46	17	43
ENSG00000205643.6	CDPF1	chr22	-	117,113,124	0,0,0	70,27,53	5,0,4	165	49	1.589988363e-05	0.000518283797608633	1.0,1.0,1.0	0.806,1.0,0.797	0.132	SE	KRAS-G12V	KRAS-WT	46643002	46643118	46639947	46641135	46644068	46644182	354	150	0	9	354	159	1	0.806	64,95,88	0,0,0	70,27,53	5,0,4	165	49	1.71999610513e-05	0.000510730228954954	1.0,1.0,1.0	0.806,1.0,0.797	0.132	SE	KRAS-Q61H	KRAS-WT	247	150	0	9
ENSG00000205643.6	CDPF1	chr22	-	153,156,168	0,0,0	79,40,80	5,0,4	161	49	6.95139127064e-05	0.00174686176672918	1.0,1.0,1.0	0.828,1.0,0.859	0.104	SE	KRAS-G12V	KRAS-WT	46643006	46643118	46639909	46641135	46644068	46644181	477	199	0	9	477	208	1	0.859	93,124,125	0,0,0	79,40,80	5,0,4	161	49	7.95469974901e-05	0.00179009153994686	1.0,1.0,1.0	0.828,1.0,0.859	0.104	SE	KRAS-Q61H	KRAS-WT	342	199	0	9
ENSG00000205643.6	CDPF1	chr22	-	124,140,127	9,0,2	58,39,55	27,7,8	161	49	4.72759229542e-08	4.34906154706031e-06	0.807,1.0,0.951	0.395,0.629,0.677	0.352	SE	KRAS-G12V	KRAS-WT	46643006	46643118	46639909	46641135	46646152	46646208	391	152	11	42	402	194	0.951	0.629	79,93,104	9,0,2	58,39,55	27,7,8	161	49	1.07981859483e-05	0.000346962619379084	0.728,1.0,0.941	0.395,0.629,0.677	0.323	SE	KRAS-Q61H	KRAS-WT	276	152	11	42
ENSG00000205643.6	CDPF1	chr22	-	98,79,92	0,0,0	49,23,39	5,0,4	146	49	6.95153934427e-06	0.000264406202649392	1.0,1.0,1.0	0.767,1.0,0.766	0.156	SE	KRAS-G12V	KRAS-WT	46643021	46643118	46639907	46641135	46644068	46644182	269	111	0	9	269	120	1	0.767	71,78,81	0,0,0	49,23,39	5,0,4	146	49	7.13065894598e-06	0.000244851673125994	1.0,1.0,1.0	0.767,1.0,0.766	0.156	SE	KRAS-Q61H	KRAS-WT	230	111	0	9
ENSG00000205643.6	CDPF1	chr22	-	69,64,97	9,0,2	64,24,48	27,7,8	162	49	6.82022215737e-06	0.000261035560282675	0.699,1.0,0.936	0.418,0.509,0.645	0.354	SE	KRAS-G12V	KRAS-WT	46644068	46644181	46639909	46641135	46646152	46646186	230	136	11	42	241	178	0.936	0.509	72,99,72	9,0,2	64,24,48	27,7,8	162	49	3.36753734853e-06	0.000131061475188929	0.708,1.0,0.916	0.418,0.509,0.645	0.351	SE	KRAS-Q61H	KRAS-WT	243	136	11	42
ENSG00000206562.7	METTL6	chr3	-	198,167,184	71,87,77	53,8,53	51,21,56	135	49	8.16532041314e-07	4.64939290281478e-05	0.503,0.411,0.464	0.274,0.121,0.256	0.242	SE	KRAS-G12V	KRAS-WT	15457004	15457090	15455527	15455669	15457278	15457367	549	114	235	128	784	242	0.464	0.256	122,65,105	54,38,56	53,8,53	51,21,56	135	49	6.80358531995e-05	0.00158131284031741	0.451,0.383,0.405	0.274,0.121,0.256	0.196	SE	KRAS-Q61H	KRAS-WT	292	114	148	128
ENSG00000213022.4	KLK9	chr19	-	202,159,245	4,0,0	364,132,393	14,8,27	206	49	2.7177090578e-09	3.699550222872e-07	0.923,1.0,1.0	0.861,0.797,0.776	0.163	SE	KRAS-G12V	KRAS-WT	51512438	51512595	51509713	51509979	51512760	51512804	606	889	4	49	610	938	1	0.797	327,283,304	0,11,9	364,132,393	14,8,27	206	49	0.000766581202012	0.011199230590952	1.0,0.86,0.889	0.861,0.797,0.776	0.105	SE	KRAS-Q61H	KRAS-WT	914	889	20	49
ENSG00000213024.6	NUP62	chr19	-	20,9,13	4,0,5	16,6,8	20,6,28	163	49	0.000126362448155	0.00282872688118485	0.6,1.0,0.439	0.194,0.231,0.079	0.512	SE	KRAS-G12V	KRAS-WT	50421764	50421878	50412651	50413141	50432606	50432666	42	30	9	54	51	84	0.6	0.194	11,12,15	6,6,7	16,6,8	20,6,28	163	49	0.000762988341276	0.0111521837578394	0.355,0.375,0.392	0.194,0.231,0.079	0.206	SE	KRAS-Q61H	KRAS-WT	38	30	19	54
ENSG00000213047.7	DENND1B	chr1	-	12,6,7	6,4,7	2,1,0	7,13,11	109	49	2.84732106781e-08	2.84507874958424e-06	0.473,0.403,0.31	0.114,0.033,0.0	0.346	SE	KRAS-G12V	KRAS-WT	197616184	197616244	197614819	197614873	197621364	197621445	25	3	17	31	42	34	0.403	0.033	10,1,4	0,11,12	2,1,0	7,13,11	109	49	0.00411802945588	0.0426841645032076	1.0,0.039,0.13	0.114,0.033,0.0	0.341	SE	KRAS-Q61H	KRAS-WT	15	3	23	31
ENSG00000213516.5	RBMXL1	chr1	-	162,159,134	13,25,13	129,75,123	52,22,40	149	49	5.79828118852e-08	5.16446377595238e-06	0.804,0.677,0.772	0.449,0.529,0.503	0.257	SE	KRAS-G12V	KRAS-WT	89453934	89454034	89445141	89449749	89458267	89458442	455	327	51	114	506	441	0.772	0.503	94,131,93	10,9,17	129,75,123	52,22,40	149	49	4.91672006331e-06	0.000179269960316013	0.756,0.827,0.643	0.449,0.529,0.503	0.248	SE	KRAS-Q61H	KRAS-WT	318	327	36	114
ENSG00000213533.7	TMEM110	chr3	-	33,6,17	55,32,70	34,19,18	40,12,35	127	49	0.00256582358507	0.0321850286560721	0.188,0.067,0.086	0.247,0.379,0.166	-0.15	SE	KRAS-G12V	KRAS-WT	52929893	52929971	52889411	52889460	52931306	52931559	56	71	157	87	213	158	0.086	0.247	3,7,2	41,48,22	34,19,18	40,12,35	127	49	9.27043442012e-10	1.21440763578329e-07	0.027,0.053,0.034	0.247,0.379,0.166	-0.226	SE	KRAS-Q61H	KRAS-WT	12	71	111	87
ENSG00000213995.7	CARKD	chr13	+	309,242,328	23,8,19	302,136,375	27,23,68	138	49	1.45164438652e-05	0.000481829862094326	0.827,0.915,0.86	0.799,0.677,0.662	0.155	SE	KRAS-G12V	KRAS-WT	111277536	111277625	111276580	111276626	111279785	111279894	879	813	50	118	929	931	0.86	0.677	212,219,204	2,7,4	302,136,375	27,23,68	138	49	3.94018151439e-13	1.21653716910536e-10	0.974,0.917,0.948	0.799,0.677,0.662	0.234	SE	KRAS-Q61H	KRAS-WT	635	813	13	118
ENSG00000213995.7	CARKD	chr13	+	489,391,537	4,4,0	449,248,550	32,13,6	170	49	1.73754799437e-09	2.47929963618014e-07	0.972,0.966,1.0	0.802,0.846,0.964	0.109	SE	KRAS-G12V	KRAS-WT	111289475	111289596	111287814	111287935	111290724	111291452	1417	1247	8	51	1425	1298	0.972	0.846	266,244,297	0,0,5	449,248,550	32,13,6	170	49	1.0019719654e-07	7.06990521162979e-06	1.0,1.0,0.945	0.802,0.846,0.964	0.111	SE	KRAS-Q61H	KRAS-WT	807	1247	5	51
ENSG00000214087.4	ARL16	chr17	-	365,302,297	212,197,224	354,230,524	135,75,175	282	49	1.91239969416e-08	2.04131971798694e-06	0.23,0.21,0.187	0.313,0.348,0.342	-0.125	SE	KRAS-G12V	KRAS-WT	79649472	79649705	79649063	79649179	79650042	79650156	964	1108	633	385	1597	1493	0.21	0.342	216,214,176	166,227,223	354,230,524	135,75,175	282	49	0	0	0.184,0.141,0.121	0.313,0.348,0.342	-0.186	SE	KRAS-Q61H	KRAS-WT	606	1108	616	385
ENSG00000214087.4	ARL16	chr17	-	304,292,259	212,197,224	312,212,477	135,75,175	234	49	1.04866214601e-08	1.20752368720436e-06	0.231,0.237,0.195	0.326,0.372,0.363	-0.133	SE	KRAS-G12V	KRAS-WT	79649520	79649705	79649063	79649179	79650042	79650156	855	1001	633	385	1488	1386	0.231	0.363	175,191,152	166,227,223	312,212,477	135,75,175	234	49	0	0	0.181,0.15,0.125	0.326,0.372,0.363	-0.202	SE	KRAS-Q61H	KRAS-WT	518	1001	616	385
ENSG00000214176.5	PLEKHM1P	chr17	-	169,93,122	11,8,10	47,49,74	10,5,19	432	49	0.00333461134516	0.039416876274912	0.635,0.569,0.581	0.348,0.526,0.306	0.202	SE	KRAS-G12V	KRAS-WT	62810980	62811363	62800947	62801218	62817884	62818170	384	170	29	34	413	204	0.581	0.348	115,129,92	6,6,6	47,49,74	10,5,19	432	49	0.000165202214309	0.00324459839028957	0.685,0.709,0.635	0.348,0.526,0.306	0.283	SE	KRAS-Q61H	KRAS-WT	336	170	18	34
ENSG00000214783.5	POLR2J4	chr7	-	8,5,19	0,0,0	5,11,13	4,0,2	167	49	0.000110480428392	0.00254608545855957	1.0,1.0,1.0	0.268,1.0,0.656	0.359	SE	KRAS-G12V	KRAS-WT	44001571	44001689	43992119	43992795	44005465	44005560	32	29	0	6	32	35	1	0.656	19,4,11	0,0,0	5,11,13	4,0,2	167	49	0.000110462054239	0.00234904287465386	1.0,1.0,1.0	0.268,1.0,0.656	0.359	SE	KRAS-Q61H	KRAS-WT	34	29	0	6
ENSG00000215114.3	UBXN2B	chr8	+	83,68,45	30,10,6	45,28,45	25,13,35	122	49	0.000439171968085	0.00780470331337526	0.526,0.732,0.751	0.42,0.464,0.341	0.261	SE	KRAS-G12V	KRAS-WT	59325857	59325930	59323917	59324028	59329408	59329512	196	118	46	73	242	191	0.732	0.42	42,45,49	8,12,17	45,28,45	25,13,35	122	49	0.00230336739502	0.0269167617878728	0.678,0.601,0.537	0.42,0.464,0.341	0.197	SE	KRAS-Q61H	KRAS-WT	136	118	37	73
ENSG00000215908.5	CROCCP2	chr1	-	398,250,283	11,9,22	288,228,328	0,3,6	243	49	9.73759278156e-06	0.000345553510174969	0.879,0.849,0.722	1.0,0.939,0.917	-0.135	SE	KRAS-G12V	KRAS-WT	16946339	16946533	16944750	16945598	16952269	16952500	931	844	42	9	973	853	0.849	0.939	292,300,326	12,18,6	288,228,328	0,3,6	243	49	7.44210064446e-05	0.00169962581227773	0.831,0.771,0.916	1.0,0.939,0.917	-0.113	SE	KRAS-Q61H	KRAS-WT	918	844	36	9
ENSG00000219626.4	FAM228B	chr2	+	27,30,30	1,2,3	20,9,8	0,0,0	106	49	0.00376445353164	0.0432386881831099	0.926,0.874,0.822	1.0,1.0,1.0	-0.126	SE	KRAS-G12V	KRAS-WT	24390495	24390552	24387067	24387204	24392224	24392365	87	37	6	0	93	37	0.874	1	25,45,42	2,3,10	20,9,8	0,0,0	106	49	2.38291892507e-06	9.82642156208512e-05	0.852,0.874,0.66	1.0,1.0,1.0	-0.205	SE	KRAS-Q61H	KRAS-WT	112	37	15	0
ENSG00000220785.3	MTMR9LP	chr1	-	5,3,5	0,0,0	0,4,6	11,1,6	270	49	3.5527136788e-15	2.00764148536356e-12	1.0,1.0,1.0	0.0,0.421,0.154	0.808	SE	KRAS-G12V	KRAS-WT	32700003	32700224	32697642	32697785	32700304	32700415	13	10	0	18	13	28	1	0.154	13,8,2	1,2,0	0,4,6	11,1,6	270	49	0.00098883401667	0.0136877046112427	0.702,0.421,1.0	0.0,0.421,0.154	0.516	SE	KRAS-Q61H	KRAS-WT	23	10	3	18
ENSG00000221988.8	PPT2	chr6	+	444,370,461	4,4,9	424,248,525	20,7,24	455	49	2.05038750383e-05	0.00063511012653181	0.923,0.909,0.847	0.695,0.792,0.702	0.163	SE	KRAS-G12V	KRAS-WT	32121775	32122181	32121353	32121413	32122363	32122554	1275	1197	17	51	1292	1248	0.909	0.702	397,521,459	4,11,6	424,248,525	20,7,24	455	49	8.85395918913e-05	0.00196025287599115	0.914,0.836,0.892	0.695,0.792,0.702	0.151	SE	KRAS-Q61H	KRAS-WT	1377	1197	21	51
ENSG00000221988.8	PPT2	chr6	+	324,263,350	4,4,9	357,188,392	20,7,24	258	49	3.86358816188e-05	0.00107731375811798	0.939,0.926,0.881	0.772,0.836,0.756	0.127	SE	KRAS-G12V	KRAS-WT	32121972	32122181	32121217	32121413	32122363	32122554	937	937	17	51	954	988	0.926	0.772	311,424,334	4,11,6	357,188,392	20,7,24	258	49	7.07042339041e-05	0.00163129761197266	0.937,0.88,0.914	0.772,0.836,0.756	0.122	SE	KRAS-Q61H	KRAS-WT	1069	937	21	51
ENSG00000222019.3	URAHP	chr16	-	65,40,58	0,11,6	48,52,92	3,0,0	169	49	0.000392691257402	0.0071178730421866	1.0,0.513,0.737	0.823,1.0,1.0	-0.191	SE	KRAS-G12V	KRAS-WT	90110521	90110641	90109836	90110397	90110909	90111018	163	192	17	3	180	195	0.737	1	38,45,23	4,6,6	48,52,92	3,0,0	169	49	2.00546481655e-06	8.49222702223223e-05	0.734,0.685,0.526	0.823,1.0,1.0	-0.293	SE	KRAS-Q61H	KRAS-WT	106	192	16	3
[truncated: 41 more rows]
[truncated: 4 more columns]
